# Supplementary material for: Bone morphogenetic protein (BMP) signaling determines neuroblastoma cell fate and sensitivity to retinoic acid
Source: Nat Commun. 2025 Feb 28;16:2036. doi: 10.1038/s41467-025-57185-y (PMC11871043; doi:10.1038/s41467-025-57185-y)
Supplement: Supplementary file 3 — Supplementary Data 1 [file 41467_2025_57185_MOESM3_ESM.xlsx]

## Sheet: Sheet1
Supplementary Data 1. ATRA IC50 and genetic background of the cell lines used in this study.														Main driver neuroblastoma events
Cell line	Disease	IC50(nM)	log10(IC50(nM))	GDSC SMAD9	Depmap SMAD9	GDSC SMAD1	Depmap SMAD1	GDSC SMAD5	Depmap SMAD5	RA + FK506 synergy score	RA + rapamycin synergy score	RA + FK506 p-value	RA + Rapamycin p-value	MYCN amp	ALK mut	cMYC amp	TP53 mut	ATRX mut	ALK GOF
CHP-134	Neuroblastoma	2.507	0.399154	6.73641	5.97911	8.82943	5.374	7.06988	4.47379	81.72	28.95	0.000809	0.001232	yes	yes	no	yes	no	GOF
D283	Medulloblastoma	4.399	0.643354	6.52046	5.44956	7.48075	4.02237	7.62072	5.36562	39.88	37.82	0.145197	0.000211	no	no	yes	yes	no	no
SKNSH	Neuroblastoma	31.5	1.49831	4.55447	5.08023	7.52708	4.46074	6.41124	4.90448	50.61	27.49	0.002164	0.002335	yes	yes	overexp	no	no	GOF
TGW	Neuroblastoma	64.63	1.81043	6.45124	5.19	8.10976	4.3427	6.82184	3.9644	43.04	67.41	0.005505	0.001314	yes	yes	no	yes	no	GOF
MHHNB11	Neuroblastoma	67.66	1.83033	5.49066	5.00854	8.61776	3.79494	6.56509	4.54782	42.75	25.37	0.011516	0.000439	yes	no	no	no	no	no
NB13	Neuroblastoma	287.7	2.45894	4.30897		8.9654		7.04172		43.96	46.59	0.00071	0.000494	yes	no	no	yes	no	no
NGP	Neuroblastoma	747	2.87332		4.37		3.24793		4.53419	23.9	14.5	0.115363	0.016277	yes	no	no	yes	no	no
KELLY	Neuroblastoma	785.6	2.8952	4.10673	4.57833	6.62133	3.67694	7.32875	4.35403	16.65	17.75	0.00073	0.000871	yes	yes	no	yes	no	GOF
SKNAS	Neuroblastoma	1340	3.1271	3.77366	3.94486	9.01486	5.61794	6.91465	5.1819	19.47	5.07	0.097531	0.049178	no	no	yes	no	no	no
SKES1	Ewing's sarcoma	1900	3.27875	4.23029	4.43	7.55076	4.77768	6.99142	4.65478	22.25	9.07	0.018899	0.144095	overexp	no	overexp	yes	no	no
SKNFI	Neuroblastoma	4853	3.68601	3.90722	6.23	9.49608	6.08108	6.43335	4.56986	16.51	12.6	0.019909	0.11978	overexp	no	no	yes	no	no
CHP212	Neuroblastoma	6438	3.80875	3.55603	3.75489	9.06234	5.33307	6.66507	5.25172					yes	no	no	no	no	no
GIMEN	Neuroblastoma	10498	4.02111	2.87939	2.34767	6.5824	2.926	7.35907	4.65478	15.13	9.41	0.000225	0.000896	no	no	overexp	no	no	no
BE2C	Neuroblastoma	25108	4.39981											yes	yes	no	yes	no	LOF
SKMEL2	Melanoma	131815	5.11996	2.95168	1.58015	5.48677	2.66676	6.84122	4.8846	12.69	7.55	0.01607	0.770221	no	yes	overexp	yes	no	no
HCT116	Colorectal carcinoma	208772	5.31967	2.87652	0.62293	7.61888	4.26529	7.18756	4.9486	9.65	13.21	0.00073	0.000871	no	yes	overexp	no	no	silent
RH30	rhabdomyosarcoma									7.93	9.34	0.048128	0.001299	no	no	overexp	yes	no	no
293T	embryonic kidney cells									13.37	8.94	0.046583	0.373127	no	no	no	no	no	no
Note:
(1) GDSC gene expression data are not avaible for NGP, BE2C, RH30, and 293T.
(2) Depmap gene expression data are not available for NB13, BE2C, RH30, and 293T.
(3) ATRA dose response was not tested in RH30 and 293T.
(4) Drug combination screen data are not available for CHP212 and BE2C.
