# Supplementary material for: Bone morphogenetic protein (BMP) signaling determines neuroblastoma cell fate and sensitivity to retinoic acid
Source: Nat Commun. 2025 Feb 28;16:2036. doi: 10.1038/s41467-025-57185-y (PMC11871043; doi:10.1038/s41467-025-57185-y)
Supplement: Supplementary file 4 — Supplementary Data 2 [file 41467_2025_57185_MOESM4_ESM.xlsx]

## Sheet: 6-day
id	num	neg|score	neg|p-value	neg|fdr	neg|rank	neg|goodsgrna	neg|lfc	pos|score	pos|p-value	pos|fdr	pos|rank	pos|goodsgrna	pos|lfc
FKBP1A	4	1.9923e-12	2.5901e-07	0.000354	1	4	-3.4958	1	1	1	19113	0	-3.4958
ZBTB18	4	4.5934e-11	2.5901e-07	0.000354	2	4	-1.5509	1	1	1	19112	0	-1.5509
EYA1	4	2.0264e-10	2.5901e-07	0.000354	3	4	-1.6351	0.99952	0.99954	1	19057	0	-1.6351
SEPHS2	4	9.9847e-10	2.5901e-07	0.000354	4	4	-1.9341	1	1	1	19108	0	-1.9341
MIB1	4	2.2406e-09	2.5901e-07	0.000354	5	3	-3.7894	0.96217	0.96209	1	18161	0	-3.7894
BCL2L2	4	4.3232e-09	2.5901e-07	0.000354	6	4	-0.97872	1	1	1	19111	0	-0.97872
RABIF	4	5.4683e-09	2.5901e-07	0.000354	7	4	-1.167	0.99203	0.99209	1	18831	0	-1.167
NEUROD1	4	8.7324e-09	2.5901e-07	0.000354	8	4	-1.9672	1	1	1	19110	0	-1.9672
NRIP1	4	1.0494e-08	2.5901e-07	0.000354	9	4	-1.8728	1	1	1	19109	0	-1.8728
UBE2N	4	2.4774e-08	2.5901e-07	0.000354	10	4	-2.6038	0.99995	0.99995	1	19092	0	-2.6038
HIRA	4	2.5838e-08	2.5901e-07	0.000354	11	4	-1.5054	1	1	1	19105	0	-1.5054
DHX36	4	3.0597e-08	2.5901e-07	0.000354	12	4	-3.3399	1	1	1	19100	0	-3.3399
BCOR	4	5.7094e-08	2.5901e-07	0.000354	13	4	-1.1864	1	1	1	19107	0	-1.1864
USP14	4	1.4563e-07	2.5901e-07	0.000354	14	4	-0.83928	1	1	1	19106	0	-0.83928
SLC39A9	4	1.7866e-07	7.7704e-07	0.000782	15	4	-0.92218	0.99787	0.99789	1	18999	0	-0.92218
VPS52	4	1.8261e-07	7.7704e-07	0.000782	16	4	-0.90373	0.99921	0.9992	1	19043	0	-0.90373
LCMT1	4	2.3158e-07	7.7704e-07	0.000782	17	4	-1.8975	1	1	1	19104	0	-1.8975
VPS16	4	2.9278e-07	7.7704e-07	0.000782	18	4	-2.1341	0.99922	0.99921	1	19044	0	-2.1341
PTPN23	4	3.6936e-07	7.7704e-07	0.000782	19	3	-1.679	0.80737	0.8093	1	15148	1	-1.679
COG3	4	5.2947e-07	1.8131e-06	0.00165	20	4	-1.076	1	1	1	19103	0	-1.076
EZH2	4	6.8728e-07	1.8131e-06	0.00165	21	4	-1.829	1	1	1	19102	0	-1.829
EEFSEC	4	1.1327e-06	3.3672e-06	0.002925	22	4	-1.3582	1	1	1	19101	0	-1.3582
PCGF1	4	1.9228e-06	4.4032e-06	0.003659	23	4	-1.0893	0.99983	0.99983	1	19077	0	-1.0893
RAB14	4	3.3338e-06	1.0101e-05	0.007517	24	3	-0.68232	0.76257	0.77348	1	14462	1	-0.68232
SIX1	4	3.3411e-06	1.0101e-05	0.007517	25	4	-0.98742	0.98832	0.98834	1	18743	0	-0.98742
COG2	4	3.5776e-06	1.0619e-05	0.007517	26	4	-0.85697	1	1	1	19099	0	-0.85697
RAB10	4	3.6682e-06	1.0619e-05	0.007517	27	4	-0.81937	1	1	1	19098	0	-0.81937
MGEA5	4	6.1503e-06	1.9426e-05	0.01326	28	4	-0.94675	0.99992	0.99992	1	19086	0	-0.94675
PCSK7	4	1.0512e-05	3.3413e-05	0.022021	29	4	-0.89854	0.99985	0.99985	1	19080	0	-0.89854
SYNCRIP	4	1.2349e-05	4.3773e-05	0.027308	30	4	-0.85574	0.99999	0.99999	1	19097	0	-0.85574
PCGF3	4	1.238e-05	4.4291e-05	0.027308	31	3	-0.58543	0.97497	0.97493	1	18413	0	-0.58543
CUL5	4	1.5424e-05	5.2579e-05	0.031405	32	4	-0.90949	0.99998	0.99998	1	19096	0	-0.90949
PSTK	4	1.8842e-05	6.6566e-05	0.038554	33	4	-0.78404	0.99996	0.99996	1	19093	0	-0.78404
UBE2Q1	4	3.296e-05	0.00011474	0.064502	34	4	-0.58946	0.99997	0.99997	1	19095	0	-0.58946
ANKHD1	4	3.8931e-05	0.00014323	0.078218	35	4	-0.60557	0.99996	0.99996	1	19094	0	-0.60557
SMARCC2	4	4.2048e-05	0.00015515	0.082371	36	4	-0.93669	0.9997	0.9997	1	19069	0	-0.93669
WDR7	4	4.3544e-05	0.00016085	0.083088	37	3	-1.0074	0.82752	0.82733	1	15493	1	-1.0074
PTDSS1	4	4.6879e-05	0.00017172	0.086373	38	3	-1.1324	0.96822	0.96816	1	18267	0	-1.1324
PPME1	4	4.8111e-05	0.00017665	0.08657	39	4	-1.198	0.99761	0.99761	1	18990	0	-1.198
ZBTB2	4	4.955e-05	0.00018209	0.087005	40	4	-0.70619	0.99885	0.99884	1	19028	0	-0.70619
SIX2	4	5.2148e-05	0.00019141	0.08923	41	3	-0.88138	0.937	0.93694	1	17666	0	-0.88138
C9orf41	4	6.2016e-05	0.00022974	0.10373	42	4	-0.52607	0.99994	0.99994	1	19091	0	-0.52607
MOB4	4	6.2599e-05	0.00023337	0.10373	43	4	-0.82009	0.99994	0.99994	1	19090	0	-0.82009
COG4	4	6.6296e-05	0.00024787	0.107673	44	4	-1.1342	0.99993	0.99994	1	19089	0	-1.1342
ISL1	4	7.0096e-05	0.00026342	0.108384	45	4	-1.0272	0.99993	0.99993	1	19088	0	-1.0272
KEAP1	4	7.0675e-05	0.00026601	0.108384	46	4	-0.51398	0.99993	0.99993	1	19087	0	-0.51398
RING1	4	7.1119e-05	0.00026652	0.108384	47	3	-0.6495	0.93536	0.93524	1	17628	0	-0.6495
PCYT2	4	7.5826e-05	0.00028828	0.11479	48	3	-0.66835	0.92075	0.92055	1	17340	0	-0.66835
HECTD1	4	8.0872e-05	0.00031263	0.121944	49	4	-0.72786	0.99992	0.99992	1	19085	0	-0.72786
EED	4	8.8005e-05	0.00033231	0.12703	50	3	-2.1993	0.96864	0.96859	1	18276	0	-2.1993
MEN1	4	9.5949e-05	0.00036443	0.136575	51	4	-0.9874	0.99943	0.99944	1	19053	0	-0.9874
TOX4	4	0.00010014	0.00038101	0.140042	52	3	-0.96442	0.95647	0.9564	1	18042	0	-0.96442
HSD17B12	4	0.00010368	0.00039603	0.141456	53	4	-1.9112	0.99967	0.99968	1	19065	0	-1.9112
STRAP	4	0.00010489	0.00039966	0.141456	54	3	-1.7192	0.86509	0.86468	1	16217	0	-1.7192
SEPSECS	4	0.00010657	0.00040898	0.142124	55	3	-0.70337	0.97583	0.9758	1	18429	0	-0.70337
TSHZ3	4	0.00011153	0.00042297	0.14436	56	3	-0.51457	0.95012	0.95006	1	17923	0	-0.51457
NKTR	4	0.00011727	0.00045249	0.151728	57	3	-0.5656	0.46108	0.60854	1	11285	1	-0.5656
GET4	4	0.00012095	0.00047011	0.154916	58	4	-1.2626	0.99149	0.99154	1	18819	0	-1.2626
ACYP2	4	0.00012384	0.0004784	0.154976	59	4	-0.62012	0.99988	0.99988	1	19084	0	-0.62012
MARCH5	4	0.00014591	0.0005618	0.177325	60	4	-0.53222	0.99985	0.99986	1	19083	0	-0.53222
E2F7	4	0.00014733	0.00056594	0.177325	61	4	-0.40095	0.99985	0.99986	1	19082	0	-0.40095
CLDN24	4	0.00015087	0.00058096	0.179096	62	4	-0.6586	0.99985	0.99986	1	19081	0	-0.6586
SAMD4B	4	0.00015582	0.0006022	0.182697	63	4	-0.74095	0.9989	0.99888	1	19034	0	-0.74095
DOT1L	4	0.00016071	0.00061774	0.183993	64	4	-1.1494	0.99984	0.99984	1	19079	0	-1.1494
ANKH	4	0.00016435	0.00063173	0.183993	65	2	-0.33916	0.96692	0.96687	1	18245	0	-0.33916
WSB2	4	0.00016574	0.00063536	0.183993	66	4	-0.85854	0.99983	0.99984	1	19078	0	-0.85854
H3F3C	4	0.00017465	0.0006654	0.189818	67	4	-0.50233	0.9936	0.99364	1	18882	0	-0.50233
TAF6L	4	0.00018215	0.00069337	0.193356	68	3	-0.9871	0.63629	0.69418	1	12914	1	-0.9871
GPX4	4	0.00018356	0.00069804	0.193356	69	4	-1.8938	0.99982	0.99982	1	19076	0	-1.8938
CKS1B	4	0.00018787	0.00071461	0.19512	70	3	-1.0023	0.97035	0.97029	1	18300	0	-1.0023
UBP1	4	0.00019188	0.00072808	0.195998	71	4	-0.45849	0.9946	0.99465	1	18904	0	-0.45849
ROBO4	4	0.00021105	0.00079698	0.209459	72	3	-0.63254	0.56988	0.66056	1	12241	1	-0.63254
OR2A5	4	0.00021538	0.00081045	0.209459	73	3	-0.63142	0.53598	0.64495	1	11954	1	-0.63142
UBE2F	4	0.00021557	0.00081097	0.209459	74	3	-0.75342	0.94986	0.9498	1	17913	0	-0.75342
PEX7	4	0.00022083	0.00082547	0.210363	75	4	-0.33315	0.99978	0.99978	1	19075	0	-0.33315
TBL1XR1	4	0.00023161	0.00087158	0.21919	76	3	-1.2893	0.98189	0.98192	1	18581	0	-1.2893
ZMIZ1	4	0.00024229	0.00090058	0.222201	77	4	-0.44194	0.99364	0.99367	1	18884	0	-0.44194
KIAA1109	4	0.0002445	0.0009068	0.222201	78	4	-0.50197	0.99976	0.99975	1	19074	0	-0.50197
HSPE1-MOB4	4	0.00025321	0.00093944	0.227284	79	3	-0.59514	0.94094	0.94087	1	17745	0	-0.59514
CTNNB1	4	0.00026641	0.00099486	0.234751	80	3	-0.46051	0.19329	0.34079	1	6376	1	-0.46051
CDH2	4	0.00026642	0.00099486	0.234751	81	4	-0.53484	0.99956	0.99958	1	19061	0	-0.53484
JAM3	4	0.00028737	0.0010664	0.248282	82	4	-0.31445	0.99971	0.99972	1	19073	0	-0.31445
IPMK	4	0.00029408	0.0010912	0.248282	83	4	-0.50391	0.99971	0.99971	1	19072	0	-0.50391
PPP4R2	4	0.00029771	0.0011042	0.248282	84	4	-0.52237	0.9997	0.99971	1	19071	0	-0.52237
MORF4L1	4	0.00029795	0.0011042	0.248282	85	4	-0.71953	0.9997	0.99971	1	19070	0	-0.71953
UMPS	4	0.00030893	0.0011389	0.252134	86	4	-0.52579	0.99969	0.9997	1	19068	0	-0.52579
ATP6V1C2	4	0.00031185	0.0011477	0.252134	87	4	-0.39849	0.99969	0.9997	1	19067	0	-0.39849
C1orf43	4	0.0003192	0.0011767	0.255034	88	4	-0.67235	0.98916	0.9892	1	18763	0	-0.67235
TIPRL	4	0.00032256	0.0011876	0.255034	89	3	-1.1021	0.849	0.84841	1	15903	0	-1.1021
PHIP	4	0.00032901	0.0012119	0.257264	90	4	-0.97032	0.99967	0.99968	1	19066	0	-0.97032
VPS54	4	0.00033436	0.0012321	0.257264	91	3	-0.91848	0.67736	0.71721	1	13401	1	-0.91848
TRAPPC12	4	0.0003363	0.0012383	0.257264	92	3	-0.60726	0.90893	0.90867	1	17107	0	-0.60726
ZC3H4	4	0.00034162	0.0012544	0.257798	93	4	-0.61711	0.99966	0.99967	1	19064	0	-0.61711
PDS5A	4	0.00035697	0.0013191	0.268222	94	3	-1.0373	0.93455	0.9344	1	17613	0	-1.0373
AKR1B15	4	0.00037362	0.0013803	0.277697	95	4	-0.34325	0.99963	0.99963	1	19063	0	-0.34325
SLTM	4	0.00038907	0.0014274	0.284189	96	4	-0.51514	0.99961	0.99962	1	19062	0	-0.51514
CTBP2	4	0.00043391	0.0015859	0.310446	97	4	-0.54987	0.99897	0.99896	1	19036	0	-0.54987
SMAD6	4	0.00044022	0.0016098	0.310446	98	2	-0.7631	0.96235	0.96228	1	18164	0	-0.7631
ARIH2	4	0.00044382	0.0016237	0.310446	99	4	-0.52573	0.99956	0.99957	1	19060	0	-0.52573
PPP2R4	4	0.00044419	0.0016243	0.310446	100	4	-0.79525	0.99885	0.99883	1	19027	0	-0.79525
ISM1	4	0.00045641	0.001674	0.31537	101	4	-0.42184	0.98863	0.98869	1	18751	0	-0.42184
KLHL20	4	0.00045959	0.0016854	0.31537	102	4	-0.53439	0.99954	0.99956	1	19059	0	-0.53439
PATZ1	4	0.00046703	0.0017185	0.31537	103	4	-0.82528	0.99625	0.99628	1	18953	0	-0.82528
SMURF2	4	0.00046747	0.0017206	0.31537	104	4	-0.63844	0.99953	0.99955	1	19058	0	-0.63844
PICALM	4	0.00047085	0.0017325	0.31537	105	3	-0.61217	0.68866	0.724	1	13535	1	-0.61217
KAT2A	4	0.00048895	0.0017978	0.321227	106	3	-0.85207	0.64704	0.70002	1	13034	1	-0.85207
RBM15	4	0.00048898	0.0017983	0.321227	107	3	-0.79489	0.96606	0.96599	1	18230	0	-0.79489
TEAD4	4	0.00051049	0.001874	0.327645	108	4	-0.77185	0.99949	0.9995	1	19056	0	-0.77185
PCOLCE	4	0.00051288	0.0018869	0.327645	109	2	-0.2723	0.44238	0.58978	1	10938	2	-0.2723
ARPC4	4	0.00051794	0.001903	0.327645	110	4	-0.67928	0.99948	0.99949	1	19055	0	-0.67928
SUPT20H	4	0.0005183	0.0019045	0.327645	111	4	-0.57644	0.99362	0.99366	1	18883	0	-0.57644
ARHGDIA	4	0.00052367	0.0019206	0.327645	112	4	-0.70988	0.99948	0.99949	1	19054	0	-0.70988
GALK1	4	0.00053005	0.0019423	0.327645	113	3	-0.83808	0.34075	0.48774	1	9051	1	-0.83808
PTAR1	4	0.00053299	0.0019542	0.327645	114	4	-0.87404	0.99807	0.99808	1	19005	0	-0.87404
NDUFV1	4	0.00054523	0.0019915	0.330994	115	2	-0.014044	0.046607	0.11612	0.977653	2263	2	-0.014044
ELSPBP1	4	0.00057296	0.002104	0.346663	116	4	-0.4744	0.99943	0.99944	1	19052	0	-0.4744
CTDSPL2	4	0.00059181	0.0021692	0.354362	117	4	-0.64528	0.99339	0.99344	1	18871	0	-0.64528
PZP	4	0.00059714	0.0021892	0.35459	118	2	-0.14715	0.66019	0.70732	1	13196	1	-0.14715
ZRANB1	4	0.00061524	0.002262	0.3633	119	4	-0.38481	0.99938	0.99939	1	19051	0	-0.38481
TBL1X	4	0.00062792	0.0023024	0.36425	120	4	-0.3674	0.99937	0.99938	1	19050	0	-0.3674
BACE2	4	0.00062978	0.002306	0.36425	121	2	-0.38018	0.82141	0.82174	1	15385	1	-0.38018
SRSF10	4	0.00063743	0.0023376	0.366215	122	4	-0.75362	0.99354	0.99357	1	18878	0	-0.75362
SPATA31A5	4	0.00065577	0.0024044	0.369782	123	4	-0.86874	0.99934	0.99935	1	19049	0	-0.86874
DUSP8	4	0.00065631	0.0024065	0.369782	124	3	-0.70588	0.79979	0.80284	1	15021	1	-0.70588
CFAP221	4	0.00065918	0.0024184	0.369782	125	4	-0.45154	0.99934	0.99935	1	19048	0	-0.45154
TADA2B	4	0.0006737	0.0024707	0.372223	126	3	-1.4033	0.96968	0.96963	1	18293	0	-1.4033
PLEKHM3	4	0.00067462	0.0024733	0.372223	127	4	-0.40898	0.99394	0.99399	1	18888	0	-0.40898
C1orf127	4	0.00068059	0.0024982	0.373028	128	4	-0.34441	0.99932	0.99933	1	19047	0	-0.34441
ARMCX1	4	0.0007421	0.0027214	0.397111	129	4	-0.53955	0.99926	0.99926	1	19046	0	-0.53955
SKP2	4	0.00074678	0.0027323	0.397111	130	3	-1.1601	0.97413	0.97406	1	18385	0	-1.1601
ZNF799	4	0.00074987	0.0027411	0.397111	131	3	-0.59417	0.66149	0.70801	1	13215	1	-0.59417
IMPAD1	4	0.0007602	0.0027787	0.397111	132	3	-0.533	0.35932	0.50639	1	9379	1	-0.533
CAPZB	4	0.00076048	0.0027795	0.397111	133	4	-1.4796	0.99924	0.99924	1	19045	0	-1.4796
THAP5	4	0.00076192	0.0027841	0.397111	134	3	-0.79117	0.77529	0.78304	1	14645	1	-0.79117
SEMA3C	4	0.0007706	0.0028168	0.39879	135	3	-0.58655	0.69525	0.72799	1	13617	1	-0.58655
CDK2	4	0.00080576	0.0029478	0.414276	136	3	-0.81983	0.91476	0.91455	1	17234	0	-0.81983
STK11	4	0.00082363	0.0030115	0.420142	137	4	-0.73161	0.98777	0.9878	1	18726	0	-0.73161
CNTN6	4	0.0008871	0.0032379	0.443273	138	4	-0.33507	0.99911	0.9991	1	19042	0	-0.33507
ASNA1	4	0.00089362	0.0032628	0.443273	139	3	-0.76489	0.89374	0.89342	1	16797	0	-0.76489
ZNF142	4	0.00089919	0.0032809	0.443273	140	4	-0.63255	0.98735	0.98738	1	18711	0	-0.63255
IDO1	4	0.00090865	0.003312	0.443273	141	4	-0.31902	0.99909	0.99908	1	19041	0	-0.31902
GPR89B	4	0.00091777	0.0033503	0.443273	142	4	-0.58704	0.9854	0.98539	1	18663	0	-0.58704
DNM2	4	0.00092112	0.0033669	0.443273	143	4	-0.74355	0.99548	0.99551	1	18925	0	-0.74355
RNF130	4	0.00092157	0.0033685	0.443273	144	2	-0.4365	0.55648	0.65427	1	12129	1	-0.4365
CARD9	4	0.00092347	0.0033773	0.443273	145	2	-0.52638	0.52413	0.63977	1	11846	1	-0.52638
SMCHD1	4	0.00092623	0.0033861	0.443273	146	4	-0.57452	0.98755	0.98758	1	18722	0	-0.57452
ANKFN1	4	0.00094642	0.0034519	0.448208	147	3	-0.48595	0.88388	0.88346	1	16589	0	-0.48595
RNF2	4	0.00096187	0.0035042	0.448208	148	3	-0.48358	0.95201	0.95191	1	17960	0	-0.48358
LMO3	4	0.00096575	0.003513	0.448208	149	3	-0.44954	0.80416	0.80653	1	15092	1	-0.44954
PPP1R32	4	0.00099019	0.0035933	0.448208	150	3	-1.0501	0.96192	0.96183	1	18152	0	-1.0501
C2CD4C	4	0.00099968	0.0036264	0.448208	151	4	-0.60442	0.999	0.99899	1	19040	0	-0.60442
USP18	4	0.0010035	0.003643	0.448208	152	4	-0.43576	0.999	0.99898	1	19039	0	-0.43576
SENP1	4	0.0010085	0.0036596	0.448208	153	4	-0.2991	0.99899	0.99898	1	19038	0	-0.2991
CBLL1	4	0.0010109	0.0036668	0.448208	154	3	-0.5861	0.94881	0.94876	1	17891	0	-0.5861
FHL5	4	0.0010124	0.0036746	0.448208	155	1	0.2054	0.16369	0.31118	1	5836	2	0.2054
SLC25A52	4	0.0010214	0.0037041	0.448208	156	3	-0.43131	0.86946	0.86905	1	16309	0	-0.43131
FOXP3	4	0.0010227	0.0037052	0.448208	157	4	-0.2798	0.99898	0.99897	1	19037	0	-0.2798
CPSF7	4	0.0010229	0.0037052	0.448208	158	4	-0.69202	0.98477	0.98476	1	18648	0	-0.69202
SGCA	4	0.0010441	0.003788	0.455352	159	4	-0.50109	0.99896	0.99895	1	19035	0	-0.50109
DDC	4	0.0011134	0.0040465	0.474987	160	4	-0.30799	0.99889	0.99887	1	19033	0	-0.30799
KLHL1	4	0.0011162	0.0040517	0.474987	161	2	0.094634	0.12142	0.25292	1	4761	2	0.094634
ACOT11	4	0.001123	0.0040761	0.474987	162	4	-0.29449	0.99888	0.99886	1	19032	0	-0.29449
ZNF692	4	0.0011233	0.0040781	0.474987	163	4	-0.32934	0.99888	0.99886	1	19031	0	-0.32934
ZFP36L2	4	0.0011393	0.0041274	0.474987	164	4	-0.39274	0.99886	0.99885	1	19030	0	-0.39274
RRM1	4	0.0011406	0.0041331	0.474987	165	4	-3.6381	0.99886	0.99885	1	19029	0	-3.6381
RAB5C	4	0.0011463	0.0041476	0.474987	166	2	-0.63503	0.67537	0.71607	1	13380	1	-0.63503
HLA-B	4	0.0011526	0.004175	0.474987	167	2	-0.34758	0.93739	0.93734	1	17674	0	-0.34758
CYP3A5	4	0.001159	0.0041994	0.474987	168	2	-0.40003	0.41756	0.5649	1	10448	2	-0.40003
SPATA12	4	0.0011639	0.0042185	0.474987	169	3	-0.55927	0.92767	0.92744	1	17477	0	-0.55927
TEKT2	4	0.0011681	0.0042325	0.474987	170	2	-0.30733	0.21858	0.36612	1	6843	1	-0.30733
GOLGA7	4	0.0011722	0.0042496	0.474987	171	4	-0.64024	0.99883	0.99881	1	19026	0	-0.64024
SMURF1	4	0.0011825	0.0042838	0.475505	172	3	-0.58797	0.7699	0.77894	1	14569	1	-0.58797
CHID1	4	0.0011878	0.004304	0.475505	173	3	-0.69033	0.90206	0.90169	1	16976	0	-0.69033
IGF2BP1	4	0.0012199	0.0044185	0.485348	174	4	-0.39218	0.99878	0.99877	1	19025	0	-0.39218
ADAM9	4	0.0012455	0.0045236	0.492767	175	3	-0.47112	0.98261	0.98264	1	18596	0	-0.47112
FANCB	4	0.0012699	0.0046091	0.492767	176	3	-0.59318	0.77952	0.78631	1	14715	1	-0.59318
UGT1A1	4	0.0012719	0.0046179	0.492767	177	3	-0.14698	0.92567	0.92547	1	17445	0	-0.14698
KCNH7	4	0.001272	0.0046179	0.492767	178	4	-0.615	0.99873	0.99872	1	19024	0	-0.615
MAPKAPK2	4	0.0012779	0.0046345	0.492767	179	4	-0.40166	0.99872	0.99871	1	19023	0	-0.40166
CYB5D1	4	0.0012798	0.0046407	0.492767	180	4	-0.3899	0.99124	0.99129	1	18816	0	-0.3899
MTMR9	4	0.0013123	0.0047531	0.499374	181	4	-0.40266	0.99869	0.99869	1	19022	0	-0.40266
GRIA4	4	0.0013131	0.0047552	0.499374	182	4	-0.59628	0.98778	0.9878	1	18727	0	-0.59628
ACP6	4	0.0013237	0.0047987	0.50119	183	1	0.65348	0.0035205	0.012479	0.648032	366	3	0.65348
ADRM1	4	0.0013756	0.0049723	0.516493	184	3	-0.68877	0.97633	0.97631	1	18449	0	-0.68877
CDC42	4	0.0014014	0.0050655	0.522656	185	4	-0.9938	0.99829	0.9983	1	19012	0	-0.9938
SLC12A6	4	0.0014275	0.0051556	0.522656	186	1	0.016778	0.26053	0.40773	1	7596	1	0.016778
FAM117B	4	0.0014284	0.0051587	0.522656	187	3	-0.68397	0.95787	0.95784	1	18072	0	-0.68397
ARID1A	4	0.0014337	0.005181	0.522656	188	3	-0.69969	0.97481	0.97476	1	18409	0	-0.69969
FOXK1	4	0.0014459	0.0052256	0.522656	189	4	-0.7214	0.99607	0.9961	1	18942	0	-0.7214
UBR7	4	0.001449	0.005237	0.522656	190	4	-0.41551	0.99343	0.99347	1	18872	0	-0.41551
USP49	4	0.0014542	0.0052541	0.522656	191	4	-0.51028	0.99855	0.99855	1	19021	0	-0.51028
EXOC2	4	0.0014697	0.0053136	0.522656	192	4	-0.82831	0.99853	0.99854	1	19020	0	-0.82831
GRID2IP	4	0.0014819	0.0053551	0.522656	193	3	-0.54779	0.92579	0.92559	1	17449	0	-0.54779
TADA1	4	0.0014824	0.0053561	0.522656	194	4	-0.65436	0.98887	0.98892	1	18759	0	-0.65436
BCAS3	4	0.0014834	0.0053597	0.522656	195	4	-0.44762	0.99852	0.99853	1	19019	0	-0.44762
LRRC27	4	0.0014835	0.0053597	0.522656	196	4	-0.35299	0.99436	0.99441	1	18897	0	-0.35299
RRS1	4	0.0014976	0.0054172	0.525528	197	4	-1.0992	0.9985	0.99851	1	19018	0	-1.0992
KLHL36	4	0.001504	0.0054442	0.525528	198	2	-0.3506	0.59901	0.67487	1	12535	1	-0.3506
GSTK1	4	0.0015222	0.0055105	0.529255	199	4	-0.33111	0.99848	0.99849	1	19017	0	-0.33111
C11orf86	4	0.0015349	0.0055545	0.530817	200	4	-0.40622	0.99847	0.99848	1	19016	0	-0.40622
PIK3C3	4	0.001565	0.0056597	0.536786	201	4	-0.659	0.99234	0.9924	1	18837	0	-0.659
ZNF677	4	0.0015686	0.0056731	0.536786	202	3	-0.49296	0.86756	0.86711	1	16270	0	-0.49296
FAM86B1	4	0.0015831	0.0057234	0.538872	203	3	-1.195	0.97255	0.97251	1	18359	0	-1.195
RRM2B	4	0.0015996	0.0057855	0.541005	204	3	-0.69717	0.36199	0.50905	1	9434	1	-0.69717
CD2BP2	4	0.0016043	0.0058026	0.541005	205	4	-0.44913	0.9984	0.99841	1	19015	0	-0.44913
HMCES	4	0.001654	0.0059803	0.554001	206	4	-0.40773	0.99835	0.99835	1	19014	0	-0.40773
YLPM1	4	0.0016599	0.006	0.554001	207	3	-0.48829	0.98028	0.98033	1	18530	0	-0.48829
SH2D1A	4	0.0016901	0.006099	0.560259	208	4	-0.30218	0.99831	0.99832	1	19013	0	-0.30218
ZNF423	4	0.0016981	0.0061264	0.560259	209	4	-0.44345	0.98956	0.98959	1	18778	0	-0.44345
MAU2	4	0.001709	0.0061694	0.561504	210	3	-0.62538	0.21052	0.35802	1	6711	1	-0.62538
PRMT9	4	0.0017212	0.0062171	0.561927	211	3	-0.34252	0.90304	0.9027	1	16994	0	-0.34252
CABP2	4	0.0017388	0.0062787	0.561927	212	2	-0.28089	0.16662	0.31414	1	5892	1	-0.28089
NELFCD	4	0.0017395	0.0062797	0.561927	213	4	-2.4253	0.99826	0.99828	1	19011	0	-2.4253
PBRM1	4	0.0017419	0.0062917	0.561927	214	2	-0.29711	0.71533	0.74058	1	13843	1	-0.29711
LIPT2	4	0.0017682	0.0063813	0.564064	215	4	-0.91425	0.99551	0.99555	1	18926	0	-0.91425
UBB	4	0.0017689	0.0063839	0.564064	216	4	-0.32977	0.99823	0.99825	1	19010	0	-0.32977
MFSD6	4	0.0017758	0.0064124	0.564064	217	2	-0.29629	0.93304	0.93284	1	17584	0	-0.29629
PSG9	4	0.001781	0.0064362	0.564064	218	2	-0.61882	0.50302	0.63073	1	11670	1	-0.61882
GPRASP1	4	0.0017906	0.0064719	0.564064	219	3	-0.22809	0.96801	0.96796	1	18263	0	-0.22809
RBSN	4	0.0018146	0.0065429	0.565857	220	4	-0.48339	0.99819	0.99821	1	19009	0	-0.48339
ARAF	4	0.0018425	0.0066455	0.572139	221	3	-0.64512	0.36207	0.50912	1	9437	1	-0.64512
LRRC41	4	0.0018579	0.0067009	0.574324	222	4	-0.63949	0.99056	0.9906	1	18796	0	-0.63949
RAB3IL1	4	0.0018831	0.0067838	0.578832	223	4	-0.52797	0.99812	0.99814	1	19008	0	-0.52797
MAP3K19	4	0.001907	0.0068718	0.58374	224	3	-0.41389	0.67192	0.71407	1	13350	1	-0.41389
PIGX	4	0.0019214	0.0069283	0.585663	225	4	-0.32509	0.99808	0.9981	1	19007	0	-0.32509
MAGEB4	4	0.0019291	0.0069558	0.585663	226	4	-0.43849	0.99807	0.99809	1	19006	0	-0.43849
SLC35A2	4	0.0019458	0.0070065	0.586409	227	4	-0.59285	0.99805	0.99807	1	19004	0	-0.59285
CEP41	4	0.0019531	0.007034	0.586409	228	4	-0.77589	0.99805	0.99806	1	19003	0	-0.77589
MESDC2	4	0.0019637	0.0070759	0.586409	229	3	-0.36618	0.85903	0.85855	1	16105	0	-0.36618
VTA1	4	0.0019664	0.0070873	0.586409	230	3	-0.75605	0.89826	0.89797	1	16900	0	-0.75605
BMPR2	4	0.0019981	0.0071972	0.592928	231	1	0.71116	0.00011119	0.00042141	0.13204	60	3	0.71116
IWS1	4	0.0020358	0.0073298	0.59479	232	2	-0.44965	0.76788	0.77745	1	14539	1	-0.44965
UBE2R2	4	0.0020386	0.0073386	0.59479	233	2	-0.4638	0.75597	0.7686	1	14367	1	-0.4638
ATP1A4	4	0.0020504	0.0073733	0.59479	234	4	-0.26156	0.99795	0.99797	1	19002	0	-0.26156
MID2	4	0.0020514	0.0073754	0.59479	235	4	-0.24771	0.99795	0.99797	1	19001	0	-0.24771
HRAS	4	0.0020785	0.00748	0.598181	236	4	-0.34538	0.99792	0.99794	1	19000	0	-0.34538
USP8	4	0.0020893	0.007524	0.598435	237	3	-1.939	0.92155	0.92135	1	17354	0	-1.939
CCNE1	4	0.002095	0.0075458	0.598435	238	3	-0.36773	0.091155	0.19975	1	3793	1	-0.36773
SLC16A14	4	0.0021435	0.0077193	0.607069	239	2	-0.45645	0.10203	0.21912	1	4148	1	-0.45645
YTHDF2	4	0.0021537	0.0077535	0.607069	240	3	-0.38484	0.72489	0.74693	1	13960	1	-0.38484
AMY1C	4	0.002158	0.0077691	0.607069	241	4	-0.49251	0.99784	0.99786	1	18998	0	-0.49251
RUNX1	4	0.0021666	0.0078027	0.607069	242	3	-0.32311	0.67746	0.71727	1	13402	1	-0.32311
CT47A9	4	0.0021806	0.0078442	0.607069	243	3	-0.53662	0.3315	0.47841	1	8888	1	-0.53662
CLGN	4	0.0022042	0.0079224	0.607069	244	3	-0.59492	0.70443	0.73362	1	13722	1	-0.59492
BCL11A	4	0.0022055	0.0079271	0.607069	245	2	-0.12022	0.83616	0.83556	1	15648	1	-0.12022
C10orf76	4	0.0022071	0.0079307	0.607069	246	4	-0.7817	0.9969	0.99689	1	18975	0	-0.7817
PSMF1	4	0.00221	0.0079405	0.607069	247	4	-0.90797	0.99779	0.99781	1	18997	0	-0.90797
PRPF3	4	0.0022286	0.0080141	0.608484	248	4	-0.59592	0.99777	0.99778	1	18996	0	-0.59592
OPN1SW	4	0.002251	0.0080913	0.608484	249	4	-0.30799	0.99775	0.99776	1	18995	0	-0.30799
LPIN2	4	0.0022548	0.0081032	0.608484	250	4	-0.35061	0.99775	0.99776	1	18994	0	-0.35061
KIAA2012	4	0.0022574	0.008111	0.608484	251	3	-0.30907	0.91426	0.91403	1	17224	0	-0.30907
RFK	4	0.0022591	0.0081182	0.608484	252	3	-0.43965	0.77697	0.78432	1	14676	1	-0.43965
NUP62CL	4	0.0022894	0.008213	0.609099	253	2	-0.26845	0.87098	0.8706	1	16338	0	-0.26845
VSTM5	4	0.0023102	0.0082964	0.609099	254	3	-0.59197	0.88699	0.88665	1	16655	0	-0.59197
PSMA7	3	0.0023166	0.0064927	0.564064	255	3	-3.9213	0.99768	0.99774	1	18993	0	-3.9213
FRA10AC1	4	0.0023191	0.008327	0.609099	256	2	-0.32521	0.26442	0.41161	1	7667	2	-0.32521
ZNF474	4	0.002328	0.0083575	0.609099	257	3	-0.57943	0.97529	0.97523	1	18422	0	-0.57943
TSEN54	4	0.0023304	0.0083669	0.609099	258	4	-0.32825	0.99767	0.99768	1	18992	0	-0.32825
ARHGAP11A	4	0.0023321	0.0083741	0.609099	259	3	-0.65119	0.95327	0.95316	1	17981	0	-0.65119
TMCO3	4	0.0023332	0.0083762	0.609099	260	4	-0.58391	0.99327	0.99331	1	18864	0	-0.58391
MAML3	4	0.002334	0.0083814	0.609099	261	2	-0.23801	0.66662	0.71099	1	13271	1	-0.23801
NFKB1	4	0.0023645	0.0084886	0.614555	262	3	-0.38594	0.90922	0.90898	1	17115	0	-0.38594
GPR22	4	0.0023759	0.0085331	0.615449	263	4	-0.46735	0.99762	0.99762	1	18991	0	-0.46735
VPS45	4	0.0023973	0.0086098	0.618644	264	3	-0.7827	0.25896	0.40622	1	7566	1	-0.7827
CCDC33	4	0.0024129	0.0086632	0.620147	265	2	-0.26905	0.56567	0.65864	1	12202	1	-0.26905
IFNGR2	4	0.0025053	0.0089678	0.63703	266	4	-0.75999	0.99749	0.9975	1	18989	0	-0.75999
SGTB	4	0.00252	0.0090102	0.63703	267	4	-0.48833	0.98978	0.98979	1	18779	0	-0.48833
HAP1	4	0.0025263	0.0090289	0.63703	268	4	-0.5581	0.99747	0.99748	1	18988	0	-0.5581
SPSB4	4	0.0025324	0.0090512	0.63703	269	2	-0.15517	0.11115	0.23516	1	4443	2	-0.15517
C1GALT1	4	0.0025355	0.0090657	0.63703	270	4	-0.67638	0.98882	0.98887	1	18758	0	-0.67638
CTNND1	4	0.0025628	0.0091486	0.638201	271	4	-0.38279	0.99744	0.99745	1	18987	0	-0.38279
SLC35A1	4	0.0025684	0.0091682	0.638201	272	3	-0.39272	0.9679	0.96785	1	18261	0	-0.39272
PCBP2	4	0.002573	0.0091853	0.638201	273	3	-0.79047	0.46509	0.61254	1	11362	1	-0.79047
ZNF180	4	0.0025824	0.0092159	0.638201	274	4	-0.35441	0.98947	0.9895	1	18774	0	-0.35441
SOGA3	4	0.0026115	0.0093102	0.64042	275	3	-0.79091	0.15101	0.2986	1	5595	1	-0.79091
BTG1	4	0.0026203	0.0093439	0.64042	276	2	-0.11631	0.81836	0.81897	1	15339	1	-0.11631
AKT2	3	0.002627	0.0073262	0.59479	277	2	-0.2853	0.18669	0.29744	1	6243	1	-0.2853
TSHZ2	4	0.002643	0.009419	0.64042	278	4	-0.48487	0.99736	0.99736	1	18986	0	-0.48487
RSRC2	4	0.0026464	0.0094309	0.64042	279	4	-0.86595	0.99264	0.9927	1	18845	0	-0.86595
CD48	4	0.0026539	0.0094469	0.64042	280	4	-0.20688	0.99735	0.99735	1	18985	0	-0.20688
PSMC6	3	0.0026665	0.0074355	0.597117	281	3	-0.95605	0.97222	0.97239	1	18348	0	-0.95605
FNIP1	4	0.0026692	0.0094987	0.64042	282	4	-0.45127	0.99733	0.99734	1	18984	0	-0.45127
CRYZL1	4	0.0026775	0.0095293	0.64042	283	3	-0.41591	0.86534	0.86492	1	16224	0	-0.41591
OR5B17	4	0.0026804	0.0095402	0.64042	284	3	-0.57731	0.93116	0.93093	1	17555	0	-0.57731
HRSP12	4	0.0026839	0.0095495	0.64042	285	2	-0.28994	0.8998	0.89948	1	16922	0	-0.28994
CHMP5	4	0.0027146	0.0096635	0.643547	286	3	-0.65578	0.80338	0.80584	1	15079	1	-0.65578
CCDC110	4	0.0027215	0.0096894	0.643547	287	3	-0.4734	0.91465	0.91445	1	17232	0	-0.4734
TTLL10	4	0.0027239	0.0096971	0.643547	288	2	-0.13755	0.37822	0.52537	1	9730	1	-0.13755
COL2A1	4	0.0027377	0.0097412	0.644232	289	3	-0.71295	0.68011	0.71887	1	13439	1	-0.71295
VEGFB	4	0.0027906	0.0099323	0.652394	290	3	-0.59803	0.82509	0.82509	1	15446	1	-0.59803
TTC29	4	0.0027914	0.0099328	0.652394	291	4	-0.48067	0.99721	0.99722	1	18983	0	-0.48067
PRDM15	4	0.0028063	0.0099919	0.654025	292	4	-0.41039	0.98821	0.98825	1	18740	0	-0.41039
APOO	4	0.0028276	0.010074	0.654753	293	1	0.080778	0.63505	0.69354	1	12903	1	0.080778
NBPF14	4	0.0028374	0.010107	0.654753	294	3	-1.8888	0.34098	0.48795	1	9054	1	-1.8888
RFTN1	4	0.002843	0.010126	0.654753	295	2	-0.32245	0.72674	0.74817	1	13986	1	-0.32245
ZNF652	4	0.0028463	0.01014	0.654753	296	3	-0.41372	0.97069	0.97063	1	18308	0	-0.41372
C4orf3	4	0.0028743	0.010237	0.658783	297	4	-0.37792	0.99713	0.99712	1	18982	0	-0.37792
MSI1	4	0.0029251	0.010427	0.664435	298	3	-0.672	0.97582	0.97579	1	18427	0	-0.672
CTNND2	4	0.0029275	0.010438	0.664435	299	3	-0.73875	0.63209	0.69199	1	12878	1	-0.73875
FAM118B	4	0.002935	0.010461	0.664435	300	4	-0.36251	0.99706	0.99706	1	18981	0	-0.36251
DEFB108B	4	0.0029359	0.010464	0.664435	301	2	-0.17671	0.11037	0.23378	1	4422	2	-0.17671
OR6C6	4	0.0029646	0.010563	0.668497	302	4	-0.52058	0.99704	0.99703	1	18980	0	-0.52058
ZFAT	4	0.0029914	0.01065	0.671813	303	4	-0.38877	0.99701	0.99701	1	18979	0	-0.38877
POLM	4	0.0030235	0.010765	0.676218	304	3	-0.429	0.93434	0.9342	1	17609	0	-0.429
ESRRA	4	0.0030426	0.010831	0.676218	305	4	-0.70922	0.99696	0.99696	1	18978	0	-0.70922
LYVE1	4	0.0030446	0.010836	0.676218	306	3	-0.46377	0.91106	0.91084	1	17159	0	-0.46377
ZNF628	4	0.0030516	0.010862	0.676218	307	4	-0.29147	0.99695	0.99694	1	18977	0	-0.29147
HIST1H2AG	4	0.0030756	0.010935	0.676254	308	4	-0.58888	0.98812	0.98815	1	18739	0	-0.58888
MED23	4	0.0030848	0.010963	0.676254	309	4	-0.74243	0.99682	0.99682	1	18973	0	-0.74243
ALLC	4	0.0030862	0.010968	0.676254	310	4	-0.36451	0.99691	0.99691	1	18976	0	-0.36451
POLE4	4	0.0031181	0.011081	0.681019	311	3	-0.33751	0.81488	0.81591	1	15285	1	-0.33751
PTRH1	4	0.0031385	0.011147	0.682867	312	1	0.0015062	0.67609	0.71648	1	13389	1	0.0015062
LOC554223	4	0.0031496	0.011187	0.683121	313	3	-0.5155	0.33648	0.48338	1	8981	1	-0.5155
EXOC6	4	0.0031742	0.011273	0.683372	314	4	-0.42702	0.99683	0.99682	1	18974	0	-0.42702
ZNF705E	4	0.0031788	0.011284	0.683372	315	3	-0.53616	0.66648	0.71091	1	13269	1	-0.53616
KDSR	4	0.0031832	0.011298	0.683372	316	4	-0.74405	0.99682	0.99681	1	18972	0	-0.74405
RCE1	4	0.0032062	0.011386	0.686526	317	4	-0.28829	0.99679	0.9968	1	18971	0	-0.28829
FAM53B	4	0.0032198	0.011439	0.686987	318	2	-0.16115	0.89347	0.89314	1	16789	0	-0.16115
CCPG1	4	0.0032421	0.011523	0.686987	319	2	0.0065655	0.22349	0.371	1	6938	2	0.0065655
PPP2CB	4	0.0032569	0.011575	0.686987	320	3	-0.32701	0.91333	0.91312	1	17203	0	-0.32701
NMT1	4	0.0032668	0.011608	0.686987	321	4	-0.73393	0.99673	0.99674	1	18970	0	-0.73393
C2orf69	4	0.0032711	0.011618	0.686987	322	3	-0.4635	0.70219	0.73222	1	13695	1	-0.4635
CNOT11	4	0.0032946	0.011691	0.686987	323	4	-0.26243	0.99671	0.99671	1	18969	0	-0.26243
COL9A3	4	0.0032982	0.011702	0.686987	324	4	-0.32783	0.9967	0.9967	1	18968	0	-0.32783
CACNG5	4	0.0033101	0.011749	0.686987	325	4	-0.58549	0.98825	0.98828	1	18741	0	-0.58549
PAQR6	4	0.0033184	0.01178	0.686987	326	3	-0.73826	0.24168	0.38898	1	7255	1	-0.73826
GPBAR1	4	0.0033211	0.011789	0.686987	327	4	-0.58832	0.99668	0.99668	1	18967	0	-0.58832
STEAP1B	4	0.0033457	0.011875	0.689864	328	2	-0.15566	0.040126	0.10349	0.973902	2029	2	-0.15566
NFE2	4	0.0033682	0.01196	0.692694	329	3	-0.24013	0.77089	0.77971	1	14584	1	-0.24013
C12orf56	4	0.0033819	0.012006	0.693264	330	4	-0.37819	0.99662	0.99663	1	18966	0	-0.37819
SDHA	4	0.0034076	0.012087	0.695828	331	3	-0.85291	0.93221	0.93198	1	17575	0	-0.85291
PPP2R2A	4	0.003432	0.012174	0.696365	332	4	-0.60865	0.99657	0.99658	1	18965	0	-0.60865
GIPC1	4	0.0034409	0.012207	0.696365	333	3	-0.68673	0.61186	0.6814	1	12665	1	-0.68673
NEUROD6	4	0.0034494	0.012237	0.696365	334	3	-0.1364	0.92857	0.92838	1	17495	0	-0.1364
CD3G	4	0.0034627	0.012281	0.696365	335	4	-0.34503	0.99654	0.99654	1	18964	0	-0.34503
DENND3	4	0.0034637	0.012286	0.696365	336	3	-0.4658	0.87219	0.87181	1	16365	0	-0.4658
DNALI1	4	0.0034984	0.012405	0.696872	337	4	-0.23311	0.9965	0.99651	1	18963	0	-0.23311
C4orf45	4	0.0035059	0.012432	0.696872	338	4	-0.35463	0.99649	0.9965	1	18962	0	-0.35463
SLC16A6	4	0.003509	0.012445	0.696872	339	3	-0.47584	0.92747	0.92724	1	17473	0	-0.47584
SLC37A3	4	0.0035272	0.012498	0.696872	340	3	-0.43265	0.38759	0.53478	1	9899	1	-0.43265
OLR1	4	0.0035382	0.012532	0.696872	341	2	-0.29097	0.64711	0.70006	1	13035	1	-0.29097
UBXN2B	4	0.0035492	0.012569	0.696872	342	3	-0.50661	0.88464	0.88423	1	16603	0	-0.50661
SCPEP1	4	0.003553	0.012579	0.696872	343	2	-0.092088	0.34533	0.49236	1	9136	1	-0.092088
ESRRG	4	0.0035684	0.012626	0.697433	344	4	-0.59903	0.99643	0.99645	1	18961	0	-0.59903
NTN4	4	0.0035859	0.012684	0.69792	345	2	-0.16242	0.15272	0.3003	1	5632	2	-0.16242
RGSL1	4	0.0035933	0.012707	0.69792	346	3	-0.37195	0.84416	0.84349	1	15806	0	-0.37195
TAF5L	4	0.003615	0.012798	0.698913	347	3	-0.50356	0.97965	0.97972	1	18518	0	-0.50356
EPN2	4	0.0036674	0.012994	0.698913	348	2	-0.22727	0.54237	0.64778	1	12014	1	-0.22727
ZNF394	4	0.0036711	0.013004	0.698913	349	2	-0.064722	0.023575	0.070051	0.921463	1444	2	-0.064722
TRIM43B	4	0.0036746	0.013015	0.698913	350	4	-0.40784	0.99633	0.99635	1	18960	0	-0.40784
XRCC1	4	0.0036781	0.013025	0.698913	351	4	-0.31215	0.99632	0.99635	1	18959	0	-0.31215
FAM76B	4	0.0036887	0.013064	0.698913	352	3	-0.47481	0.93953	0.93951	1	17720	0	-0.47481
THEM6	4	0.0036921	0.013075	0.698913	353	4	-0.37928	0.99631	0.99634	1	18958	0	-0.37928
TRAF3IP3	4	0.0036948	0.013086	0.698913	354	4	-0.36555	0.99631	0.99633	1	18957	0	-0.36555
VTI1B	4	0.0036957	0.013089	0.698913	355	3	-0.39748	0.28374	0.4308	1	8013	1	-0.39748
PDHX	4	0.0037083	0.013126	0.698913	356	1	-0.032633	0.84543	0.84478	1	15831	0	-0.032633
EP400	4	0.0037108	0.013135	0.698913	357	4	-0.96701	0.99629	0.99632	1	18956	0	-0.96701
UST	4	0.0037359	0.01322	0.698913	358	4	-0.36203	0.99626	0.99629	1	18955	0	-0.36203
MANEAL	4	0.0037484	0.013263	0.698913	359	4	-1.1741	0.99625	0.99628	1	18954	0	-1.1741
DLEC1	4	0.0037601	0.013299	0.698913	360	2	-0.16163	0.51956	0.63774	1	11806	1	-0.16163
TCERG1	4	0.0037626	0.013305	0.698913	361	4	-0.63279	0.99624	0.99627	1	18952	0	-0.63279
TMEM41B	4	0.0037721	0.013339	0.698913	362	4	-0.23512	0.99623	0.99626	1	18951	0	-0.23512
NOBOX	4	0.0037982	0.013436	0.698913	363	4	-0.30909	0.9962	0.99624	1	18950	0	-0.30909
ACTL6A	4	0.003799	0.013437	0.698913	364	4	-0.45574	0.9962	0.99624	1	18949	0	-0.45574
FBXO24	4	0.003807	0.013464	0.698913	365	4	-0.33934	0.99619	0.99622	1	18948	0	-0.33934
GGN	4	0.0038119	0.013478	0.698913	366	3	-0.22465	0.24874	0.39605	1	7375	1	-0.22465
UBTD2	4	0.0038181	0.013499	0.698913	367	4	-0.36685	0.99618	0.99621	1	18947	0	-0.36685
USE1	4	0.0038349	0.013562	0.698913	368	4	-0.38751	0.99617	0.9962	1	18946	0	-0.38751
CELA3A	4	0.0038576	0.013639	0.698913	369	3	-0.57964	0.52127	0.63851	1	11818	1	-0.57964
PRR21	4	0.0038637	0.013665	0.698913	370	1	0.061514	0.22812	0.37558	1	7020	1	0.061514
ASF1A	4	0.0038902	0.013741	0.698913	371	3	-0.58127	0.87621	0.87578	1	16435	0	-0.58127
STRIP1	4	0.0038904	0.013741	0.698913	372	4	-0.51027	0.99611	0.99614	1	18945	0	-0.51027
USP40	4	0.0038974	0.013765	0.698913	373	3	-0.5072	0.43849	0.58584	1	10865	1	-0.5072
TRIM61	4	0.0038985	0.013769	0.698913	374	4	-0.24188	0.9961	0.99613	1	18944	0	-0.24188
C10orf67	4	0.0039046	0.013786	0.698913	375	4	-0.47834	0.9961	0.99613	1	18943	0	-0.47834
TBC1D22B	4	0.0039228	0.013845	0.70005	376	4	-0.57127	0.98997	0.98999	1	18783	0	-0.57127
SULF1	4	0.0039359	0.013896	0.700065	377	3	-0.3328	0.92249	0.92233	1	17376	0	-0.3328
BMP8A	4	0.0039433	0.013919	0.700065	378	4	-0.39432	0.99606	0.99609	1	18941	0	-0.39432
CDC34	4	0.0039934	0.014082	0.70011	379	4	-0.37275	0.99601	0.99605	1	18940	0	-0.37275
EXOC6B	4	0.004002	0.014112	0.70011	380	4	-0.36256	0.98371	0.98371	1	18621	0	-0.36256
DYM	4	0.0040035	0.01412	0.70011	381	3	-0.68197	0.084805	0.18818	1	3567	1	-0.68197
FANCM	4	0.0040079	0.014134	0.70011	382	3	-0.83615	0.24849	0.39578	1	7369	1	-0.83615
EIF2B2	4	0.0040094	0.014139	0.70011	383	3	-1.5345	0.74973	0.76411	1	14273	1	-1.5345
TEKT5	4	0.0040191	0.014178	0.70022	384	3	-0.42256	0.83354	0.83303	1	15605	1	-0.42256
SYS1	4	0.0040488	0.014276	0.701286	385	2	-0.67044	0.22512	0.3726	1	6965	1	-0.67044
MARK4	4	0.0040553	0.014298	0.701286	386	3	-0.37433	0.60809	0.67945	1	12626	1	-0.37433
SIX5	4	0.0040598	0.014311	0.701286	387	4	-0.42251	0.99594	0.99597	1	18939	0	-0.42251
TYR	4	0.0040708	0.014346	0.701286	388	2	-0.15587	0.32344	0.47026	1	8748	1	-0.15587
OR2M2	4	0.0040956	0.014439	0.702429	389	3	-0.78506	0.83793	0.83728	1	15681	1	-0.78506
TBX20	4	0.0040967	0.014443	0.702429	390	4	-0.44792	0.9959	0.99593	1	18938	0	-0.44792
RTF1	4	0.0041226	0.014533	0.704314	391	1	-0.24799	0.065014	0.15148	0.995623	2905	1	-0.24799
GNPAT	4	0.0041542	0.014638	0.704314	392	4	-0.31724	0.99585	0.99588	1	18937	0	-0.31724
PPFIBP2	4	0.0041559	0.014647	0.704314	393	4	-0.26317	0.99584	0.99587	1	18936	0	-0.26317
IKZF4	4	0.0041589	0.014656	0.704314	394	3	-0.3163	0.30366	0.45059	1	8376	1	-0.3163
EVPL	4	0.0041634	0.014666	0.704314	395	3	-0.77176	0.90491	0.90457	1	17022	0	-0.77176
WDR82	3	0.0041752	0.011491	0.686987	396	3	-1.4144	0.99582	0.99593	1	18935	0	-1.4144
IGHMBP2	4	0.0042262	0.014873	0.710439	397	2	-0.18247	0.62014	0.68575	1	12746	1	-0.18247
ZNF804B	4	0.0042343	0.014904	0.710439	398	2	-0.21757	0.86752	0.86707	1	16269	0	-0.21757
EHBP1	4	0.0042349	0.014905	0.710439	399	3	-0.35757	0.9804	0.98044	1	18536	0	-0.35757
FDFT1	4	0.0042748	0.01503	0.712056	400	3	-0.50007	0.95223	0.95211	1	17965	0	-0.50007
GHRL	4	0.0042779	0.015042	0.712056	401	3	-0.65943	0.8909	0.89057	1	16742	0	-0.65943
ZNF462	4	0.0042901	0.015086	0.712056	402	4	-0.52092	0.99571	0.99574	1	18934	0	-0.52092
CRAMP1L	4	0.0042948	0.015103	0.712056	403	3	-0.683	0.82577	0.82569	1	15461	1	-0.683
FEZ1	4	0.0043134	0.01516	0.712056	404	3	-0.28801	0.89002	0.88971	1	16718	0	-0.28801
PTCHD3	4	0.004315	0.015163	0.712056	405	3	-0.43208	0.7608	0.77213	1	14434	1	-0.43208
DYRK4	4	0.0043417	0.015255	0.714606	406	4	-0.25013	0.99566	0.99569	1	18933	0	-0.25013
MAGEB2	4	0.004361	0.015321	0.715654	407	4	-0.33875	0.99564	0.99568	1	18932	0	-0.33875
OR10K2	4	0.0043708	0.01536	0.715654	408	4	-0.3717	0.99563	0.99567	1	18931	0	-0.3717
COLGALT2	4	0.0043815	0.015389	0.715654	409	2	-0.18943	0.74461	0.76043	1	14208	1	-0.18943
SLC35B1	4	0.004392	0.015436	0.716104	410	4	-0.54711	0.99561	0.99564	1	18930	0	-0.54711
C2orf81	4	0.0044204	0.01552	0.718229	411	4	-0.46943	0.99558	0.99561	1	18929	0	-0.46943
SPRY2	3	0.0044586	0.012315	0.696365	412	2	-0.86748	0.90824	0.90834	1	17093	0	-0.86748
RMI2	4	0.0044606	0.015652	0.721663	413	4	-0.27811	0.99554	0.99557	1	18928	0	-0.27811
SEMA4A	4	0.0044647	0.015669	0.721663	414	3	-0.50571	0.83959	0.8389	1	15717	1	-0.50571
ENPP3	4	0.0044894	0.015748	0.723546	415	4	-0.32888	0.99551	0.99555	1	18927	0	-0.32888
CMTR2	4	0.0045368	0.01592	0.72967	416	2	-0.18713	0.52811	0.64149	1	11887	1	-0.18713
CSF2	4	0.0045545	0.015976	0.730482	417	3	-0.32657	0.18097	0.32853	1	6133	1	-0.32657
CAPN9	4	0.0045762	0.016048	0.732023	418	3	-0.43079	0.83996	0.83925	1	15726	1	-0.43079
PRR30	4	0.0045885	0.016089	0.732166	419	2	0.086889	0.19477	0.34228	1	6408	2	0.086889
PCCB	4	0.0046044	0.016134	0.732473	420	3	-0.51381	0.84068	0.83997	1	15741	1	-0.51381
FAM212B	4	0.0046403	0.016262	0.735769	421	2	-0.23266	0.0083099	0.028263	0.76405	699	1	-0.23266
NUGGC	4	0.0046716	0.016365	0.735769	422	3	-0.35298	0.86519	0.86477	1	16219	0	-0.35298
EIF4H	4	0.004684	0.016408	0.735769	423	3	-0.43847	0.3361	0.48299	1	8977	1	-0.43847
CTIF	4	0.0046862	0.016418	0.735769	424	4	-0.2585	0.99531	0.99535	1	18924	0	-0.2585
IRGQ	4	0.0046871	0.016421	0.735769	425	4	-0.26094	0.99531	0.99535	1	18923	0	-0.26094
ZNF324	4	0.004692	0.016438	0.735769	426	2	-0.063354	0.88068	0.8802	1	16519	0	-0.063354
OR5B2	4	0.0047135	0.016526	0.737624	427	4	-0.46878	0.99241	0.99248	1	18839	0	-0.46878
STX1A	4	0.0047216	0.016556	0.737624	428	4	-0.35078	0.99528	0.99531	1	18922	0	-0.35078
ZC3HAV1	4	0.004743	0.016631	0.739224	429	2	-0.42231	0.85982	0.85934	1	16122	0	-0.42231
CD320	4	0.0047683	0.016711	0.739278	430	2	-0.17195	0.31683	0.46373	1	8627	2	-0.17195
ZNF333	4	0.0047955	0.016812	0.739278	431	2	-0.049519	0.37308	0.52019	1	9625	2	-0.049519
CEMIP	4	0.0048073	0.016852	0.739278	432	4	-0.49074	0.99519	0.99522	1	18921	0	-0.49074
INPP5F	4	0.0048216	0.016899	0.739278	433	4	-0.35857	0.99518	0.99521	1	18920	0	-0.35857
DENND1B	4	0.0048259	0.016917	0.739278	434	4	-0.29269	0.99517	0.99521	1	18919	0	-0.29269
LRRC26	4	0.0048319	0.016928	0.739278	435	3	-0.57351	0.97498	0.97494	1	18414	0	-0.57351
ARPC2	4	0.0048358	0.016946	0.739278	436	3	-0.42542	0.9048	0.90447	1	17019	0	-0.42542
ACAT2	4	0.0048473	0.016987	0.739278	437	2	-0.14838	0.40139	0.5487	1	10156	2	-0.14838
FAM160B1	4	0.004866	0.017048	0.739278	438	3	-0.30075	0.9652	0.96514	1	18209	0	-0.30075
CYTH1	4	0.0048692	0.017062	0.739278	439	3	-0.4147	0.79779	0.80117	1	14997	1	-0.4147
CD69	4	0.0048904	0.017132	0.739278	440	4	-0.25846	0.99511	0.99514	1	18918	0	-0.25846
ADRBK2	4	0.004891	0.017134	0.739278	441	4	-0.3807	0.98806	0.98809	1	18736	0	-0.3807
DPP6	4	0.0048916	0.017135	0.739278	442	2	-0.19083	0.30785	0.45476	1	8457	2	-0.19083
GLT6D1	4	0.0049086	0.017194	0.740155	443	4	-0.59997	0.99509	0.99513	1	18917	0	-0.59997
LYPD6B	4	0.0049289	0.017265	0.741276	444	4	-0.25834	0.99507	0.99511	1	18916	0	-0.25834
PDHA1	4	0.0049387	0.017298	0.741276	445	3	-0.40031	0.96063	0.96054	1	18125	0	-0.40031
REV1	4	0.0049862	0.017442	0.745165	446	4	-0.61897	0.99501	0.99505	1	18915	0	-0.61897
PTH2	4	0.0050025	0.017494	0.745165	447	3	-0.4798	0.8493	0.84869	1	15910	0	-0.4798
NFASC	4	0.0050047	0.017505	0.745165	448	4	-0.29968	0.995	0.99503	1	18914	0	-0.29968
HNRNPH3	4	0.0050543	0.01768	0.750515	449	3	-0.40668	0.67493	0.7158	1	13374	1	-0.40668
PRR5-ARHGAP8	4	0.0050684	0.01773	0.750515	450	3	-0.49661	0.58493	0.66784	1	12386	1	-0.49661
EFNB2	3	0.0050748	0.013995	0.70011	451	3	-0.34877	0.97908	0.97922	1	18504	0	-0.34877
KCTD10	4	0.0050755	0.017749	0.750515	452	4	-0.46947	0.98565	0.98565	1	18666	0	-0.46947
SENP8	4	0.0051524	0.018	0.7529	453	3	-0.40166	0.91322	0.913	1	17200	0	-0.40166
HIST1H4D	4	0.0051578	0.018018	0.7529	454	2	-0.30225	0.9625	0.96244	1	18165	0	-0.30225
VPS33A	4	0.0051715	0.018062	0.7529	455	3	-0.36903	0.73019	0.75051	1	14028	1	-0.36903
DES	4	0.0051819	0.018107	0.7529	456	3	-0.45858	0.7073	0.73544	1	13747	1	-0.45858
PRKX	4	0.0052041	0.018176	0.7529	457	2	-0.33273	0.52775	0.64133	1	11883	1	-0.33273
TFPI2	4	0.0052095	0.018198	0.7529	458	2	-0.018439	0.37957	0.52674	1	9748	1	-0.018439
CABYR	4	0.0052306	0.018265	0.7529	459	3	-0.58427	0.82189	0.82217	1	15393	1	-0.58427
CCDC108	4	0.0052343	0.018279	0.7529	460	4	-0.28618	0.99477	0.99481	1	18913	0	-0.28618
VGF	4	0.0052414	0.0183	0.7529	461	4	-0.373	0.99476	0.99481	1	18912	0	-0.373
EP300	4	0.0052615	0.018372	0.7529	462	2	-0.54418	0.94623	0.94616	1	17842	0	-0.54418
GATA5	4	0.005287	0.018468	0.7529	463	4	-0.40921	0.99471	0.99476	1	18911	0	-0.40921
NMUR2	4	0.0052942	0.018485	0.7529	464	4	-0.36003	0.99471	0.99476	1	18910	0	-0.36003
TRAPPC6A	4	0.005313	0.018546	0.7529	465	2	-0.10806	0.73958	0.7569	1	14126	1	-0.10806
HELZ	4	0.0053136	0.018547	0.7529	466	4	-0.57108	0.99469	0.99474	1	18909	0	-0.57108
PRKDC	4	0.0053146	0.018551	0.7529	467	4	-0.44904	0.99469	0.99473	1	18908	0	-0.44904
SEL1L2	4	0.0053193	0.018563	0.7529	468	3	-0.47498	0.73851	0.75618	1	14114	1	-0.47498
NCKAP1	4	0.0053238	0.018581	0.7529	469	4	-0.42567	0.99468	0.99472	1	18907	0	-0.42567
JPH4	4	0.0053515	0.01867	0.7529	470	4	-0.21076	0.99465	0.9947	1	18906	0	-0.21076
TFAP4	4	0.0053549	0.018681	0.7529	471	3	-0.49101	0.92511	0.92491	1	17431	0	-0.49101
NR0B1	4	0.0053581	0.018693	0.7529	472	3	-0.5757	0.65746	0.7058	1	13159	1	-0.5757
C16orf91	4	0.0053865	0.018779	0.7529	473	4	-0.38408	0.99461	0.99466	1	18905	0	-0.38408
LRRCC1	4	0.0053952	0.01881	0.7529	474	2	-0.23017	0.45092	0.59832	1	11099	1	-0.23017
NOVA1	4	0.0054164	0.018884	0.7529	475	2	-0.65236	0.69217	0.72614	1	13578	1	-0.65236
GOLGA4	4	0.0054274	0.018926	0.7529	476	4	-0.46491	0.99457	0.99462	1	18903	0	-0.46491
DEFB4A	4	0.0054333	0.01895	0.7529	477	3	-0.42351	0.19108	0.33859	1	6331	1	-0.42351
MYH2	4	0.0054401	0.018967	0.7529	478	4	-0.36545	0.99312	0.99316	1	18858	0	-0.36545
KRT81	4	0.0054863	0.019118	0.7529	479	4	-0.31175	0.99451	0.99456	1	18902	0	-0.31175
SERTAD2	4	0.0055036	0.019181	0.7529	480	4	-0.31977	0.9945	0.99454	1	18901	0	-0.31977
OR5B21	4	0.0055123	0.019207	0.7529	481	2	-0.067411	0.060164	0.14226	0.988707	2748	2	-0.067411
SLC28A3	4	0.0055163	0.019222	0.7529	482	4	-0.29186	0.99091	0.99096	1	18808	0	-0.29186
PUS3	4	0.0055214	0.019236	0.7529	483	2	-0.18808	0.056311	0.13493	0.98654	2605	2	-0.18808
GABPA	4	0.0055505	0.019324	0.7529	484	4	-0.50972	0.99445	0.99449	1	18900	0	-0.50972
CCDC62	4	0.0055716	0.019399	0.7529	485	3	-0.20792	0.46489	0.61235	1	11358	1	-0.20792
TTLL4	4	0.005585	0.019441	0.7529	486	3	-0.3571	0.85676	0.85628	1	16057	0	-0.3571
CNOT7	4	0.0055856	0.019445	0.7529	487	3	-0.432	0.52911	0.64193	1	11895	1	-0.432
POU5F1B	4	0.0055896	0.01946	0.7529	488	2	-0.40552	0.91638	0.91616	1	17265	0	-0.40552
WDR66	4	0.0056039	0.019501	0.7529	489	3	-0.42791	0.76528	0.77546	1	14499	1	-0.42791
HSPB6	4	0.0056077	0.019515	0.7529	490	4	-0.65922	0.99439	0.99444	1	18899	0	-0.65922
AQP4	4	0.0056233	0.01957	0.7529	491	3	-0.26236	0.85656	0.85609	1	16055	0	-0.26236
RRP1B	4	0.0056301	0.01959	0.7529	492	4	-0.22915	0.99437	0.99442	1	18898	0	-0.22915
VGLL4	4	0.0056646	0.019693	0.7529	493	3	-0.53396	0.87191	0.87153	1	16356	0	-0.53396
TEX261	4	0.0056654	0.019698	0.7529	494	4	-0.37295	0.99433	0.99439	1	18896	0	-0.37295
IRX2	4	0.005674	0.019733	0.7529	495	4	-0.24771	0.99433	0.99438	1	18895	0	-0.24771
SPANXN5	4	0.005675	0.019735	0.7529	496	2	-0.13428	0.54735	0.65004	1	12058	1	-0.13428
EPC1	4	0.0057101	0.019867	0.75641	497	4	-0.87919	0.99429	0.99434	1	18894	0	-0.87919
NAA38	4	0.0057267	0.019918	0.756855	498	1	-0.04993	0.86336	0.86294	1	16183	0	-0.04993
CNPPD1	4	0.0057873	0.020115	0.762799	499	3	-0.46511	0.91361	0.9134	1	17209	0	-0.46511
SPAST	4	0.0058029	0.020166	0.76288	500	4	-0.27219	0.9942	0.99425	1	18893	0	-0.27219
TRPS1	4	0.0058436	0.0203	0.76288	501	3	-0.53139	0.77745	0.78469	1	14680	1	-0.53139
PATE2	4	0.0058533	0.020328	0.76288	502	4	-0.22927	0.99415	0.9942	1	18892	0	-0.22927
ZNF521	4	0.0058803	0.020425	0.76288	503	2	-0.27997	0.81664	0.81746	1	15317	1	-0.27997
APBA2	4	0.0058819	0.02043	0.76288	504	2	-0.25812	0.31464	0.46157	1	8589	1	-0.25812
ZNF141	4	0.0058832	0.020434	0.76288	505	3	-0.34943	0.58571	0.66824	1	12390	1	-0.34943
LMBRD2	4	0.0058929	0.020463	0.76288	506	4	-0.24894	0.99411	0.99416	1	18891	0	-0.24894
ALCAM	4	0.0058943	0.02047	0.76288	507	3	-0.42192	0.72912	0.7498	1	14015	1	-0.42192
PRR20C	4	0.0059271	0.020578	0.76288	508	2	-0.15017	0.055106	0.13265	0.985703	2566	2	-0.15017
PGGT1B	4	0.0059336	0.020604	0.76288	509	3	-0.47733	0.97391	0.97385	1	18379	0	-0.47733
INVS	4	0.0059364	0.020612	0.76288	510	2	-0.39739	0.60065	0.67573	1	12552	1	-0.39739
OR10A4	4	0.0059395	0.020624	0.76288	511	4	-0.26981	0.99406	0.99412	1	18890	0	-0.26981
TMEM79	4	0.0059439	0.020637	0.76288	512	3	-0.49631	0.94302	0.94293	1	17782	0	-0.49631
CMAS	4	0.0059668	0.020708	0.76288	513	3	-0.38334	0.64281	0.69772	1	12985	1	-0.38334
BRSK2	4	0.0059706	0.020719	0.76288	514	3	-0.6326	0.97107	0.97103	1	18316	0	-0.6326
SYTL4	4	0.0059853	0.020773	0.76288	515	1	0.17863	0.0964	0.20917	1	3978	3	0.17863
IL10	4	0.0059935	0.020795	0.76288	516	4	-0.35626	0.99401	0.99406	1	18889	0	-0.35626
PPP1R21	4	0.006037	0.020948	0.766995	517	2	-0.14921	0.57953	0.6652	1	12339	1	-0.14921
PRRG2	4	0.0060887	0.021114	0.771474	518	1	0.093502	0.49004	0.62536	1	11563	1	0.093502
CCDC66	4	0.0060995	0.021151	0.771474	519	3	-0.40522	0.97432	0.97425	1	18391	0	-0.40522
CALHM1	4	0.0061404	0.021277	0.774587	520	2	-0.13233	0.088299	0.19452	1	3696	1	-0.13233
DOCK6	4	0.0061921	0.021448	0.777443	521	1	0.12081	0.31393	0.46087	1	8575	2	0.12081
FCHO2	4	0.0061971	0.021464	0.777443	522	3	-0.67349	0.12123	0.25258	1	4759	1	-0.67349
MDH2	4	0.0062007	0.021477	0.777443	523	4	-0.37234	0.98792	0.98795	1	18733	0	-0.37234
H2AFV	4	0.0062259	0.021562	0.778227	524	2	-0.21456	0.15711	0.30467	1	5710	1	-0.21456
ZNF764	4	0.0062403	0.021608	0.778227	525	2	-0.32688	0.36339	0.51042	1	9465	2	-0.32688
PGM2	4	0.0062579	0.021667	0.778227	526	4	-0.30467	0.99374	0.99378	1	18887	0	-0.30467
SIAH3	4	0.0062892	0.02177	0.778227	527	4	-0.31617	0.99371	0.99375	1	18886	0	-0.31617
RAD9A	4	0.0062938	0.021778	0.778227	528	4	-0.67085	0.99371	0.99374	1	18885	0	-0.67085
TCF3	4	0.0062955	0.021784	0.778227	529	3	-0.41502	0.96393	0.96388	1	18187	0	-0.41502
TENM4	4	0.0063319	0.021905	0.779643	530	2	-0.20751	0.70742	0.73551	1	13749	1	-0.20751
SSX2	4	0.0063472	0.021958	0.780071	531	1	0.15875	0.15026	0.29784	1	5575	2	0.15875
FAM92B	4	0.0063989	0.022131	0.782637	532	4	-0.27727	0.9936	0.99364	1	18881	0	-0.27727
CRY2	4	0.0064166	0.022188	0.782637	533	4	-0.41271	0.99358	0.99362	1	18880	0	-0.41271
GATSL2	4	0.006429	0.022238	0.782637	534	3	-0.38128	0.83962	0.83892	1	15718	1	-0.38128
PPP4C	4	0.0064343	0.022251	0.782637	535	4	-0.68036	0.99357	0.99361	1	18879	0	-0.68036
SAMD15	4	0.0064638	0.022355	0.782637	536	4	-0.58695	0.99354	0.99357	1	18877	0	-0.58695
NAV2	4	0.0064733	0.022385	0.782637	537	4	-0.20147	0.99353	0.99356	1	18876	0	-0.20147
LMNTD2	4	0.0064805	0.022405	0.782637	538	3	-0.56136	0.43019	0.57766	1	10699	1	-0.56136
ARSG	4	0.0064845	0.022418	0.782637	539	3	-0.34208	0.97509	0.97505	1	18418	0	-0.34208
COMMD3-BMI1	4	0.0064974	0.022461	0.782637	540	2	-0.23774	0.55158	0.65202	1	12090	1	-0.23774
ZNF524	4	0.0065022	0.022472	0.782637	541	1	-0.05947	0.86851	0.86808	1	16289	0	-0.05947
ATP6V0A1	4	0.0065137	0.022508	0.782637	542	4	-0.30798	0.99349	0.99352	1	18875	0	-0.30798
DDX5	4	0.0065172	0.022521	0.782637	543	4	-1.7609	0.99348	0.99352	1	18874	0	-1.7609
ZP3	4	0.0065554	0.022639	0.785296	544	4	-0.45748	0.99344	0.99348	1	18873	0	-0.45748
ZNF740	4	0.0066056	0.022798	0.787797	545	3	-0.42729	0.95859	0.95855	1	18093	0	-0.42729
PQLC2L	4	0.006606	0.022799	0.787797	546	3	-0.32515	0.97731	0.97735	1	18472	0	-0.32515
NFKBIB	4	0.006642	0.022907	0.787797	547	4	-0.33526	0.99336	0.9934	1	18870	0	-0.33526
BLOC1S1	4	0.0066517	0.022937	0.787797	548	4	-0.37092	0.99335	0.99339	1	18869	0	-0.37092
SEPT3	4	0.0066573	0.022956	0.787797	549	2	-0.1263	0.11413	0.24034	1	4532	2	-0.1263
KLHL33	4	0.0066638	0.022982	0.787797	550	4	-0.36929	0.99334	0.99337	1	18868	0	-0.36929
KPNB1	3	0.0066656	0.018161	0.7529	551	1	0.54493	0.25068	0.37657	1	7407	1	0.54493
TOP3B	4	0.0066711	0.023008	0.787797	552	4	-0.26959	0.99333	0.99336	1	18867	0	-0.26959
FAM25C	4	0.0067022	0.023099	0.787797	553	3	-0.76762	0.20126	0.34872	1	6535	1	-0.76762
BLOC1S5	4	0.0067112	0.023132	0.787797	554	4	-0.19721	0.99329	0.99333	1	18866	0	-0.19721
RAB18	4	0.0067196	0.023157	0.787797	555	2	-0.45144	0.96168	0.96159	1	18145	0	-0.45144
PFKL	4	0.0067258	0.023178	0.787797	556	4	-0.36812	0.99327	0.99332	1	18865	0	-0.36812
MTMR12	4	0.0067331	0.023206	0.787797	557	4	-0.28301	0.99327	0.99331	1	18863	0	-0.28301
SPOP	4	0.0067956	0.023399	0.789024	558	4	-1.0118	0.9932	0.99325	1	18862	0	-1.0118
TARS	3	0.0068007	0.018529	0.7529	559	3	-1.0483	0.98694	0.98708	1	18697	0	-1.0483
ELMO1	4	0.0068045	0.023425	0.789024	560	3	-0.48343	0.47146	0.61773	1	11454	1	-0.48343
ELF3	4	0.0068056	0.023428	0.789024	561	3	-0.63141	0.72423	0.7465	1	13948	1	-0.63141
ZFAND5	4	0.0068123	0.023448	0.789024	562	2	-0.16889	0.41928	0.5666	1	10482	2	-0.16889
KLC4	4	0.0068474	0.023562	0.789024	563	4	-0.525	0.99315	0.9932	1	18861	0	-0.525
TMEM200C	4	0.0068482	0.023565	0.789024	564	3	-0.49977	0.22889	0.37637	1	7029	1	-0.49977
DDX26B	4	0.0068573	0.023596	0.789024	565	4	-0.26714	0.99314	0.99319	1	18860	0	-0.26714
ZNF670	4	0.0068622	0.02361	0.789024	566	4	-0.25071	0.99314	0.99318	1	18859	0	-0.25071
LGR5	4	0.0068639	0.023613	0.789024	567	2	-0.024193	0.22483	0.3723	1	6958	2	-0.024193
HIBCH	4	0.0068999	0.023721	0.790155	568	3	-0.46702	0.55947	0.65565	1	12154	1	-0.46702
CC2D1A	4	0.0069156	0.023771	0.790155	569	2	-0.46254	0.7198	0.74354	1	13892	1	-0.46254
SDS	4	0.0069435	0.02387	0.790155	570	3	-0.79905	0.10026	0.21597	1	4094	1	-0.79905
TPRA1	4	0.0069453	0.023872	0.790155	571	2	-0.25429	0.94439	0.94429	1	17808	0	-0.25429
WRB	4	0.0069656	0.02394	0.790155	572	4	-0.41973	0.99303	0.99308	1	18857	0	-0.41973
SPRR2E	4	0.0069673	0.023945	0.790155	573	1	0.083895	0.42307	0.57042	1	10551	1	0.083895
AGPAT6	4	0.0069743	0.023967	0.790155	574	4	-0.68175	0.99303	0.99307	1	18856	0	-0.68175
TMEM170A	4	0.0070112	0.024084	0.790155	575	2	-0.20251	0.95487	0.95474	1	18015	0	-0.20251
GDF1	4	0.0070189	0.024109	0.790155	576	2	-0.087248	0.17564	0.32323	1	6039	2	-0.087248
NKX6-3	4	0.007028	0.02413	0.790155	577	3	-0.48999	0.57304	0.66206	1	12268	1	-0.48999
ADAMTS9	4	0.0070301	0.024139	0.790155	578	3	-0.47437	0.93283	0.93261	1	17583	0	-0.47437
DCHS2	4	0.0070322	0.024143	0.790155	579	4	-0.26493	0.99297	0.99301	1	18855	0	-0.26493
MNT	3	0.0070541	0.019185	0.7529	580	2	-0.51763	0.92561	0.92568	1	17444	0	-0.51763
CAMSAP3	4	0.0070833	0.024306	0.794136	581	3	-0.70484	0.23316	0.38058	1	7098	1	-0.70484
RLN2	4	0.0071018	0.024372	0.794866	582	4	-0.3373	0.9929	0.99295	1	18854	0	-0.3373
SLC35G5	4	0.0071223	0.02444	0.794866	583	3	-0.30847	0.80873	0.81045	1	15172	1	-0.30847
PPIAL4E	3	0.0071231	0.019372	0.7529	584	3	-1.5485	0.99288	0.993	1	18853	0	-1.5485
RASEF	4	0.0071281	0.024454	0.794866	585	3	-0.33794	0.22448	0.37193	1	6953	1	-0.33794
DGKD	4	0.007163	0.024582	0.795006	586	4	-0.26222	0.99284	0.99289	1	18852	0	-0.26222
CLPSL2	4	0.0071739	0.024618	0.795006	587	2	-0.27812	0.43676	0.58416	1	10831	2	-0.27812
ESCO1	3	0.0071853	0.019546	0.7529	588	3	-0.21594	0.99281	0.99294	1	18851	0	-0.21594
NRXN2	4	0.0071912	0.024676	0.795006	589	4	-0.54672	0.99281	0.99287	1	18850	0	-0.54672
CPA2	4	0.0072106	0.024736	0.795006	590	3	-0.61784	0.9139	0.91369	1	17216	0	-0.61784
NMI	4	0.0072256	0.024782	0.795006	591	1	-0.059578	0.91593	0.91573	1	17256	0	-0.059578
DNAJC13	4	0.0072297	0.024798	0.795006	592	4	-0.2694	0.99277	0.99283	1	18849	0	-0.2694
ARL5B	4	0.0072415	0.024832	0.795006	593	3	-0.64524	0.91208	0.9119	1	17180	0	-0.64524
GPR160	4	0.0072621	0.024896	0.795713	594	3	-0.51154	0.779	0.78589	1	14703	1	-0.51154
FAM221A	4	0.0072878	0.024987	0.796598	595	4	-0.2354	0.99271	0.99276	1	18848	0	-0.2354
UBC	4	0.0073268	0.025115	0.796598	596	4	-0.25658	0.99267	0.99273	1	18847	0	-0.25658
NADK	4	0.0073463	0.025178	0.796598	597	3	-0.53961	0.80601	0.80813	1	15130	1	-0.53961
FNBP4	4	0.0073554	0.025211	0.796598	598	4	-0.29332	0.99264	0.9927	1	18846	0	-0.29332
KIF5B	4	0.0073724	0.025268	0.796598	599	4	-0.26851	0.99263	0.99269	1	18844	0	-0.26851
AP4M1	4	0.0073769	0.02528	0.796598	600	3	-0.63362	0.24421	0.39152	1	7294	1	-0.63362
KLHL6	4	0.0073805	0.025288	0.796598	601	2	-0.12754	0.87156	0.87118	1	16347	0	-0.12754
OTOR	4	0.0073866	0.025306	0.796598	602	3	-0.23874	0.39239	0.53956	1	9992	1	-0.23874
DEPDC1	4	0.007396	0.02534	0.796598	603	4	-0.23021	0.9926	0.99266	1	18843	0	-0.23021
DHX8	4	0.0074078	0.02539	0.796851	604	4	-0.78613	0.99259	0.99265	1	18842	0	-0.78613
WIPF3	4	0.0074838	0.025637	0.803287	605	3	-0.20267	0.32092	0.46775	1	8699	1	-0.20267
ZNF121	4	0.0075053	0.025709	0.803875	606	4	-0.25742	0.99249	0.99256	1	18841	0	-0.25742
ZNF451	4	0.0075371	0.025813	0.803875	607	4	-0.3212	0.99246	0.99252	1	18840	0	-0.3212
MAGEA2	4	0.0075383	0.025818	0.803875	608	3	-0.39916	0.025589	0.074185	0.933257	1508	1	-0.39916
APOBEC3H	4	0.0075399	0.025824	0.803875	609	3	-0.31856	0.8565	0.85602	1	16053	0	-0.31856
ZNF852	4	0.0075593	0.02588	0.80429	610	4	-0.6688	0.99032	0.99035	1	18790	0	-0.6688
BHLHA15	4	0.0076279	0.026103	0.809498	611	4	-0.34283	0.99237	0.99243	1	18838	0	-0.34283
SRPK1	4	0.0076388	0.026132	0.809498	612	1	0.08671	0.28373	0.4308	1	8012	2	0.08671
HNRNPR	4	0.0076904	0.026281	0.810007	613	3	-0.14979	0.97252	0.97247	1	18358	0	-0.14979
SPATA25	4	0.0076992	0.026314	0.810007	614	4	-0.19659	0.9923	0.99236	1	18836	0	-0.19659
MAP3K6	4	0.0077018	0.026319	0.810007	615	3	-0.93664	0.70566	0.7344	1	13733	1	-0.93664
PCDH11Y	4	0.007702	0.026319	0.810007	616	2	-0.26591	0.97487	0.97483	1	18411	0	-0.26591
C1orf86	4	0.007718	0.026374	0.810007	617	2	-0.3605	0.17883	0.32639	1	6094	1	-0.3605
GPR39	4	0.007742	0.026457	0.810007	618	3	-0.15705	0.67951	0.71852	1	13432	1	-0.15705
STEAP1	4	0.0077533	0.026489	0.810007	619	4	-0.284	0.99225	0.99231	1	18835	0	-0.284
FAM73A	4	0.0077574	0.026505	0.810007	620	4	-0.3468	0.99224	0.99231	1	18834	0	-0.3468
KRT20	4	0.0077637	0.02653	0.810007	621	3	-0.61441	0.24799	0.39527	1	7362	1	-0.61441
FBXL14	4	0.0077859	0.026594	0.810657	622	4	-0.42479	0.99221	0.99228	1	18833	0	-0.42479
RAB38	4	0.0078246	0.026712	0.812824	623	3	-0.42827	0.95475	0.95461	1	18011	0	-0.42827
LCE1A	4	0.0078453	0.026773	0.812824	624	2	-0.25901	0.77977	0.78651	1	14720	1	-0.25901
PRPF4B	4	0.0078666	0.026846	0.812824	625	4	-0.53393	0.99213	0.99219	1	18832	0	-0.53393
SLC29A3	4	0.0078969	0.026942	0.812824	626	3	-0.42927	0.9788	0.97883	1	18497	0	-0.42927
ASMTL	4	0.0079184	0.027014	0.812824	627	3	-0.41685	0.59089	0.67084	1	12447	1	-0.41685
HIST1H2AJ	4	0.0079486	0.027103	0.812824	628	4	-0.44584	0.99097	0.99103	1	18811	0	-0.44584
SLC17A4	4	0.0079589	0.027132	0.812824	629	4	-0.28002	0.98868	0.98874	1	18753	0	-0.28002
PSME1	4	0.0079859	0.027229	0.812824	630	2	-0.39716	0.60999	0.68041	1	12654	1	-0.39716
TREM2	4	0.0079949	0.027258	0.812824	631	4	-0.40364	0.99201	0.99206	1	18830	0	-0.40364
FBXW10	4	0.0079963	0.027262	0.812824	632	4	-0.1644	0.992	0.99206	1	18829	0	-0.1644
COG7	4	0.0080002	0.027275	0.812824	633	3	-0.56598	0.98097	0.981	1	18551	0	-0.56598
FBXO16	4	0.008013	0.027312	0.812824	634	4	-0.17274	0.99199	0.99205	1	18828	0	-0.17274
CRNN	4	0.0080149	0.027318	0.812824	635	4	-0.38024	0.99027	0.99029	1	18787	0	-0.38024
GPR37L1	3	0.0080188	0.021707	0.778227	636	2	-1.0367	0.93944	0.93966	1	17718	0	-1.0367
SMARCAD1	4	0.0080291	0.027356	0.812824	637	3	-0.39788	0.49145	0.62597	1	11577	1	-0.39788
TMEM165	4	0.0080408	0.027386	0.812824	638	4	-0.32561	0.99196	0.99202	1	18827	0	-0.32561
MIEF1	4	0.0080449	0.027401	0.812824	639	3	-0.50748	0.52196	0.6388	1	11826	1	-0.50748
C4B	4	0.0080518	0.02742	0.812824	640	1	0.13033	0.40994	0.55725	1	10313	2	0.13033
PTRHD1	4	0.0080623	0.027454	0.812824	641	3	-0.79354	0.75604	0.76864	1	14368	1	-0.79354
TM6SF1	3	0.0080654	0.021839	0.778752	642	2	-0.51287	0.8682	0.86827	1	16284	0	-0.51287
KHSRP	4	0.0080671	0.027473	0.812824	643	3	-0.52307	0.96407	0.96403	1	18190	0	-0.52307
KCTD15	4	0.0081034	0.027592	0.814609	644	2	-0.1688	0.79049	0.79507	1	14873	1	-0.1688
RCOR2	4	0.0081121	0.027618	0.814609	645	3	-0.46399	0.90007	0.89971	1	16929	0	-0.46399
SCRIB	4	0.0081551	0.027759	0.81476	646	3	-0.2656	0.50452	0.63137	1	11685	1	-0.2656
RNF11	4	0.0081814	0.027844	0.81476	647	2	-0.2785	0.60693	0.67888	1	12613	1	-0.2785
NFE2L3	4	0.0081855	0.027858	0.81476	648	4	-0.41823	0.99181	0.99189	1	18826	0	-0.41823
SARAF	4	0.0081996	0.027905	0.81476	649	4	-0.43024	0.9918	0.99186	1	18825	0	-0.43024
SCIN	4	0.0082067	0.027927	0.81476	650	3	-0.31416	0.88141	0.88095	1	16533	0	-0.31416
POU6F1	4	0.00825	0.028068	0.81476	651	3	-0.51578	0.9177	0.9175	1	17294	0	-0.51578
NEDD4L	4	0.0082523	0.028078	0.81476	652	3	-0.36416	0.21927	0.3668	1	6857	1	-0.36416
NFATC2	4	0.0082578	0.0281	0.81476	653	4	-0.69762	0.99174	0.9918	1	18824	0	-0.69762
IRF7	4	0.0082891	0.028198	0.81476	654	4	-0.34379	0.99171	0.99178	1	18823	0	-0.34379
TRNP1	4	0.0083099	0.028263	0.81476	655	1	0.086749	0.11887	0.24845	1	4674	1	0.086749
ADAMTSL4	4	0.0083186	0.028296	0.81476	656	2	-0.15427	0.82762	0.82741	1	15494	1	-0.15427
KCNIP1	4	0.0083467	0.028382	0.81476	657	4	-0.43645	0.9879	0.98793	1	18732	0	-0.43645
ECEL1	4	0.0083794	0.028484	0.81476	658	4	-0.38938	0.99162	0.99167	1	18822	0	-0.38938
PKP1	4	0.0083837	0.028495	0.81476	659	4	-0.40915	0.99162	0.99167	1	18821	0	-0.40915
IMPDH1	4	0.0084012	0.02855	0.81476	660	4	-0.76375	0.98407	0.98407	1	18632	0	-0.76375
CDY2A	4	0.008406	0.028564	0.81476	661	3	-0.38194	0.53534	0.64465	1	11949	1	-0.38194
MUC5B	4	0.0084152	0.028594	0.81476	662	3	-0.52653	0.82885	0.82856	1	15519	1	-0.52653
UBL7	4	0.0084274	0.028631	0.81476	663	3	-0.34892	0.88495	0.88453	1	16608	0	-0.34892
C19orf38	4	0.0084647	0.028754	0.81476	664	2	-0.13805	0.92247	0.92231	1	17374	0	-0.13805
PITX3	4	0.0084775	0.028795	0.81476	665	3	-0.54723	0.47233	0.61808	1	11461	1	-0.54723
CAB39	4	0.008482	0.028809	0.81476	666	4	-0.46394	0.99152	0.99157	1	18820	0	-0.46394
GRIPAP1	4	0.0085068	0.028884	0.81476	667	3	-0.53789	0.69947	0.73053	1	13669	1	-0.53789
RFX8	4	0.0085086	0.028886	0.81476	668	4	-0.4474	0.98434	0.98434	1	18637	0	-0.4474
FBXO45	4	0.0085163	0.028908	0.81476	669	1	0.26683	0.022695	0.068176	0.913143	1418	3	0.26683
C6orf222	4	0.0085347	0.028967	0.81476	670	2	-0.2682	0.057832	0.1378	0.98654	2664	1	-0.2682
LPGAT1	4	0.0085446	0.028996	0.81476	671	3	-0.50374	0.04826	0.11932	0.978327	2328	1	-0.50374
UBE2G2	4	0.008557	0.029041	0.81476	672	2	-0.23454	0.90182	0.90144	1	16967	0	-0.23454
GNPTAB	4	0.0085687	0.029082	0.81476	673	3	-0.36396	0.92494	0.92474	1	17426	0	-0.36396
SLMAP	4	0.0085961	0.029159	0.81476	674	3	-0.41871	0.88887	0.88851	1	16690	0	-0.41871
ARFGEF3	4	0.0086017	0.029178	0.81476	675	2	-0.26839	0.73066	0.75082	1	14034	1	-0.26839
SOX12	4	0.0086196	0.029233	0.81476	676	2	-0.075079	0.34564	0.49267	1	9142	2	-0.075079
SERGEF	4	0.0086409	0.02931	0.81476	677	3	-0.36763	0.72449	0.74667	1	13951	1	-0.36763
CD86	4	0.0086508	0.02934	0.81476	678	3	-0.54588	0.89558	0.89527	1	16845	0	-0.54588
EXOC1	4	0.0086653	0.029382	0.81476	679	3	-0.60654	0.93618	0.93609	1	17651	0	-0.60654
RNF7	4	0.0086678	0.02939	0.81476	680	4	-0.41145	0.99133	0.99138	1	18818	0	-0.41145
TMEM184A	4	0.0086712	0.029403	0.81476	681	2	-0.078765	0.29291	0.43991	1	8175	2	-0.078765
ZNF806	4	0.0086774	0.029418	0.81476	682	4	-0.28229	0.99132	0.99138	1	18817	0	-0.28229
C7orf34	4	0.0086798	0.029426	0.81476	683	3	-0.48286	0.94279	0.9427	1	17777	0	-0.48286
FABP9	4	0.0087041	0.029494	0.81476	684	3	-0.46021	0.9522	0.95209	1	17963	0	-0.46021
LMOD1	4	0.0087227	0.029562	0.81476	685	1	0.15987	0.11898	0.24866	1	4680	2	0.15987
SIAE	4	0.0087252	0.029573	0.81476	686	2	-0.30823	0.93057	0.93035	1	17541	0	-0.30823
SNRPB2	4	0.0087646	0.029691	0.81476	687	2	-0.42877	0.93422	0.93407	1	17606	0	-0.42877
TRIM45	4	0.008779	0.02974	0.81476	688	4	-0.39583	0.99122	0.99127	1	18815	0	-0.39583
CCNE2	4	0.0087872	0.029757	0.81476	689	3	-0.42438	0.91769	0.91749	1	17293	0	-0.42438
CLLU1OS	4	0.0088552	0.029976	0.81476	690	3	-0.29762	0.97438	0.97432	1	18395	0	-0.29762
KDM3A	4	0.0088672	0.030017	0.81476	691	4	-0.63476	0.99113	0.99118	1	18814	0	-0.63476
TMPRSS11E	4	0.0088807	0.030059	0.81476	692	3	-0.55875	0.97467	0.97462	1	18405	0	-0.55875
SENP3	4	0.0089	0.030119	0.81476	693	3	-0.43082	0.49535	0.62754	1	11608	1	-0.43082
PLSCR2	4	0.0089063	0.030138	0.81476	694	4	-0.40829	0.99109	0.99115	1	18813	0	-0.40829
RAP1A	4	0.0089297	0.030208	0.81476	695	3	-0.31294	0.94823	0.9482	1	17880	0	-0.31294
TFF1	4	0.0089371	0.030226	0.81476	696	3	-0.34483	0.74917	0.76372	1	14266	1	-0.34483
MNS1	4	0.0089461	0.030261	0.81476	697	2	-0.20094	0.48476	0.62323	1	11530	1	-0.20094
OR2AE1	4	0.0089531	0.030285	0.81476	698	4	-0.28626	0.99105	0.9911	1	18812	0	-0.28626
MYO18A	4	0.0089746	0.030356	0.81476	699	2	-0.22828	0.24845	0.39574	1	7368	1	-0.22828
FBXL3	4	0.0089807	0.030375	0.81476	700	1	-0.026561	0.28568	0.43273	1	8058	1	-0.026561
VPS37A	4	0.008999	0.03043	0.81476	701	3	-0.39696	0.78622	0.79165	1	14808	1	-0.39696
HEXDC	4	0.0090323	0.030539	0.81476	702	3	-0.29503	0.96188	0.96179	1	18151	0	-0.29503
BTBD11	4	0.0090411	0.030567	0.81476	703	4	-0.29079	0.99096	0.99102	1	18810	0	-0.29079
SERPINA4	4	0.0090839	0.030699	0.81476	704	3	-0.14051	0.60365	0.67725	1	12581	1	-0.14051
PROKR1	4	0.0090869	0.03071	0.81476	705	4	-0.29993	0.99091	0.99096	1	18809	0	-0.29993
CCDC132	4	0.0090962	0.030734	0.81476	706	3	-0.40787	0.29511	0.442	1	8210	1	-0.40787
DRD4	4	0.0091068	0.03077	0.81476	707	4	-0.19239	0.99089	0.99094	1	18807	0	-0.19239
C16orf62	4	0.0091294	0.030838	0.81476	708	3	-0.40218	0.94513	0.94501	1	17823	0	-0.40218
UNC50	4	0.0091355	0.030858	0.81476	709	3	-0.49621	0.9489	0.94885	1	17895	0	-0.49621
GBP4	3	0.00915	0.024617	0.795006	710	3	-4.2626	0.99085	0.99097	1	18806	0	-4.2626
VAX1	4	0.0091697	0.030969	0.81476	711	2	-0.26798	0.91919	0.919	1	17317	0	-0.26798
SLC1A5	4	0.0091851	0.031015	0.81476	712	4	-0.17656	0.99081	0.99087	1	18805	0	-0.17656
KDM3B	4	0.009187	0.031019	0.81476	713	2	-0.29889	0.87484	0.87439	1	16411	0	-0.29889
IGFALS	4	0.0092092	0.031094	0.81476	714	3	-0.29338	0.67849	0.71789	1	13418	1	-0.29338
KIF1BP	4	0.0092117	0.031102	0.81476	715	3	-0.4638	0.69337	0.72684	1	13592	1	-0.4638
EPHB4	4	0.0092159	0.031118	0.81476	716	3	-0.42014	0.86613	0.8657	1	16246	0	-0.42014
ING3	3	0.0092201	0.024799	0.795006	717	3	-1.2633	0.99078	0.99091	1	18804	0	-1.2633
CCAR2	4	0.0092221	0.031135	0.81476	718	4	-0.54442	0.99078	0.99083	1	18803	0	-0.54442
BRE	4	0.0092386	0.031195	0.81476	719	1	0.18233	0.24094	0.38827	1	7242	2	0.18233
CYP2B6	4	0.0092395	0.031197	0.81476	720	3	-0.39025	0.5524	0.65238	1	12100	1	-0.39025
C9orf50	4	0.0092496	0.031231	0.81476	721	3	-0.55358	0.40586	0.55314	1	10219	1	-0.55358
IARS	4	0.0092812	0.031321	0.81476	722	4	-4.0421	0.9844	0.98441	1	18640	0	-4.0421
HNRNPUL1	4	0.0092853	0.031338	0.81476	723	3	-0.37777	0.73397	0.75307	1	14069	1	-0.37777
SF3B5	3	0.0093002	0.02501	0.796598	724	3	-1.0401	0.99029	0.99041	1	18788	0	-1.0401
PSD3	4	0.0093129	0.031424	0.81476	725	3	-0.32742	0.95381	0.9537	1	17998	0	-0.32742
PIK3R4	4	0.0093417	0.031509	0.81476	726	4	-1.1415	0.99066	0.99069	1	18802	0	-1.1415
PFN4	4	0.0093418	0.031509	0.81476	727	1	0.13226	0.22498	0.37244	1	6963	2	0.13226
SDR39U1	4	0.0093485	0.03153	0.81476	728	3	-0.46502	0.35251	0.49955	1	9260	1	-0.46502
SOX14	4	0.0093542	0.031553	0.81476	729	4	-0.37073	0.99065	0.99068	1	18801	0	-0.37073
CNDP2	4	0.0093918	0.031672	0.81476	730	4	-0.35632	0.99061	0.99064	1	18800	0	-0.35632
CTXN2	4	0.0093918	0.031672	0.81476	731	3	-0.34035	0.76903	0.77829	1	14556	1	-0.34035
OR5K3	4	0.0093933	0.03168	0.81476	732	1	-0.0018715	0.87184	0.87146	1	16354	0	-0.0018715
POTEE	4	0.0094074	0.031719	0.81476	733	4	-0.68454	0.99059	0.99062	1	18799	0	-0.68454
SIK2	4	0.0094192	0.031755	0.81476	734	3	-0.32261	0.7335	0.75277	1	14062	1	-0.32261
RASGRF2	4	0.009425	0.031772	0.81476	735	2	-0.17074	0.43278	0.58025	1	10751	2	-0.17074
DHRS9	4	0.0094263	0.031773	0.81476	736	4	-0.22891	0.99057	0.9906	1	18798	0	-0.22891
CCL27	4	0.0094357	0.0318	0.81476	737	4	-0.34432	0.99056	0.9906	1	18797	0	-0.34432
GOLT1B	4	0.0094449	0.031828	0.81476	738	3	-0.19434	0.86553	0.86511	1	16231	0	-0.19434
LUC7L2	4	0.0094483	0.031839	0.81476	739	4	-0.45195	0.99055	0.99058	1	18795	0	-0.45195
AP2S1	4	0.0094519	0.031848	0.81476	740	3	-1.3545	0.88208	0.88162	1	16545	0	-1.3545
FAM177A1	4	0.009466	0.031882	0.81476	741	3	-0.45615	0.84747	0.84684	1	15873	0	-0.45615
ZSCAN32	4	0.0094672	0.031886	0.81476	742	4	-0.20222	0.99053	0.99056	1	18794	0	-0.20222
SLC6A20	4	0.0095187	0.032041	0.816432	743	3	-0.47092	0.97584	0.97581	1	18430	0	-0.47092
RAC1	4	0.009548	0.032136	0.816432	744	3	-0.74153	0.028032	0.079134	0.944637	1595	1	-0.74153
SREK1IP1	4	0.0095494	0.032142	0.816432	745	4	-0.46649	0.99045	0.99048	1	18793	0	-0.46649
YME1L1	4	0.009556	0.032165	0.816432	746	3	-0.32881	0.55992	0.65588	1	12156	1	-0.32881
JTB	4	0.0095775	0.032235	0.816432	747	2	-0.29762	0.80686	0.80886	1	15140	1	-0.29762
KCP	4	0.0095834	0.03225	0.816432	748	3	-0.4547	0.21495	0.36251	1	6784	1	-0.4547
A2ML1	4	0.0095987	0.03229	0.816432	749	4	-0.2619	0.9904	0.99043	1	18792	0	-0.2619
C11orf53	4	0.0095996	0.032293	0.816432	750	1	0.14605	0.46421	0.61169	1	11346	2	0.14605
RGS11	4	0.0096414	0.032431	0.817112	751	3	-0.33738	0.96182	0.96174	1	18150	0	-0.33738
LRRC10B	4	0.0096434	0.03244	0.817112	752	4	-0.19929	0.99036	0.99039	1	18791	0	-0.19929
C3orf35	4	0.0096512	0.032467	0.817112	753	2	-0.095262	0.72564	0.74745	1	13967	1	-0.095262
MYH1	4	0.00966	0.032491	0.817112	754	2	-0.34288	0.47822	0.6205	1	11497	1	-0.34288
DHRS1	4	0.0096837	0.032572	0.817422	755	2	-0.26841	0.81336	0.81455	1	15257	1	-0.26841
DGAT2	4	0.0096914	0.032598	0.817422	756	4	-0.27098	0.99031	0.99033	1	18789	0	-0.27098
CCDC85A	4	0.0097027	0.032636	0.817422	757	2	-0.13886	0.85947	0.859	1	16115	0	-0.13886
UEVLD	4	0.0097404	0.032775	0.817422	758	3	-0.21895	0.31398	0.46093	1	8577	1	-0.21895
VOPP1	4	0.0097489	0.032797	0.817422	759	2	-0.63784	0.45954	0.60701	1	11254	1	-0.63784
CD200R1	4	0.0097718	0.032871	0.817422	760	3	-0.29377	0.9806	0.98063	1	18541	0	-0.29377
ZNF784	4	0.0097796	0.032899	0.817422	761	3	-0.29074	0.96678	0.96673	1	18241	0	-0.29074
LINGO2	4	0.0097929	0.032938	0.817422	762	4	-0.28502	0.99021	0.99022	1	18786	0	-0.28502
PKD2	4	0.0098023	0.032964	0.817422	763	2	-0.26955	0.49398	0.62697	1	11597	1	-0.26955
OR10K1	4	0.0098058	0.032974	0.817422	764	3	-0.32443	0.80742	0.80934	1	15149	1	-0.32443
BIRC3	4	0.0098058	0.032974	0.817422	765	3	-0.313	0.63561	0.69383	1	12908	1	-0.313
RAB25	4	0.0098574	0.033142	0.820519	766	1	0.014495	0.24865	0.39595	1	7373	2	0.014495
OR2T3	4	0.0099428	0.033394	0.823301	767	3	-0.49516	0.89484	0.89453	1	16825	0	-0.49516
PMVK	4	0.0099516	0.033421	0.823301	768	3	-0.68208	0.96811	0.96805	1	18266	0	-0.68208
ADAMTS1	4	0.0099523	0.033423	0.823301	769	4	-0.34346	0.99005	0.99007	1	18785	0	-0.34346
KCNK18	4	0.0099605	0.033451	0.823301	770	1	0.13009	0.33901	0.48595	1	9025	2	0.13009
LXN	4	0.0099826	0.033524	0.823301	771	3	-0.29295	0.66245	0.70855	1	13230	1	-0.29295
FLT4	4	0.0099853	0.033533	0.823301	772	3	-0.35039	0.85508	0.85457	1	16019	0	-0.35039
CUX1	4	0.0099936	0.033556	0.823301	773	3	-0.23634	0.94928	0.94923	1	17902	0	-0.23634
HAND1	4	0.01001	0.033602	0.823375	774	4	-0.39254	0.98999	0.99001	1	18784	0	-0.39254
KCNN2	4	0.010042	0.033689	0.824137	775	3	-0.51776	0.83401	0.83352	1	15612	1	-0.51776
ABHD13	4	0.010062	0.033751	0.824137	776	3	-0.29952	0.80835	0.81012	1	15164	1	-0.29952
C12orf76	4	0.010076	0.033786	0.824137	777	4	-0.2506	0.98992	0.98994	1	18782	0	-0.2506
BAHD1	4	0.010082	0.033805	0.824137	778	4	-0.39396	0.98992	0.98994	1	18781	0	-0.39396
THAP10	4	0.010102	0.033869	0.824497	779	2	-0.21827	0.015157	0.049497	0.864447	1087	1	-0.21827
C1orf50	4	0.010115	0.033906	0.824497	780	1	0.2468	0.030267	0.083649	0.956841	1663	2	0.2468
OR2M7	4	0.010167	0.034083	0.827531	781	3	-0.18377	0.59877	0.67476	1	12529	1	-0.18377
ICAM2	4	0.010179	0.034118	0.827531	782	4	-0.36483	0.98982	0.98984	1	18780	0	-0.36483
SLC6A4	4	0.01027	0.034402	0.832893	783	2	-0.23349	0.92982	0.9296	1	17524	0	-0.23349
VSIG8	4	0.010277	0.034426	0.832893	784	3	-0.47606	0.74618	0.76155	1	14228	1	-0.47606
SELT	4	0.010318	0.034565	0.834919	785	3	-0.54225	0.40667	0.55395	1	10242	1	-0.54225
THAP3	4	0.010334	0.034606	0.834919	786	3	-0.28332	0.88984	0.8895	1	16709	0	-0.28332
PTGR2	4	0.010353	0.034671	0.834919	787	3	-0.57829	0.92287	0.92274	1	17383	0	-0.57829
PRR9	4	0.010357	0.034685	0.834919	788	2	-0.25968	0.62681	0.68925	1	12813	1	-0.25968
JRK	4	0.010405	0.034831	0.837381	789	3	-0.35549	0.43781	0.58518	1	10853	1	-0.35549
ADAM32	4	0.010424	0.034893	0.837834	790	2	-0.21769	0.65683	0.70543	1	13146	1	-0.21769
CLEC16A	4	0.010448	0.034965	0.83851	791	3	-0.27939	0.96919	0.96913	1	18286	0	-0.27939
PDXDC1	4	0.010481	0.035084	0.839745	792	4	-0.30843	0.98952	0.98955	1	18777	0	-0.30843
TTC34	3	0.010489	0.028049	0.81476	793	3	-0.44165	0.98951	0.98962	1	18776	0	-0.44165
EML5	4	0.010505	0.035146	0.839745	794	4	-0.18201	0.98949	0.98953	1	18775	0	-0.18201
BEAN1	4	0.010527	0.035217	0.839745	795	1	0.063035	0.32561	0.47249	1	8790	2	0.063035
NARFL	4	0.010566	0.035332	0.839745	796	3	-2.4991	0.81393	0.81505	1	15269	1	-2.4991
SMARCC1	4	0.010568	0.035336	0.839745	797	4	-0.23545	0.98943	0.98946	1	18773	0	-0.23545
DLG2	4	0.01057	0.035341	0.839745	798	4	-0.21971	0.98943	0.98946	1	18772	0	-0.21971
PUS7L	4	0.010579	0.035368	0.839745	799	2	-0.12104	0.75494	0.76785	1	14352	1	-0.12104
HSPA8	4	0.01061	0.03548	0.839926	800	4	-0.85654	0.98939	0.98943	1	18771	0	-0.85654
PAK1IP1	4	0.010623	0.035527	0.839926	801	4	-1.2908	0.98938	0.98942	1	18770	0	-1.2908
GPR15	4	0.01063	0.035548	0.839926	802	2	-0.18684	0.44952	0.59696	1	11071	1	-0.18684
ZSCAN9	4	0.010632	0.035552	0.839926	803	4	-0.25039	0.98937	0.9894	1	18769	0	-0.25039
TANC2	4	0.010658	0.035631	0.840549	804	4	-0.24676	0.98934	0.98938	1	18768	0	-0.24676
C17orf74	4	0.010687	0.035715	0.840549	805	4	-0.33486	0.98931	0.98936	1	18767	0	-0.33486
OR6B1	4	0.010693	0.03573	0.840549	806	3	-0.38089	0.25705	0.40433	1	7532	1	-0.38089
SRXN1	4	0.010708	0.03578	0.840549	807	2	-0.041942	0.057291	0.13678	0.98654	2638	2	-0.041942
ARSK	4	0.010716	0.035806	0.840549	808	4	-0.20821	0.98928	0.98933	1	18766	0	-0.20821
PTGFRN	4	0.010734	0.035865	0.840549	809	1	0.070627	0.52166	0.63868	1	11822	1	0.070627
PHGDH	4	0.010758	0.035938	0.840549	810	4	-0.37564	0.98924	0.98928	1	18765	0	-0.37564
MAGEB10	4	0.010765	0.035955	0.840549	811	4	-0.255	0.98924	0.98927	1	18764	0	-0.255
ACD	4	0.01077	0.035974	0.840549	812	2	-0.027889	0.040278	0.10378	0.975104	2032	2	-0.027889
TGFB1I1	4	0.010785	0.036029	0.840804	813	3	-0.19001	0.9092	0.90896	1	17114	0	-0.19001
TPBG	4	0.010832	0.036175	0.841028	814	3	-0.44946	0.53798	0.64583	1	11972	1	-0.44946
TRPM2	4	0.010837	0.036191	0.841028	815	2	-0.12465	0.5652	0.6584	1	12198	1	-0.12465
SLC25A29	4	0.010839	0.036199	0.841028	816	3	-0.40812	0.68044	0.71907	1	13443	1	-0.40812
COMMD9	4	0.010848	0.036228	0.841028	817	3	-0.48475	0.98146	0.98148	1	18567	0	-0.48475
CARD16	4	0.01088	0.036329	0.841028	818	4	-0.41949	0.98912	0.98916	1	18762	0	-0.41949
SCN1A	4	0.010888	0.036356	0.841028	819	2	-0.28845	0.2671	0.41425	1	7705	2	-0.28845
TSSC4	4	0.010908	0.036417	0.841028	820	4	-0.23396	0.98909	0.98914	1	18761	0	-0.23396
AP2A2	4	0.010913	0.036434	0.841028	821	3	-0.50514	0.96034	0.96025	1	18121	0	-0.50514
UBE2T	4	0.01094	0.036511	0.841041	822	2	-0.22357	0.83597	0.83538	1	15643	1	-0.22357
SPCS3	4	0.010945	0.036523	0.841041	823	4	-0.86482	0.98833	0.98835	1	18744	0	-0.86482
OR5R1	4	0.011003	0.03671	0.84378	824	4	-0.2757	0.989	0.98905	1	18760	0	-0.2757
PUF60	4	0.011009	0.03673	0.84378	825	3	-0.9151	0.67508	0.71591	1	13376	1	-0.9151
PON1	3	0.011041	0.029483	0.81476	826	1	0.13649	0.23462	0.35682	1	7126	2	0.13649
ADM5	4	0.011043	0.03684	0.845287	827	2	-0.48045	0.26775	0.41489	1	7716	1	-0.48045
CAPN6	4	0.011058	0.036888	0.845365	828	3	-0.28222	0.4912	0.62587	1	11575	1	-0.28222
FAM46D	4	0.011094	0.037002	0.846973	829	1	0.2027	0.098753	0.2133	1	4051	3	0.2027
NIPSNAP3B	4	0.011114	0.037078	0.847114	830	3	-0.30912	0.69752	0.72935	1	13644	1	-0.30912
RAD21L1	4	0.011152	0.037198	0.847114	831	3	-0.42912	0.32854	0.47545	1	8838	1	-0.42912
UBAP2L	4	0.011154	0.037202	0.847114	832	3	-0.36668	0.82395	0.82407	1	15422	1	-0.36668
GPC5	4	0.011177	0.037269	0.847114	833	3	-0.58141	0.08286	0.18467	1	3517	1	-0.58141
FBF1	4	0.011197	0.037333	0.847114	834	3	-0.46984	0.37429	0.52144	1	9648	1	-0.46984
TAS2R9	4	0.011206	0.037364	0.847114	835	2	-0.22913	0.29447	0.44141	1	8203	2	-0.22913
RNASE8	4	0.011239	0.037445	0.847114	836	4	-0.25679	0.98876	0.98882	1	18757	0	-0.25679
TFAP2D	4	0.011247	0.037471	0.847114	837	2	-0.19919	0.64245	0.69754	1	12979	1	-0.19919
PLAC9	4	0.011249	0.037477	0.847114	838	3	-0.41994	0.85253	0.85194	1	15974	0	-0.41994
CCAR1	4	0.011254	0.03749	0.847114	839	4	-0.27078	0.98875	0.98881	1	18756	0	-0.27078
BRMS1	3	0.011274	0.030048	0.81476	840	3	-0.32755	0.98873	0.98885	1	18755	0	-0.32755
LCN9	4	0.011298	0.037641	0.848365	841	2	-0.17571	0.23014	0.37763	1	7051	2	-0.17571
SLC34A2	4	0.0113	0.03765	0.848365	842	4	-0.35855	0.9887	0.98876	1	18754	0	-0.35855
NARF	4	0.011326	0.037721	0.848365	843	3	-0.51825	0.44064	0.58805	1	10907	1	-0.51825
CTAGE4	4	0.011346	0.037783	0.848365	844	3	-0.64816	0.98157	0.9816	1	18574	0	-0.64816
PLD5	4	0.011352	0.0378	0.848365	845	2	-0.15266	0.23333	0.38074	1	7100	1	-0.15266
TRABD2B	4	0.011358	0.037818	0.848365	846	4	-0.22896	0.98864	0.9887	1	18752	0	-0.22896
IL10RA	4	0.011387	0.037902	0.849262	847	3	-0.29623	0.47835	0.62055	1	11498	1	-0.29623
OTUD6A	4	0.011404	0.037954	0.849439	848	4	-0.47493	0.98599	0.98599	1	18678	0	-0.47493
SMAD2	4	0.011426	0.038018	0.849518	849	4	-0.43897	0.98857	0.98862	1	18750	0	-0.43897
SDK1	4	0.011455	0.038108	0.849518	850	1	0.044221	0.32138	0.4682	1	8709	2	0.044221
PSKH1	4	0.011458	0.03812	0.849518	851	4	-0.39446	0.98854	0.98859	1	18749	0	-0.39446
E2F8	4	0.011464	0.038136	0.849518	852	2	-0.3134	0.84508	0.84444	1	15825	0	-0.3134
NCF4	4	0.011506	0.038265	0.850173	853	1	0.045004	0.35753	0.50456	1	9344	1	0.045004
CDH18	4	0.011512	0.038284	0.850173	854	3	-0.38836	0.9737	0.97364	1	18376	0	-0.38836
CACNA1A	3	0.011524	0.030656	0.81476	855	3	-0.43838	0.96251	0.96274	1	18166	0	-0.43838
POLI	4	0.011525	0.038331	0.850173	856	4	-0.33004	0.98847	0.98852	1	18748	0	-0.33004
TNFRSF13B	4	0.011531	0.03835	0.850173	857	4	-0.3708	0.98847	0.98851	1	18747	0	-0.3708
ZNF404	4	0.011558	0.038424	0.850173	858	1	-0.014641	0.10457	0.22357	1	4225	1	-0.014641
KRTAP9-9	4	0.01156	0.038432	0.850173	859	3	-0.60001	0.94898	0.94892	1	17896	0	-0.60001
OSMR	4	0.011595	0.038535	0.850816	860	4	-0.22375	0.98841	0.98844	1	18746	0	-0.22375
ARHGAP1	4	0.011599	0.03855	0.850816	861	2	-0.18094	0.23901	0.38639	1	7204	2	-0.18094
IGSF10	3	0.011617	0.030885	0.81476	862	3	-0.39286	0.98838	0.98853	1	18745	0	-0.39286
FANCL	4	0.011677	0.03877	0.854688	863	3	-0.51634	0.9634	0.96335	1	18182	0	-0.51634
FAM134B	4	0.011702	0.038853	0.855103	864	3	-0.54648	0.97465	0.9746	1	18403	0	-0.54648
DOK4	4	0.011712	0.038878	0.855103	865	1	0.15985	0.1361	0.27798	1	5218	2	0.15985
POLDIP2	4	0.011743	0.038973	0.855707	866	4	-0.26712	0.98826	0.98828	1	18742	0	-0.26712
CLCN3	4	0.011754	0.039006	0.855707	867	2	-0.10487	0.26252	0.40968	1	7635	2	-0.10487
SLC25A10	4	0.011801	0.039156	0.855707	868	3	-0.46664	0.49947	0.62926	1	11643	1	-0.46664
CUL3	4	0.011806	0.039174	0.855707	869	2	-0.35635	0.65475	0.70424	1	13125	1	-0.35635
CASK	4	0.011811	0.03919	0.855707	870	3	-0.30368	0.86908	0.86866	1	16299	0	-0.30368
RHAG	4	0.011815	0.039205	0.855707	871	2	-0.072326	0.85713	0.85666	1	16068	0	-0.072326
SMARCA4	4	0.011821	0.039219	0.855707	872	3	-0.81645	0.96252	0.96245	1	18167	0	-0.81645
CCDC71L	4	0.011884	0.039403	0.858114	873	4	-0.71679	0.98699	0.98701	1	18700	0	-0.71679
SIK3	4	0.01191	0.03949	0.858114	874	4	-0.23141	0.98809	0.98812	1	18738	0	-0.23141
USP15	4	0.011921	0.03952	0.858114	875	4	-0.26085	0.98808	0.98811	1	18737	0	-0.26085
DEFA1	4	0.011929	0.039548	0.858114	876	2	-0.014405	0.11125	0.23535	1	4448	2	-0.014405
KIAA1467	4	0.011942	0.039587	0.858114	877	3	-0.43509	0.94454	0.94444	1	17812	0	-0.43509
MAOA	4	0.011947	0.039599	0.858114	878	4	-0.22144	0.98805	0.98808	1	18735	0	-0.22144
PEX19	4	0.011969	0.039666	0.8586	879	2	-0.25905	0.79608	0.79972	1	14970	1	-0.25905
PCGF6	4	0.012021	0.039834	0.861257	880	2	-0.11674	0.79345	0.7975	1	14922	1	-0.11674
STC2	4	0.012038	0.039879	0.861257	881	4	-0.27567	0.98796	0.98799	1	18734	0	-0.27567
KLK12	4	0.012072	0.039976	0.862375	882	1	0.22415	0.12983	0.26727	1	5002	3	0.22415
ISY1	4	0.012089	0.040032	0.862397	883	3	-1.1956	0.97614	0.97612	1	18444	0	-1.1956
TBC1D10B	4	0.012116	0.040117	0.862397	884	4	-0.28468	0.98788	0.98791	1	18731	0	-0.28468
GATM	4	0.012124	0.040147	0.862397	885	2	-0.20459	0.8653	0.86488	1	16222	0	-0.20459
KDM4A	4	0.012134	0.040177	0.862397	886	4	-0.39014	0.98787	0.98789	1	18730	0	-0.39014
ARID3C	4	0.012173	0.040294	0.862397	887	4	-0.33552	0.98783	0.98786	1	18729	0	-0.33552
BLOC1S6	4	0.012175	0.040304	0.862397	888	2	-0.18882	0.95803	0.95799	1	18074	0	-0.18882
XCL1	4	0.012205	0.0404	0.862397	889	4	-0.22537	0.9878	0.98783	1	18728	0	-0.22537
TMEM189-UBE2V1	4	0.012237	0.040499	0.862397	890	4	-0.24887	0.98776	0.98779	1	18725	0	-0.24887
NPR3	4	0.012261	0.040569	0.862397	891	4	-0.60793	0.9851	0.98512	1	18653	0	-0.60793
MRO	4	0.012271	0.040596	0.862397	892	2	-0.19525	0.30219	0.44914	1	8346	2	-0.19525
TXNRD1	4	0.012301	0.040682	0.862397	893	4	-0.59731	0.9877	0.98772	1	18724	0	-0.59731
ELOVL2	4	0.012315	0.040727	0.862397	894	3	-0.51971	0.211	0.35854	1	6723	1	-0.51971
TBC1D5	4	0.012324	0.040745	0.862397	895	3	-0.58381	0.43141	0.57886	1	10721	1	-0.58381
PYGO1	4	0.01233	0.04077	0.862397	896	1	0.061705	0.37187	0.51897	1	9608	1	0.061705
TAF12	4	0.012382	0.040926	0.862397	897	4	-0.52952	0.98307	0.9831	1	18607	0	-0.52952
TBC1D30	4	0.012395	0.040963	0.862397	898	4	-0.31832	0.98761	0.98764	1	18723	0	-0.31832
RNF126	4	0.012409	0.04101	0.862397	899	3	-0.4308	0.26833	0.41545	1	7725	1	-0.4308
SUZ12	4	0.012423	0.041045	0.862397	900	2	-0.51241	0.80936	0.811	1	15179	1	-0.51241
BTBD19	4	0.012433	0.041077	0.862397	901	3	-0.29003	0.76316	0.77391	1	14472	1	-0.29003
PTPN4	4	0.012443	0.041111	0.862397	902	2	-0.18661	0.4771	0.62005	1	11491	1	-0.18661
ST3GAL6	4	0.012459	0.041157	0.862397	903	4	-0.35351	0.98754	0.98757	1	18721	0	-0.35351
SLC25A44	4	0.012461	0.041162	0.862397	904	4	-0.2566	0.98754	0.98757	1	18720	0	-0.2566
C21orf140	4	0.01248	0.041216	0.862397	905	4	-0.3025	0.98752	0.98755	1	18719	0	-0.3025
CDC42EP4	4	0.012484	0.041229	0.862397	906	1	0.27304	0.19854	0.34601	1	6483	2	0.27304
ZNF256	4	0.012492	0.041259	0.862397	907	4	-0.24374	0.98751	0.98754	1	18718	0	-0.24374
GOLPH3L	4	0.012496	0.04128	0.862397	908	2	-0.22304	0.75555	0.76829	1	14362	1	-0.22304
RNF144A	4	0.012497	0.041282	0.862397	909	4	-0.32587	0.9875	0.98753	1	18717	0	-0.32587
CRIP2	4	0.012503	0.041298	0.862397	910	2	-0.063609	0.043145	0.10942	0.977653	2120	2	-0.063609
UNC93B1	4	0.012523	0.041356	0.862397	911	4	-0.36119	0.98748	0.9875	1	18716	0	-0.36119
DUSP22	4	0.012541	0.041402	0.862397	912	4	-0.4569	0.98746	0.98749	1	18715	0	-0.4569
MRPL20	4	0.01259	0.041564	0.862397	913	3	-0.51703	0.1611	0.30861	1	5782	1	-0.51703
MARCKSL1	4	0.012593	0.041574	0.862397	914	4	-0.25557	0.98741	0.98744	1	18714	0	-0.25557
BCL7C	4	0.012604	0.041606	0.862397	915	4	-0.31511	0.9874	0.98743	1	18713	0	-0.31511
SIGLEC8	4	0.01262	0.041659	0.862397	916	4	-0.2436	0.98738	0.98741	1	18712	0	-0.2436
USP34	4	0.012655	0.041775	0.862397	917	3	-0.30168	0.81889	0.81944	1	15346	1	-0.30168
GCC1	4	0.012667	0.04181	0.862397	918	3	-0.72484	0.92819	0.92798	1	17486	0	-0.72484
SH2D4A	4	0.012671	0.041823	0.862397	919	4	-0.24905	0.98733	0.98736	1	18710	0	-0.24905
ST3GAL4	4	0.01269	0.04188	0.862397	920	1	0.078664	0.74912	0.76368	1	14265	1	0.078664
RS1	4	0.01269	0.041882	0.862397	921	2	-0.1961	0.71143	0.73804	1	13797	1	-0.1961
FAM57A	4	0.01271	0.041948	0.862397	922	4	-0.36216	0.98729	0.98732	1	18709	0	-0.36216
CCNC	4	0.012724	0.041993	0.862397	923	4	-1.7271	0.98655	0.98655	1	18693	0	-1.7271
GALT	4	0.012728	0.042006	0.862397	924	4	-0.35934	0.98727	0.9873	1	18708	0	-0.35934
DUS4L	4	0.012732	0.042016	0.862397	925	3	-0.42131	0.96254	0.96248	1	18169	0	-0.42131
FAM216A	4	0.012758	0.042086	0.862397	926	2	-0.31166	0.10915	0.23164	1	4380	1	-0.31166
CCDC96	4	0.012769	0.042122	0.862397	927	4	-0.36833	0.98723	0.98726	1	18707	0	-0.36833
SPANXD	4	0.012781	0.042164	0.862397	928	4	-0.37965	0.98722	0.98725	1	18706	0	-0.37965
JMJD7-PLA2G4B	4	0.012791	0.042188	0.862397	929	2	0.1339	0.022176	0.067098	0.911186	1400	2	0.1339
ISY1-RAB43	4	0.012805	0.042235	0.862428	930	3	-1.4028	0.84885	0.84826	1	15898	0	-1.4028
BPHL	4	0.012845	0.042374	0.86434	931	4	-0.30031	0.98716	0.98718	1	18705	0	-0.30031
ADSSL1	4	0.012883	0.042481	0.865158	932	4	-0.19312	0.98712	0.98714	1	18704	0	-0.19312
RELL2	4	0.012896	0.042517	0.865158	933	3	-0.44543	0.88335	0.88292	1	16578	0	-0.44543
NAV3	4	0.012918	0.042584	0.865158	934	4	-0.24509	0.98708	0.98711	1	18703	0	-0.24509
DLG1	4	0.012922	0.042595	0.865158	935	3	-0.68635	0.96616	0.9661	1	18233	0	-0.68635
ARPC5	4	0.012965	0.042739	0.866473	936	4	-0.28765	0.98704	0.98706	1	18702	0	-0.28765
HMGXB4	4	0.012969	0.04275	0.866473	937	3	-0.40405	0.43531	0.5827	1	10801	1	-0.40405
WNT4	4	0.012998	0.042842	0.866603	938	2	-0.092989	0.8855	0.88512	1	16622	0	-0.092989
TMEM82	4	0.013006	0.042862	0.866603	939	4	-0.2974	0.98699	0.98701	1	18701	0	-0.2974
LY6E	4	0.013029	0.042939	0.866603	940	4	-0.23335	0.98697	0.98699	1	18699	0	-0.23335
AHRR	4	0.013042	0.042973	0.866603	941	4	-0.31628	0.98696	0.98698	1	18698	0	-0.31628
TYW1	4	0.013044	0.042983	0.866603	942	3	-0.30205	0.76324	0.77397	1	14473	1	-0.30205
IL3	4	0.013076	0.043072	0.867474	943	2	-0.076041	0.36075	0.50782	1	9410	2	-0.076041
KRBA2	4	0.013151	0.043289	0.869613	944	3	-0.46035	0.92767	0.92744	1	17478	0	-0.46035
LAX1	4	0.013154	0.043299	0.869613	945	3	-0.42044	0.74338	0.75956	1	14189	1	-0.42044
SLC6A7	4	0.013171	0.043344	0.869613	946	4	-0.12587	0.98683	0.98684	1	18696	0	-0.12587
SEC24D	4	0.013192	0.043416	0.869613	947	2	-0.28696	0.96686	0.96681	1	18243	0	-0.28696
SMIM8	4	0.013198	0.043438	0.869613	948	3	-0.39125	0.54487	0.64892	1	12036	1	-0.39125
GRK6	4	0.013204	0.043451	0.869613	949	2	-0.21506	0.53135	0.64289	1	11911	1	-0.21506
TPCN1	4	0.013248	0.043592	0.870199	950	4	-0.18917	0.98675	0.98676	1	18695	0	-0.18917
EIF4EBP1	4	0.01325	0.043602	0.870199	951	3	-0.65197	0.52752	0.64122	1	11881	1	-0.65197
CELA2B	4	0.013256	0.043619	0.870199	952	2	-0.15205	0.26206	0.40924	1	7624	1	-0.15205
FAM193A	4	0.013294	0.043745	0.870199	953	2	-0.23393	0.7664	0.7763	1	14516	1	-0.23393
CD3E	4	0.013307	0.043785	0.870199	954	2	-0.022509	0.32358	0.47041	1	8751	2	-0.022509
LGI2	4	0.013339	0.043881	0.870199	955	3	-0.49597	0.8781	0.87766	1	16471	0	-0.49597
CSTF1	4	0.013342	0.04389	0.870199	956	3	-0.52451	0.53282	0.64354	1	11925	1	-0.52451
ZNF589	4	0.013358	0.043955	0.870199	957	3	-0.56825	0.92931	0.9291	1	17513	0	-0.56825
ME1	4	0.013374	0.043999	0.870199	958	3	-0.40714	0.56761	0.6595	1	12219	1	-0.40714
CCDC171	4	0.013383	0.044028	0.870199	959	3	-0.28451	0.66135	0.70793	1	13213	1	-0.28451
BTF3	4	0.013384	0.044028	0.870199	960	4	-0.63833	0.98662	0.98662	1	18694	0	-0.63833
TMEM39B	4	0.013387	0.044036	0.870199	961	3	-0.52993	0.077934	0.17562	0.999454	3334	1	-0.52993
PTPRH	3	0.013389	0.035293	0.839745	962	2	-0.62805	0.62862	0.64404	1	12837	1	-0.62805
LVRN	4	0.013404	0.0441	0.870199	963	2	-0.21411	0.93466	0.93452	1	17616	0	-0.21411
TNFSF14	4	0.01341	0.044118	0.870199	964	1	0.15745	0.092345	0.20186	1	3837	3	0.15745
CST9L	4	0.013432	0.044182	0.870253	965	3	-0.29194	0.62634	0.689	1	12808	1	-0.29194
AGAP1	4	0.013461	0.044261	0.870253	966	2	-0.10903	0.91267	0.91247	1	17191	0	-0.10903
PPP2R5E	4	0.013505	0.044399	0.870253	967	3	-0.56279	0.61911	0.6852	1	12736	1	-0.56279
TMEM186	4	0.013529	0.044468	0.870253	968	3	-0.53032	0.59285	0.67182	1	12463	1	-0.53032
PID1	4	0.013537	0.044491	0.870253	969	3	-0.30987	0.88066	0.88018	1	16517	0	-0.30987
DCDC2C	4	0.013554	0.044543	0.870253	970	4	-0.2419	0.98645	0.98645	1	18692	0	-0.2419
DENND1A	4	0.01356	0.044558	0.870253	971	4	-0.25196	0.98644	0.98644	1	18691	0	-0.25196
VPS53	4	0.013564	0.044571	0.870253	972	3	-0.4958	0.67876	0.71807	1	13420	1	-0.4958
SNRPD2	4	0.013581	0.044622	0.870253	973	3	-1.993	0.88238	0.88193	1	16552	0	-1.993
GPR137C	4	0.013598	0.044667	0.870253	974	4	-0.19365	0.9864	0.9864	1	18690	0	-0.19365
NAMPT	4	0.013615	0.044721	0.870253	975	2	-0.14082	0.1176	0.24624	1	4630	1	-0.14082
TBX18	4	0.01366	0.044867	0.870253	976	3	-0.29983	0.81949	0.82	1	15360	1	-0.29983
GJA10	4	0.013676	0.044918	0.870253	977	3	-0.35834	0.6869	0.72295	1	13513	1	-0.35834
NFIB	4	0.013699	0.044986	0.870253	978	4	-0.16871	0.9863	0.9863	1	18689	0	-0.16871
DHX15	4	0.013706	0.045005	0.870253	979	4	-1.9492	0.98629	0.98629	1	18688	0	-1.9492
RFX1	4	0.013718	0.045038	0.870253	980	3	-0.15105	0.85593	0.85541	1	16041	0	-0.15105
BCAP31	4	0.01373	0.045072	0.870253	981	2	-0.27049	0.24559	0.39288	1	7318	1	-0.27049
KRTAP19-2	4	0.013751	0.045138	0.870253	982	3	-0.27552	0.9335	0.93332	1	17592	0	-0.27552
TAS2R39	4	0.013769	0.045197	0.870253	983	4	-0.2144	0.98623	0.98623	1	18687	0	-0.2144
ATP8B4	4	0.013774	0.04521	0.870253	984	3	-0.31659	0.6569	0.70547	1	13149	1	-0.31659
LHX1	3	0.013812	0.036353	0.841028	985	3	-0.33184	0.98619	0.98633	1	18686	0	-0.33184
MAGEA8	4	0.013813	0.045335	0.870253	986	3	-0.3411	0.14507	0.2927	1	5490	1	-0.3411
RAPGEF2	4	0.013823	0.045362	0.870253	987	3	-0.40036	0.27729	0.42439	1	7881	1	-0.40036
LAMB3	4	0.013872	0.045528	0.870253	988	2	-0.083135	0.7811	0.78755	1	14740	1	-0.083135
GMNN	4	0.013883	0.045561	0.870253	989	2	-0.5321	0.81044	0.81195	1	15204	1	-0.5321
CNOT10	4	0.01389	0.045582	0.870253	990	3	-0.5136	0.57891	0.66489	1	12332	1	-0.5136
PRKAB2	4	0.013904	0.045621	0.870253	991	4	-0.42078	0.9858	0.98579	1	18674	0	-0.42078
APOC4	4	0.013913	0.04565	0.870253	992	4	-0.20117	0.98609	0.98609	1	18685	0	-0.20117
CELF5	4	0.013921	0.045679	0.870253	993	4	-0.29891	0.98608	0.98608	1	18684	0	-0.29891
SLC2A8	4	0.013924	0.045687	0.870253	994	3	-0.53531	0.15468	0.30225	1	5670	1	-0.53531
EFNA1	4	0.013925	0.045693	0.870253	995	4	-0.18103	0.98607	0.98608	1	18683	0	-0.18103
TMEM9B	4	0.013927	0.045698	0.870253	996	3	-0.33833	0.84902	0.84844	1	15905	0	-0.33833
PRPF39	4	0.013932	0.045708	0.870253	997	3	-0.40935	0.70765	0.73567	1	13751	1	-0.40935
IRAK4	4	0.013937	0.045724	0.870253	998	3	-0.56093	0.57344	0.66226	1	12272	1	-0.56093
USP7	4	0.013946	0.045749	0.870253	999	4	-0.3807	0.98605	0.98606	1	18682	0	-0.3807
ASUN	4	0.013951	0.045761	0.870253	1000	4	-0.28421	0.98605	0.98606	1	18681	0	-0.28421
TNNT3	4	0.013975	0.045834	0.870253	1001	3	-0.1567	0.20913	0.35661	1	6686	1	-0.1567
EFCAB2	4	0.013976	0.045836	0.870253	1002	4	-0.37786	0.98602	0.98603	1	18680	0	-0.37786
CYP11B1	4	0.013996	0.045901	0.870253	1003	3	-0.4414	0.88267	0.88223	1	16562	0	-0.4414
TIPARP	4	0.013999	0.045911	0.870253	1004	4	-0.21107	0.986	0.98601	1	18679	0	-0.21107
MKNK1	4	0.014024	0.04598	0.870253	1005	3	-0.43307	0.36945	0.51654	1	9568	1	-0.43307
TNFSF4	4	0.014027	0.045987	0.870253	1006	1	-0.02819	0.74938	0.76385	1	14269	1	-0.02819
NPC1	4	0.01408	0.046147	0.872408	1007	4	-0.43296	0.98592	0.98592	1	18677	0	-0.43296
ITFG2	4	0.014129	0.046305	0.873844	1008	4	-0.31871	0.98587	0.98587	1	18676	0	-0.31871
SLC25A26	4	0.014169	0.046422	0.873844	1009	4	-0.31925	0.98583	0.98583	1	18675	0	-0.31925
PANX3	4	0.014181	0.046459	0.873844	1010	1	0.15601	0.32729	0.47416	1	8817	2	0.15601
EXOC3L4	4	0.014181	0.046459	0.873844	1011	3	-0.34746	0.97601	0.97599	1	18438	0	-0.34746
ADPRHL2	4	0.014182	0.046462	0.873844	1012	2	-0.24319	0.079417	0.17837	0.999454	3391	2	-0.24319
FAM210B	4	0.01422	0.046578	0.873844	1013	4	-0.19605	0.98578	0.98577	1	18673	0	-0.19605
SF3B3	4	0.014227	0.046595	0.873844	1014	4	-0.78434	0.98577	0.98577	1	18672	0	-0.78434
CLEC2B	4	0.014234	0.046619	0.873844	1015	3	-0.36068	0.97658	0.97658	1	18454	0	-0.36068
SYF2	3	0.014263	0.037496	0.847114	1016	3	-0.32115	0.98574	0.98587	1	18671	0	-0.32115
C21orf2	4	0.014272	0.046743	0.873844	1017	4	-0.21852	0.98573	0.98573	1	18670	0	-0.21852
SAMD5	4	0.014278	0.04677	0.873844	1018	2	-0.24507	0.26037	0.40758	1	7591	1	-0.24507
NMU	4	0.014284	0.04679	0.873844	1019	1	0.086827	0.44804	0.59545	1	11037	2	0.086827
KIF26A	4	0.0143	0.046842	0.873844	1020	4	-0.11397	0.9857	0.9857	1	18669	0	-0.11397
ZNF782	4	0.014328	0.04693	0.873844	1021	4	-0.16767	0.98567	0.98567	1	18668	0	-0.16767
OTUD3	4	0.014332	0.046944	0.873844	1022	4	-0.3348	0.98567	0.98567	1	18667	0	-0.3348
JUNB	4	0.014335	0.046957	0.873844	1023	3	-0.33731	0.83241	0.83194	1	15584	1	-0.33731
SLC6A3	4	0.014342	0.046979	0.873844	1024	2	-0.31428	0.51157	0.63428	1	11750	1	-0.31428
GMEB1	4	0.014352	0.04701	0.873844	1025	3	-0.50091	0.87042	0.87	1	16327	0	-0.50091
KRTAP2-3	4	0.014371	0.047067	0.873844	1026	3	-0.42897	0.83261	0.83213	1	15591	1	-0.42897
DAP	4	0.014386	0.047115	0.873844	1027	2	-0.21446	0.1004	0.21623	1	4099	1	-0.21446
OR10G4	4	0.014418	0.047221	0.873844	1028	4	-0.30819	0.98558	0.98559	1	18665	0	-0.30819
ZMIZ2	4	0.014456	0.047338	0.873844	1029	3	-0.57286	0.98196	0.98199	1	18583	0	-0.57286
PCIF1	4	0.014475	0.047402	0.873844	1030	3	-0.3281	0.98279	0.98283	1	18603	0	-0.3281
MARCKS	4	0.014489	0.047445	0.873844	1031	2	-0.14193	0.94616	0.94609	1	17840	0	-0.14193
ACBD3	4	0.014512	0.047509	0.873844	1032	3	-0.34967	0.77395	0.78201	1	14623	1	-0.34967
KCNK13	4	0.01452	0.047534	0.873844	1033	3	-0.28254	0.8103	0.81183	1	15201	1	-0.28254
BBS9	4	0.014539	0.047601	0.873844	1034	3	-0.38716	0.53916	0.64636	1	11987	1	-0.38716
ZNF267	4	0.014557	0.047661	0.873844	1035	4	-0.29081	0.98544	0.98544	1	18664	0	-0.29081
FXYD6-FXYD2	4	0.014584	0.047738	0.873844	1036	2	-0.2494	0.5268	0.64091	1	11872	1	-0.2494
ZNF800	4	0.014592	0.047759	0.873844	1037	3	-0.22154	0.94501	0.94489	1	17821	0	-0.22154
PILRA	4	0.014613	0.04782	0.873844	1038	2	-0.1838	0.12612	0.26093	1	4897	1	-0.1838
S100A6	4	0.014623	0.047852	0.873844	1039	3	-0.25403	0.76194	0.77299	1	14451	1	-0.25403
ZNF587	4	0.014633	0.047886	0.873844	1040	4	-0.24446	0.98537	0.98536	1	18662	0	-0.24446
HSD17B7	4	0.014637	0.047898	0.873844	1041	4	-0.40509	0.98403	0.98404	1	18630	0	-0.40509
CFAP53	4	0.014653	0.047942	0.873844	1042	4	-0.16052	0.98535	0.98535	1	18661	0	-0.16052
CD200R1L	4	0.01467	0.048004	0.873844	1043	3	-0.36709	0.70429	0.73353	1	13720	1	-0.36709
SHPK	4	0.01467	0.048004	0.873844	1044	4	-0.15795	0.98533	0.98533	1	18660	0	-0.15795
STAT3	4	0.014686	0.048048	0.873844	1045	4	-0.36153	0.98531	0.98532	1	18659	0	-0.36153
ASIC1	4	0.01469	0.04806	0.873844	1046	4	-0.34859	0.98531	0.98532	1	18658	0	-0.34859
OR8J1	4	0.014699	0.04808	0.873844	1047	4	-0.43339	0.9853	0.98531	1	18657	0	-0.43339
WDHD1	4	0.014699	0.048081	0.873844	1048	2	-0.42946	0.80987	0.81144	1	15188	1	-0.42946
TMEM216	4	0.014712	0.048123	0.873844	1049	4	-0.20261	0.98529	0.98529	1	18656	0	-0.20261
NXPE3	4	0.014724	0.048164	0.873844	1050	4	-0.19131	0.98528	0.98528	1	18655	0	-0.19131
SOSTDC1	4	0.014735	0.0482	0.873844	1051	3	-0.43097	0.93188	0.93165	1	17572	0	-0.43097
TC2N	4	0.014746	0.048234	0.873844	1052	2	-0.12072	0.84584	0.8452	1	15836	0	-0.12072
KCTD14	4	0.014785	0.048351	0.874474	1053	3	-0.3675	0.98221	0.98224	1	18588	0	-0.3675
CDC20B	4	0.014797	0.048388	0.874474	1054	3	-0.46346	0.93307	0.93287	1	17585	0	-0.46346
ATG3	4	0.014802	0.048406	0.874474	1055	4	-0.2603	0.9852	0.98521	1	18654	0	-0.2603
ZNF768	4	0.014821	0.048469	0.874779	1056	3	-0.2923	0.42359	0.57094	1	10566	1	-0.2923
CDRT15	4	0.014878	0.04866	0.87691	1057	3	-0.37971	0.32712	0.47401	1	8815	1	-0.37971
DECR2	4	0.014885	0.048679	0.87691	1058	3	-0.33379	0.5363	0.64509	1	11957	1	-0.33379
KLC3	4	0.014926	0.048803	0.878321	1059	3	-0.80781	0.97837	0.9784	1	18490	0	-0.80781
HELB	4	0.014951	0.048879	0.878855	1060	2	-0.052148	0.12978	0.2672	1	5001	1	-0.052148
C5orf34	4	0.014979	0.04897	0.879214	1061	4	-0.38691	0.98502	0.98503	1	18652	0	-0.38691
GFRA1	4	0.014995	0.049019	0.879214	1062	2	-0.27852	0.52728	0.64112	1	11879	1	-0.27852
FBXL22	4	0.015003	0.049037	0.879214	1063	2	-0.042188	0.73937	0.75676	1	14123	1	-0.042188
TRIP13	4	0.015054	0.049193	0.880683	1064	2	-0.24018	0.78894	0.79382	1	14852	1	-0.24018
TPMT	4	0.01506	0.049211	0.880683	1065	2	-0.3779	0.96114	0.96103	1	18133	0	-0.3779
POLR2J	2	0.015128	0.028358	0.81476	1066	2	-4.7373	0.98487	0.98474	1	18651	0	-4.7373
ENTPD6	4	0.01513	0.049423	0.883647	1067	2	-0.2525	0.61843	0.68483	1	12731	1	-0.2525
TPH1	4	0.01517	0.049531	0.884096	1068	2	-0.45641	0.97404	0.97397	1	18382	0	-0.45641
LYPD3	4	0.015174	0.04954	0.884096	1069	4	-0.21454	0.98483	0.98483	1	18650	0	-0.21454
CNOT1	4	0.015205	0.049627	0.88433	1070	4	-0.36921	0.98479	0.98479	1	18649	0	-0.36921
KLHDC10	4	0.015212	0.049646	0.88433	1071	3	-0.43848	0.88861	0.88828	1	16684	0	-0.43848
PXDC1	4	0.015259	0.049797	0.886199	1072	1	-0.057721	0.93942	0.93939	1	17717	0	-0.057721
SAP18	4	0.015304	0.049935	0.887303	1073	4	-1.1735	0.9847	0.9847	1	18647	0	-1.1735
ASAH2	4	0.015311	0.049952	0.887303	1074	3	-0.45479	0.74643	0.76174	1	14233	1	-0.45479
ATP6AP1	4	0.015332	0.050018	0.887344	1075	4	-0.74573	0.98467	0.98467	1	18646	0	-0.74573
CRACR2A	4	0.015356	0.050092	0.887344	1076	4	-0.23668	0.98464	0.98465	1	18645	0	-0.23668
TTLL11	4	0.015362	0.050108	0.887344	1077	2	-0.11626	0.68535	0.72203	1	13493	1	-0.11626
SCD	4	0.015374	0.05014	0.887344	1078	3	-0.58877	0.9094	0.90917	1	17121	0	-0.58877
C9orf139	4	0.015413	0.050254	0.888076	1079	2	-0.25878	0.88365	0.88322	1	16584	0	-0.25878
BNIPL	4	0.015465	0.050411	0.888076	1080	3	-0.32526	0.95823	0.95817	1	18083	0	-0.32526
PPP1R13L	4	0.015485	0.050483	0.888076	1081	3	-0.3625	0.33358	0.48045	1	8932	1	-0.3625
LDHAL6A	3	0.015491	0.040537	0.862397	1082	2	-0.6142	0.84734	0.8474	1	15869	0	-0.6142
ZNF554	4	0.015497	0.050511	0.888076	1083	4	-0.19515	0.9845	0.98451	1	18644	0	-0.19515
STEAP3	4	0.015516	0.050564	0.888076	1084	2	-0.34566	0.31781	0.4647	1	8652	1	-0.34566
RER1	4	0.015564	0.05072	0.888076	1085	4	-0.13766	0.98444	0.98445	1	18643	0	-0.13766
ZFAND3	4	0.015567	0.050733	0.888076	1086	1	0.033463	0.89446	0.89414	1	16817	0	0.033463
UNC5D	4	0.015583	0.050771	0.888076	1087	4	-0.29663	0.98442	0.98443	1	18642	0	-0.29663
SMEK2	4	0.015591	0.050803	0.888076	1088	4	-0.28428	0.98441	0.98442	1	18641	0	-0.28428
MEF2BNB	4	0.015605	0.050837	0.888076	1089	4	-0.33984	0.9844	0.9844	1	18639	0	-0.33984
C17orf62	4	0.01561	0.050854	0.888076	1090	3	-0.53255	0.64449	0.69861	1	13008	1	-0.53255
NLRP10	4	0.015619	0.050883	0.888076	1091	1	0.19891	0.10128	0.21782	1	4127	3	0.19891
HNRNPF	4	0.015623	0.050896	0.888076	1092	4	-0.22854	0.98438	0.98438	1	18638	0	-0.22854
CD34	4	0.015635	0.050925	0.888076	1093	3	-0.4853	0.64233	0.69748	1	12977	1	-0.4853
TP53TG3C	4	0.015665	0.051012	0.888774	1094	3	-0.65619	0.44242	0.58982	1	10940	1	-0.65619
MTSS1	4	0.015721	0.051181	0.889067	1095	3	-0.37603	0.88683	0.88648	1	16651	0	-0.37603
MYPOP	4	0.015724	0.051187	0.889067	1096	4	-0.14545	0.98428	0.98429	1	18636	0	-0.14545
AHDC1	4	0.015743	0.051236	0.889067	1097	2	-0.33249	0.81898	0.81952	1	15347	1	-0.33249
ZFP14	4	0.015751	0.051259	0.889067	1098	3	-0.30454	0.95298	0.95286	1	17979	0	-0.30454
FOSL2	4	0.015769	0.051316	0.889067	1099	3	-0.47295	0.89253	0.89219	1	16769	0	-0.47295
SHANK1	4	0.015773	0.051328	0.889067	1100	1	0.27208	0.084841	0.18824	1	3569	2	0.27208
PCDH7	4	0.015791	0.051383	0.889067	1101	4	-0.3018	0.98421	0.98421	1	18635	0	-0.3018
C14orf142	4	0.015824	0.051479	0.889067	1102	2	-0.3098	0.71991	0.74361	1	13893	1	-0.3098
ITGB2	4	0.015833	0.051509	0.889067	1103	3	-0.55362	0.6469	0.69995	1	13033	1	-0.55362
SLC2A4	4	0.015833	0.05151	0.889067	1104	3	-0.35187	0.93448	0.93434	1	17612	0	-0.35187
ERH	4	0.015867	0.051608	0.889067	1105	4	-0.72376	0.98413	0.98414	1	18634	0	-0.72376
ANKK1	4	0.015875	0.051641	0.889067	1106	2	-0.24172	0.84612	0.8455	1	15839	0	-0.24172
TERF1	4	0.015884	0.051666	0.889067	1107	4	-0.33717	0.98412	0.98412	1	18633	0	-0.33717
RD3	4	0.015927	0.051795	0.889067	1108	3	-0.28393	0.96575	0.9657	1	18220	0	-0.28393
NUAK1	4	0.015929	0.051804	0.889067	1109	3	-0.29949	0.6911	0.72549	1	13567	1	-0.29949
IGSF1	4	0.01594	0.05183	0.889067	1110	3	-0.36195	0.77422	0.78221	1	14628	1	-0.36195
PLAA	4	0.01594	0.05183	0.889067	1111	4	-0.47588	0.98406	0.98406	1	18631	0	-0.47588
UBQLNL	4	0.015978	0.051971	0.889067	1112	3	-0.1468	0.39584	0.54306	1	10061	1	-0.1468
RXFP1	4	0.015987	0.051989	0.889067	1113	4	-0.23068	0.98401	0.98402	1	18629	0	-0.23068
HR	4	0.016022	0.052101	0.889067	1114	3	-0.35075	0.97361	0.97354	1	18373	0	-0.35075
TRABD2A	4	0.016029	0.05213	0.889067	1115	2	-0.017463	0.87136	0.87097	1	16343	0	-0.017463
ANKRD34C	4	0.016045	0.052179	0.889067	1116	4	-0.25739	0.98395	0.98396	1	18628	0	-0.25739
THAP1	3	0.01606	0.041925	0.862397	1117	2	-0.83157	0.88764	0.88776	1	16667	0	-0.83157
SLC27A4	4	0.016081	0.0523	0.889067	1118	1	0.22671	0.072082	0.16474	0.99727	3137	3	0.22671
KIAA0100	4	0.016094	0.052335	0.889067	1119	3	-0.53228	0.97892	0.97896	1	18500	0	-0.53228
MUC6	4	0.016101	0.052358	0.889067	1120	2	-0.16743	0.098034	0.21203	1	4032	2	-0.16743
KIAA0430	4	0.016114	0.052398	0.889067	1121	4	-0.1902	0.98389	0.98388	1	18627	0	-0.1902
BCR	4	0.01613	0.052441	0.889067	1122	4	-0.30335	0.98387	0.98386	1	18626	0	-0.30335
SLC22A13	4	0.016155	0.052523	0.889067	1123	3	-0.49677	0.94565	0.94557	1	17834	0	-0.49677
SERPINE2	4	0.016176	0.052579	0.889067	1124	2	-0.2187	0.71681	0.74153	1	13859	1	-0.2187
KLK6	4	0.016221	0.052729	0.889067	1125	3	-0.46549	0.84603	0.84541	1	15837	0	-0.46549
SH3BP4	4	0.016229	0.052748	0.889067	1126	2	-0.24328	0.87976	0.8793	1	16499	0	-0.24328
INSM1	4	0.016231	0.052758	0.889067	1127	4	-0.45092	0.98377	0.98377	1	18625	0	-0.45092
NUDCD3	4	0.016233	0.052763	0.889067	1128	3	-0.78854	0.91043	0.91018	1	17140	0	-0.78854
FAM169A	4	0.016234	0.05277	0.889067	1129	2	-0.27254	0.43711	0.5845	1	10838	1	-0.27254
DUOX1	4	0.016238	0.052781	0.889067	1130	4	-0.25225	0.98376	0.98376	1	18624	0	-0.25225
CD160	4	0.016256	0.052844	0.889067	1131	3	-0.32325	0.32096	0.46778	1	8700	1	-0.32325
OR5AU1	4	0.016273	0.052887	0.889067	1132	4	-0.23922	0.98373	0.98373	1	18623	0	-0.23922
COBL	4	0.016292	0.052949	0.889067	1133	4	-0.17202	0.98371	0.98371	1	18622	0	-0.17202
PLEKHG4B	4	0.016314	0.053008	0.889067	1134	4	-0.25483	0.98369	0.98369	1	18620	0	-0.25483
BCL7A	4	0.016337	0.053065	0.889067	1135	3	-0.29424	0.87712	0.87668	1	16453	0	-0.29424
NOXO1	4	0.01635	0.053108	0.889067	1136	3	-0.45131	0.65255	0.703	1	13106	1	-0.45131
PRPF31	4	0.016372	0.053168	0.889067	1137	2	-0.38778	0.59911	0.67493	1	12537	1	-0.38778
GNMT	4	0.016388	0.053217	0.889067	1138	3	-0.42752	0.50804	0.63285	1	11716	1	-0.42752
TEKT4	4	0.016388	0.053218	0.889067	1139	1	0.20334	0.19207	0.33959	1	6348	2	0.20334
USH1C	4	0.016394	0.05323	0.889067	1140	3	-0.33579	0.82804	0.8278	1	15504	1	-0.33579
TAAR8	4	0.016395	0.053233	0.889067	1141	4	-0.36284	0.98361	0.98362	1	18619	0	-0.36284
PGC	4	0.016402	0.053258	0.889067	1142	2	-0.13917	0.34932	0.49632	1	9202	2	-0.13917
PLXNB1	4	0.016426	0.053332	0.889067	1143	3	-0.5081	0.65508	0.7044	1	13129	1	-0.5081
ZNF169	4	0.01644	0.053378	0.889067	1144	1	0.062383	0.42404	0.57138	1	10577	2	0.062383
DNAH5	4	0.016445	0.053391	0.889067	1145	3	-0.39321	0.65776	0.70596	1	13165	1	-0.39321
CCDC116	4	0.016448	0.053401	0.889067	1146	3	-0.52362	0.93819	0.93815	1	17690	0	-0.52362
BSPH1	4	0.016493	0.053541	0.890619	1147	3	-0.44855	0.88708	0.88672	1	16656	0	-0.44855
FAM86B2	4	0.016544	0.053691	0.891446	1148	4	-0.39404	0.98346	0.98348	1	18618	0	-0.39404
POGK	4	0.016555	0.053722	0.891446	1149	4	-0.18735	0.98345	0.98346	1	18617	0	-0.18735
OR13C3	4	0.016558	0.05373	0.891446	1150	3	-0.29025	0.33453	0.48141	1	8953	1	-0.29025
MDM1	4	0.016605	0.05387	0.892674	1151	4	-0.3055	0.9834	0.98342	1	18616	0	-0.3055
KRTAP5-6	4	0.016624	0.053925	0.892674	1152	3	-0.36554	0.29647	0.44337	1	8233	1	-0.36554
KRTAP4-7	4	0.016641	0.053974	0.892674	1153	4	-0.38068	0.98336	0.98338	1	18615	0	-0.38068
PDLIM2	4	0.016704	0.054158	0.892674	1154	4	-0.20301	0.9833	0.98332	1	18614	0	-0.20301
MTMR14	4	0.016712	0.054177	0.892674	1155	3	-0.38549	0.96739	0.96734	1	18252	0	-0.38549
HIST1H2BM	4	0.016721	0.054196	0.892674	1156	4	-0.63973	0.98328	0.9833	1	18613	0	-0.63973
SFRP1	4	0.016728	0.054222	0.892674	1157	4	-0.20257	0.98327	0.98329	1	18612	0	-0.20257
FBXO36	4	0.016747	0.054286	0.892674	1158	2	-0.063662	0.31995	0.46678	1	8688	1	-0.063662
S100A12	4	0.016756	0.054316	0.892674	1159	4	-0.18221	0.98324	0.98327	1	18611	0	-0.18221
DDX42	4	0.016759	0.054328	0.892674	1160	4	-0.3382	0.98324	0.98326	1	18610	0	-0.3382
RNF133	4	0.016782	0.054396	0.892674	1161	3	-0.44485	0.94275	0.94266	1	17776	0	-0.44485
TOMM40L	4	0.016787	0.054411	0.892674	1162	3	-0.35203	0.75438	0.76746	1	14338	1	-0.35203
HBP1	4	0.016844	0.054578	0.893647	1163	4	-0.18205	0.98316	0.98318	1	18609	0	-0.18205
RNF135	4	0.016859	0.054624	0.893647	1164	3	-0.31883	0.97487	0.97482	1	18410	0	-0.31883
TRAIP	4	0.016889	0.054716	0.893647	1165	3	-0.72095	0.83932	0.83864	1	15709	1	-0.72095
LGSN	4	0.016897	0.05474	0.893647	1166	3	-0.3703	0.78727	0.79249	1	14822	1	-0.3703
USF1	4	0.016901	0.054751	0.893647	1167	2	-0.32194	0.40772	0.55502	1	10271	1	-0.32194
TMEM14B	4	0.016917	0.054803	0.893729	1168	4	-0.23621	0.98308	0.98311	1	18608	0	-0.23621
KCNE3	4	0.016941	0.054879	0.894197	1169	3	-0.298	0.57032	0.66076	1	12245	1	-0.298
TRMT13	4	0.016956	0.054925	0.894197	1170	3	-0.3578	0.74932	0.76382	1	14268	1	-0.3578
CHRM3	4	0.016976	0.054994	0.894461	1171	4	-0.22134	0.98302	0.98306	1	18606	0	-0.22134
OR4F17	4	0.016989	0.055035	0.894461	1172	3	-0.60345	0.67831	0.71778	1	13416	1	-0.60345
RBCK1	4	0.01702	0.055134	0.895299	1173	2	-0.092653	0.10587	0.22591	1	4269	2	-0.092653
ZNF470	4	0.017087	0.055336	0.897826	1174	4	-0.25854	0.98291	0.98295	1	18605	0	-0.25854
GLMP	4	0.017106	0.055393	0.897979	1175	1	0.027399	0.87372	0.8733	1	16395	0	0.027399
ST7	4	0.017158	0.055541	0.898666	1176	1	0.051754	0.43298	0.58044	1	10755	1	0.051754
CBR1	4	0.017197	0.055622	0.898666	1177	3	-0.35932	0.97948	0.97952	1	18513	0	-0.35932
CLIC3	4	0.017209	0.055651	0.898666	1178	1	0.15847	0.2976	0.44452	1	8252	2	0.15847
TCF7	4	0.017228	0.055684	0.898666	1179	2	-0.045154	0.076523	0.17299	0.999454	3283	2	-0.045154
NLRP3	4	0.017259	0.055758	0.898666	1180	3	-0.46207	0.88687	0.88652	1	16652	0	-0.46207
IRAK1	4	0.01726	0.05576	0.898666	1181	1	0.078703	0.24178	0.38908	1	7257	2	0.078703
PGLYRP1	4	0.017303	0.055852	0.898666	1182	3	-0.5021	0.53473	0.64438	1	11943	1	-0.5021
GYPC	4	0.017311	0.055865	0.898666	1183	1	0.0089139	0.42837	0.57579	1	10661	2	0.0089139
ARSB	4	0.017352	0.05596	0.898666	1184	3	-0.3826	0.50905	0.63326	1	11726	1	-0.3826
RYR3	4	0.017363	0.055983	0.898666	1185	2	-0.13907	0.21213	0.35969	1	6744	1	-0.13907
SNAP29	4	0.017378	0.056012	0.898666	1186	3	-1.6493	0.96203	0.96195	1	18157	0	-1.6493
SLC30A3	4	0.017414	0.056088	0.898666	1187	1	0.4775	0.030643	0.084397	0.956841	1677	3	0.4775
MYEOV2	4	0.017434	0.056128	0.898666	1188	2	-0.2739	0.74846	0.76318	1	14252	1	-0.2739
UCN3	4	0.017445	0.056145	0.898666	1189	3	-0.26213	0.91634	0.91613	1	17264	0	-0.26213
PCDHGA5	4	0.017461	0.05618	0.898666	1190	2	-0.21569	0.094559	0.20581	1	3915	2	-0.21569
RAB4B	4	0.017465	0.056187	0.898666	1191	2	-0.3055	0.96104	0.96094	1	18132	0	-0.3055
CTRB2	4	0.017516	0.056295	0.898794	1192	1	0.38573	0.084248	0.18719	1	3551	3	0.38573
PCDHA12	4	0.017547	0.056353	0.898794	1193	3	-0.24637	0.49957	0.6293	1	11646	1	-0.24637
PAPSS1	4	0.017564	0.056395	0.898794	1194	3	-0.24336	0.21009	0.35757	1	6704	1	-0.24336
C8orf74	4	0.017568	0.056409	0.898794	1195	1	0.012076	0.43161	0.57906	1	10724	2	0.012076
FAM185A	4	0.017625	0.056519	0.898794	1196	2	-0.13027	0.28358	0.43065	1	8010	1	-0.13027
PCDHB10	4	0.017636	0.05654	0.898794	1197	3	-0.28392	0.62137	0.68641	1	12754	1	-0.28392
WDR31	4	0.017651	0.056563	0.898794	1198	3	-0.31326	0.79289	0.79704	1	14911	1	-0.31326
DMRT3	4	0.01767	0.056601	0.898794	1199	1	-0.066631	0.55888	0.65539	1	12148	1	-0.066631
KLF14	4	0.017695	0.056654	0.898794	1200	2	-0.14267	0.37614	0.52329	1	9691	2	-0.14267
LHX5	4	0.017716	0.056702	0.898794	1201	3	-0.47719	0.14858	0.29617	1	5548	1	-0.47719
CSMD3	4	0.017721	0.056712	0.898794	1202	2	-0.054636	0.25451	0.40182	1	7474	2	-0.054636
APBA3	4	0.017742	0.056762	0.898829	1203	3	-0.41682	0.9285	0.92831	1	17493	0	-0.41682
FMO4	4	0.017805	0.056901	0.900289	1204	3	-0.37704	0.78206	0.78833	1	14750	1	-0.37704
ALKBH8	4	0.017824	0.05695	0.900314	1205	1	0.11177	0.06447	0.15045	0.995314	2884	2	0.11177
OR7A17	4	0.017853	0.05701	0.900528	1206	3	-0.30509	0.63157	0.69171	1	12873	1	-0.30509
HLF	4	0.017891	0.057091	0.901027	1207	2	-0.48216	0.9228	0.92266	1	17379	0	-0.48216
RAB1B	4	0.017949	0.057216	0.901027	1208	3	-0.2356	0.97275	0.9727	1	18362	0	-0.2356
SPAG11B	4	0.017954	0.057225	0.901027	1209	2	-0.20094	0.87714	0.87669	1	16455	0	-0.20094
CLSTN1	4	0.018026	0.057382	0.901027	1210	3	-0.30878	0.497	0.62823	1	11621	1	-0.30878
CYS1	4	0.018029	0.057384	0.901027	1211	2	-0.042342	0.51824	0.63718	1	11796	1	-0.042342
FAM213B	4	0.018033	0.05739	0.901027	1212	2	-0.12729	0.35618	0.50317	1	9318	2	-0.12729
SPATA6L	4	0.018038	0.0574	0.901027	1213	3	-0.40913	0.96856	0.96852	1	18273	0	-0.40913
PIEZO1	4	0.018053	0.057433	0.901027	1214	3	-0.29707	0.81927	0.81979	1	15353	1	-0.29707
RHBDL1	4	0.01808	0.057491	0.901027	1215	1	-0.070578	0.90985	0.90961	1	17128	0	-0.070578
MAP1LC3B2	4	0.018104	0.057546	0.901027	1216	3	-0.52485	0.95073	0.95066	1	17935	0	-0.52485
UBTFL1	4	0.018112	0.057564	0.901027	1217	2	-0.25307	0.9211	0.92091	1	17344	0	-0.25307
AIDA	4	0.018131	0.057608	0.901027	1218	1	0.038898	0.26342	0.41062	1	7651	2	0.038898
MPDU1	4	0.018199	0.057752	0.902091	1219	2	-0.32388	0.85246	0.85188	1	15972	0	-0.32388
CLCN7	4	0.018243	0.057846	0.902091	1220	3	-0.34591	0.33671	0.4836	1	8988	1	-0.34591
SZT2	4	0.018259	0.057879	0.902091	1221	3	-0.41047	0.55033	0.65142	1	12081	1	-0.41047
C22orf23	4	0.018271	0.05791	0.902091	1222	2	-0.12328	0.34264	0.48964	1	9078	2	-0.12328
B4GALT1	4	0.018285	0.057944	0.902091	1223	1	0.23991	0.18222	0.32978	1	6159	2	0.23991
GSE1	4	0.018294	0.057959	0.902091	1224	3	-0.57358	0.88909	0.88874	1	16695	0	-0.57358
EFNB3	4	0.018336	0.058051	0.902791	1225	2	-0.32603	0.52037	0.63811	1	11811	1	-0.32603
EHMT2	4	0.018439	0.058263	0.905017	1226	2	-0.21738	0.97754	0.97757	1	18478	0	-0.21738
VWA5B2	4	0.018475	0.058349	0.905017	1227	3	-0.54359	0.35106	0.49813	1	9234	1	-0.54359
BAG1	4	0.018478	0.058355	0.905017	1228	3	-0.43393	0.9091	0.90885	1	17112	0	-0.43393
CIPC	4	0.01849	0.058384	0.905017	1229	2	-0.0013388	0.42927	0.57674	1	10673	2	-0.0013388
ASAP2	4	0.018541	0.05849	0.905937	1230	1	0.25031	0.15742	0.30498	1	5717	2	0.25031
ZNF862	4	0.018592	0.058602	0.906935	1231	2	-0.12263	0.87513	0.87468	1	16416	0	-0.12263
PHACTR2	4	0.01867	0.058764	0.9087	1232	3	-0.31704	0.97611	0.97609	1	18441	0	-0.31704
ARL8A	4	0.018746	0.058916	0.908712	1233	2	-0.089547	0.78826	0.79328	1	14841	1	-0.089547
EFR3B	4	0.018753	0.058933	0.908712	1234	3	-0.28583	0.64154	0.69706	1	12968	1	-0.28583
IL24	4	0.018774	0.058975	0.908712	1235	3	-0.6523	0.7881	0.79313	1	14839	1	-0.6523
HELLS	4	0.018797	0.059028	0.908712	1236	3	-0.2884	0.95311	0.953	1	17980	0	-0.2884
RASL12	4	0.01883	0.05911	0.908712	1237	2	-0.24438	0.76947	0.77862	1	14564	1	-0.24438
TPSB2	4	0.018848	0.059146	0.908712	1238	3	-0.31787	0.97115	0.9711	1	18319	0	-0.31787
CNOT6L	4	0.018868	0.059189	0.908712	1239	3	-0.2575	0.97821	0.97825	1	18485	0	-0.2575
PANK3	4	0.018879	0.059212	0.908712	1240	2	-0.069499	0.1908	0.33832	1	6323	2	-0.069499
REEP4	4	0.018886	0.059226	0.908712	1241	3	-0.31599	0.83934	0.83865	1	15710	1	-0.31599
MED16	4	0.0189	0.059254	0.908712	1242	3	-0.26793	0.93028	0.93006	1	17534	0	-0.26793
PET100	4	0.018935	0.059338	0.908712	1243	3	-0.34081	0.45237	0.5998	1	11130	1	-0.34081
VRK2	4	0.018951	0.05937	0.908712	1244	2	-0.19147	0.096991	0.21021	1	3998	1	-0.19147
TRIM29	4	0.019008	0.059491	0.908712	1245	3	-0.46674	0.80516	0.80739	1	15113	1	-0.46674
TAGLN2	4	0.019011	0.059498	0.908712	1246	3	-0.48902	0.9749	0.97486	1	18412	0	-0.48902
CHRM2	4	0.019019	0.059514	0.908712	1247	3	-0.274	0.98156	0.9816	1	18573	0	-0.274
LMX1B	4	0.019023	0.059525	0.908712	1248	3	-0.50597	0.63395	0.69298	1	12891	1	-0.50597
ZNF395	4	0.019053	0.059593	0.908918	1249	3	-0.27399	0.94777	0.94773	1	17868	0	-0.27399
SLC25A33	4	0.019083	0.059656	0.908918	1250	3	-0.22325	0.95333	0.95321	1	17984	0	-0.22325
NPAS3	4	0.019105	0.059704	0.908918	1251	3	-0.50785	0.22173	0.36921	1	6911	1	-0.50785
MTCP1	4	0.019121	0.059738	0.908918	1252	3	-0.34007	0.98108	0.9811	1	18556	0	-0.34007
ACRC	4	0.019138	0.059777	0.908918	1253	2	-0.36951	0.71483	0.74021	1	13835	1	-0.36951
HSD3B2	4	0.019207	0.059907	0.909827	1254	2	-0.018956	0.19294	0.34046	1	6366	2	-0.018956
PROM1	4	0.019227	0.05995	0.909827	1255	3	-0.55401	0.97871	0.97875	1	18494	0	-0.55401
FAM78B	4	0.019258	0.060023	0.909827	1256	2	-0.16949	0.3118	0.45876	1	8527	2	-0.16949
UBN2	4	0.019259	0.060027	0.909827	1257	2	-0.21606	0.16561	0.31315	1	5872	2	-0.21606
ZDHHC2	4	0.019291	0.060099	0.910205	1258	3	-0.24965	0.96863	0.96858	1	18275	0	-0.24965
RAB39A	4	0.01936	0.060251	0.910293	1259	3	-0.20215	0.97052	0.97046	1	18304	0	-0.20215
TNKS1BP1	4	0.019382	0.060307	0.910293	1260	2	-0.35907	0.17981	0.32736	1	6110	1	-0.35907
TMX4	4	0.019411	0.060369	0.910293	1261	2	0.010429	0.30492	0.45184	1	8409	2	0.010429
CGB1	4	0.019431	0.060405	0.910293	1262	2	-0.36462	0.40057	0.54787	1	10137	1	-0.36462
ZBTB6	4	0.019441	0.060425	0.910293	1263	3	-0.38105	0.774	0.78204	1	14624	1	-0.38105
IFITM5	4	0.019488	0.060525	0.910293	1264	3	-0.7511	0.42806	0.57547	1	10655	1	-0.7511
MLN	4	0.019505	0.06056	0.910293	1265	3	-0.49883	0.45032	0.59774	1	11090	1	-0.49883
CEP85L	4	0.019514	0.06057	0.910293	1266	2	-0.099881	0.16039	0.30792	1	5770	2	-0.099881
SPANXB1	4	0.019521	0.060587	0.910293	1267	2	-0.2351	0.79609	0.79973	1	14971	1	-0.2351
LGALS16	4	0.019616	0.060769	0.910293	1268	1	0.23864	0.020918	0.064464	0.905984	1349	2	0.23864
FER	4	0.019619	0.060777	0.910293	1269	3	-0.53335	0.27177	0.41889	1	7781	1	-0.53335
TMEM81	4	0.019635	0.060808	0.910293	1270	2	-0.3449	0.069696	0.1603	0.99727	3051	1	-0.3449
QARS	3	0.019644	0.050687	0.888076	1271	3	-1.103	0.98036	0.98047	1	18534	0	-1.103
LRRC37A3	3	0.019664	0.050729	0.888076	1272	3	-3.3358	0.98034	0.98045	1	18531	0	-3.3358
C2CD2	4	0.019668	0.060868	0.910293	1273	3	-0.27701	0.43545	0.58283	1	10803	1	-0.27701
MAN2B1	4	0.019731	0.061008	0.910293	1274	3	-0.34178	0.97813	0.97818	1	18484	0	-0.34178
POLR3C	4	0.019741	0.061023	0.910293	1275	3	-2.7888	0.021764	0.066245	0.907992	1385	1	-2.7888
PDLIM7	4	0.01977	0.061077	0.910293	1276	3	-0.16302	0.9697	0.96965	1	18295	0	-0.16302
F12	4	0.0198	0.061142	0.910293	1277	2	-0.15356	0.37209	0.51918	1	9613	2	-0.15356
DAOA	4	0.019816	0.06118	0.910293	1278	2	-0.26152	0.72793	0.74898	1	14002	1	-0.26152
F2RL3	4	0.019821	0.061194	0.910293	1279	1	0.46648	0.019107	0.060707	0.901452	1275	3	0.46648
CD22	4	0.019858	0.061276	0.910293	1280	3	-0.55916	0.95883	0.95878	1	18097	0	-0.55916
C18orf25	4	0.019864	0.061287	0.910293	1281	3	-0.58061	0.44643	0.59384	1	11007	1	-0.58061
RPGRIP1L	4	0.019872	0.061306	0.910293	1282	2	-0.10164	0.3619	0.50895	1	9432	1	-0.10164
TUBG1	4	0.019891	0.061354	0.910293	1283	2	0.59738	0.087379	0.19282	1	3666	2	0.59738
TRAF2	4	0.019905	0.061384	0.910293	1284	3	-0.3507	0.9791	0.97914	1	18506	0	-0.3507
TMEM218	4	0.019907	0.061386	0.910293	1285	2	-0.28964	0.53985	0.64667	1	11992	1	-0.28964
SHPRH	4	0.019915	0.061401	0.910293	1286	2	-0.14475	0.45584	0.6033	1	11188	2	-0.14475
PDCD6	4	0.019974	0.061527	0.910293	1287	1	0.19056	0.0095738	0.032227	0.791641	769	2	0.19056
CLDN12	4	0.020048	0.061664	0.910293	1288	2	-0.25953	0.83584	0.83525	1	15642	1	-0.25953
LDAH	4	0.020077	0.061731	0.910293	1289	2	-0.061047	0.10767	0.22906	1	4337	1	-0.061047
MBOAT7	4	0.020106	0.061808	0.910293	1290	3	-0.48121	0.94875	0.94871	1	17888	0	-0.48121
ARMCX5	4	0.020128	0.061861	0.910293	1291	2	-0.23767	0.27758	0.42469	1	7888	2	-0.23767
MAPRE2	4	0.020172	0.061943	0.910293	1292	3	-0.35208	0.27802	0.42513	1	7897	1	-0.35208
NDUFAB1	4	0.020179	0.061956	0.910293	1293	3	-0.5284	0.25565	0.40293	1	7503	1	-0.5284
KDM5C	4	0.02021	0.062021	0.910293	1294	3	-0.48386	0.96528	0.96521	1	18213	0	-0.48386
LRRC71	4	0.020222	0.062049	0.910293	1295	3	-0.4153	0.60021	0.67549	1	12551	1	-0.4153
LRRC72	4	0.02023	0.062067	0.910293	1296	2	-0.072935	0.91046	0.91022	1	17142	0	-0.072935
CNNM2	4	0.020268	0.062146	0.910293	1297	3	-0.43095	0.52541	0.64032	1	11856	1	-0.43095
MRPS14	4	0.020281	0.062173	0.910293	1298	1	0.81667	0.0050953	0.017822	0.734114	462	3	0.81667
APBB1IP	4	0.020297	0.062201	0.910293	1299	2	-0.080897	0.096321	0.20903	1	3973	2	-0.080897
VAMP4	4	0.020331	0.06227	0.910293	1300	3	-0.41386	0.41119	0.55848	1	10334	1	-0.41386
CADM1	4	0.020332	0.062277	0.910293	1301	1	0.19893	0.10936	0.23203	1	4386	3	0.19893
CFAP43	4	0.020339	0.062287	0.910293	1302	2	-0.0036034	0.13594	0.2777	1	5212	2	-0.0036034
BLVRB	4	0.020355	0.062326	0.910293	1303	2	-0.046864	0.1577	0.30526	1	5724	2	-0.046864
SCAMP4	4	0.020356	0.062326	0.910293	1304	3	-0.35481	0.90898	0.90872	1	17110	0	-0.35481
TPP2	4	0.020397	0.062417	0.910293	1305	3	-0.51224	0.97539	0.97532	1	18423	0	-0.51224
HOMER2	4	0.020418	0.062463	0.910293	1306	3	-0.34712	0.83205	0.8316	1	15573	1	-0.34712
NRAP	4	0.020435	0.062496	0.910293	1307	3	-0.34477	0.58263	0.66672	1	12366	1	-0.34477
DPF1	4	0.020439	0.062505	0.910293	1308	3	-0.78458	0.90045	0.90008	1	16938	0	-0.78458
RAD51C	4	0.020472	0.062575	0.910293	1309	2	-0.18173	0.22189	0.36937	1	6914	2	-0.18173
ABCG4	4	0.020479	0.062588	0.910293	1310	3	-0.30353	0.62365	0.68759	1	12776	1	-0.30353
TRAK2	4	0.020486	0.062603	0.910293	1311	1	0.12622	0.10997	0.23307	1	4406	3	0.12622
GNE	4	0.020518	0.062669	0.910293	1312	3	-0.53311	0.87011	0.86969	1	16321	0	-0.53311
PSG5	4	0.020523	0.062677	0.910293	1313	2	-0.28238	0.95755	0.95752	1	18066	0	-0.28238
SHOC2	4	0.020588	0.062826	0.911285	1314	3	-0.34292	0.52666	0.64085	1	11870	1	-0.34292
HMGB3	4	0.020598	0.062841	0.911285	1315	3	-0.29425	0.95682	0.95676	1	18051	0	-0.29425
EDDM3B	4	0.02069	0.063029	0.911622	1316	2	-0.23604	0.87566	0.87521	1	16428	0	-0.23604
COX8C	4	0.020692	0.063034	0.911622	1317	3	-0.29863	0.90738	0.90715	1	17073	0	-0.29863
SLC19A1	4	0.020741	0.063124	0.911622	1318	2	-0.12884	0.59875	0.67474	1	12528	1	-0.12884
SLC17A2	4	0.020842	0.063336	0.911622	1319	3	-0.35371	0.96708	0.96702	1	18248	0	-0.35371
TRIO	4	0.020859	0.063367	0.911622	1320	3	-0.31989	0.83558	0.83502	1	15639	1	-0.31989
CCDC51	4	0.020884	0.063417	0.911622	1321	3	-0.44523	0.12368	0.2568	1	4835	1	-0.44523
SLC6A11	4	0.020895	0.063435	0.911622	1322	2	-0.33562	0.78066	0.7872	1	14730	1	-0.33562
ANKRD2	4	0.020901	0.063449	0.911622	1323	2	-0.23519	0.39966	0.54695	1	10125	2	-0.23519
NCDN	4	0.020909	0.063464	0.911622	1324	3	-0.5714	0.17434	0.32189	1	6016	1	-0.5714
DMKN	4	0.020922	0.063493	0.911622	1325	3	-0.31049	0.67665	0.71681	1	13395	1	-0.31049
IGLL1	4	0.020935	0.063518	0.911622	1326	2	-0.34594	0.13043	0.26826	1	5028	1	-0.34594
MFAP2	4	0.020946	0.063539	0.911622	1327	2	-0.069947	0.32773	0.4746	1	8824	1	-0.069947
PARP1	4	0.020952	0.063555	0.911622	1328	2	-0.12301	0.0076904	0.026281	0.753541	657	2	-0.12301
KCNAB1	4	0.020961	0.063572	0.911622	1329	3	-0.47045	0.9728	0.97275	1	18363	0	-0.47045
MTMR2	4	0.020997	0.063644	0.911622	1330	3	-0.36051	0.95136	0.95128	1	17947	0	-0.36051
ZMYM3	4	0.021007	0.063666	0.911622	1331	3	-0.37264	0.96641	0.96635	1	18236	0	-0.37264
MYO6	4	0.021011	0.063675	0.911622	1332	2	-0.0596	0.17481	0.32238	1	6022	2	-0.0596
RGS20	4	0.021048	0.063754	0.912081	1333	1	0.15397	0.15609	0.30365	1	5695	2	0.15397
PSMC4	3	0.021052	0.054202	0.892674	1334	2	-1.8876	0.43684	0.51602	1	10834	1	-1.8876
EXOG	4	0.021122	0.063925	0.913835	1335	3	-0.41416	0.82404	0.82415	1	15424	1	-0.41416
STXBP1	4	0.021148	0.063987	0.913913	1336	3	-0.38654	0.98015	0.98021	1	18526	0	-0.38654
ATP6V0D1	3	0.021177	0.054507	0.893471	1337	3	-1.0521	0.97882	0.97897	1	18498	0	-1.0521
PCDHGA2	4	0.021202	0.064105	0.913913	1338	1	0.4068	0.010605	0.035456	0.805789	834	3	0.4068
TRIM43	4	0.021266	0.064226	0.913913	1339	2	-0.40924	0.0095738	0.032227	0.791641	768	1	-0.40924
CTNNBIP1	4	0.021274	0.064245	0.913913	1340	2	-0.19833	0.95532	0.95523	1	18026	0	-0.19833
C3AR1	4	0.021304	0.064297	0.913913	1341	1	0.10677	0.28862	0.43564	1	8108	2	0.10677
DAB2	4	0.021317	0.06432	0.913913	1342	2	-0.27268	0.74302	0.75932	1	14179	1	-0.27268
STK19	4	0.021349	0.064393	0.913913	1343	3	-0.40185	0.97459	0.97454	1	18400	0	-0.40185
ANKS1A	4	0.021355	0.064408	0.913913	1344	3	-0.25642	0.93821	0.93818	1	17692	0	-0.25642
U2AF1	4	0.021404	0.064487	0.913913	1345	3	-2.6539	0.25565	0.40293	1	7496	1	-2.6539
NPRL3	4	0.021406	0.064496	0.913913	1346	3	-0.27531	0.13039	0.26819	1	5025	1	-0.27531
CLDN19	4	0.021457	0.064607	0.913913	1347	2	0.037601	0.18603	0.33358	1	6229	2	0.037601
THSD7A	4	0.021465	0.064622	0.913913	1348	3	-0.37728	0.97209	0.97205	1	18345	0	-0.37728
TMEM128	4	0.021503	0.06471	0.913913	1349	3	-0.29242	0.97158	0.97155	1	18330	0	-0.29242
TGFBI	4	0.021508	0.064722	0.913913	1350	3	-0.46078	0.95587	0.95579	1	18031	0	-0.46078
IL1RAPL2	4	0.021529	0.064767	0.913913	1351	3	-0.2262	0.27704	0.42415	1	7878	1	-0.2262
CHIA	4	0.02153	0.064769	0.913913	1352	2	-0.15116	0.708	0.73591	1	13755	1	-0.15116
MESDC1	4	0.021539	0.064787	0.913913	1353	2	-0.22772	0.71523	0.74051	1	13841	1	-0.22772
MCOLN3	4	0.021542	0.064791	0.913913	1354	3	-0.35459	0.979	0.97905	1	18503	0	-0.35459
PRCC	4	0.021602	0.064929	0.913992	1355	3	-0.43183	0.84435	0.84369	1	15812	0	-0.43183
PCDHB8	4	0.021628	0.064981	0.913992	1356	3	-0.37385	0.6826	0.72034	1	13466	1	-0.37385
RASA4B	4	0.021646	0.065016	0.913992	1357	3	-0.41225	0.9137	0.91349	1	17210	0	-0.41225
MEIS3	4	0.021661	0.065041	0.913992	1358	1	0.045465	0.51309	0.6349	1	11762	1	0.045465
NOSTRIN	4	0.021711	0.065158	0.913992	1359	3	-0.25933	0.65524	0.7045	1	13132	1	-0.25933
FAM21C	4	0.021727	0.065188	0.913992	1360	3	-0.41938	0.74355	0.75968	1	14194	1	-0.41938
DYDC2	4	0.021753	0.065252	0.913992	1361	3	-0.23209	0.85896	0.85848	1	16102	0	-0.23209
CNOT4	4	0.021764	0.065271	0.913992	1362	1	0.023944	0.49984	0.62943	1	11649	1	0.023944
GRIA2	4	0.021776	0.065298	0.913992	1363	3	-0.4525	0.61977	0.68555	1	12742	1	-0.4525
CLDN14	4	0.021796	0.06534	0.913992	1364	2	-0.2935	0.15248	0.30006	1	5624	1	-0.2935
SIX3	4	0.021815	0.065371	0.913992	1365	2	-0.30979	0.043547	0.11023	0.977653	2139	1	-0.30979
SDC1	4	0.021839	0.065418	0.913992	1366	2	-0.18042	0.27887	0.42599	1	7910	1	-0.18042
BCL2L10	4	0.02195	0.065638	0.916391	1367	3	-0.30488	0.90477	0.90443	1	17017	0	-0.30488
U2AF1L4	4	0.02209	0.065935	0.918493	1368	2	-0.32201	0.86307	0.86265	1	16180	0	-0.32201
LEMD1	4	0.02212	0.065998	0.918493	1369	3	-0.5699	0.95166	0.95155	1	17953	0	-0.5699
ZNF695	4	0.022134	0.066031	0.918493	1370	3	-0.46944	0.85449	0.85396	1	16009	0	-0.46944
USPL1	4	0.022159	0.066084	0.918493	1371	2	-0.52583	0.78642	0.79183	1	14812	1	-0.52583
DNAJC25	4	0.022172	0.066118	0.918493	1372	2	-0.33381	0.5048	0.63147	1	11690	1	-0.33381
TRIM62	4	0.022173	0.066119	0.918493	1373	3	-0.26897	0.60618	0.67849	1	12605	1	-0.26897
HMG20B	4	0.022228	0.066245	0.919487	1374	2	-0.15766	0.5691	0.6602	1	12233	1	-0.15766
MLF2	4	0.022274	0.066342	0.919832	1375	2	0.17217	0.001047	0.0038	0.396878	180	2	0.17217
FNDC9	4	0.022331	0.06646	0.919832	1376	3	-0.27983	0.92016	0.91996	1	17331	0	-0.27983
TGFB3	4	0.022376	0.066542	0.919832	1377	3	-0.37162	0.98273	0.98275	1	18600	0	-0.37162
MS4A7	4	0.022384	0.066555	0.919832	1378	3	-0.37906	0.80999	0.81156	1	15192	1	-0.37906
STIM1	4	0.022415	0.066614	0.919832	1379	3	-0.36877	0.88027	0.87979	1	16510	0	-0.36877
SNX20	4	0.022429	0.066645	0.919832	1380	2	-0.17777	0.18779	0.33531	1	6260	1	-0.17777
PRPF6	4	0.022472	0.066742	0.919832	1381	3	-0.58268	0.74379	0.75987	1	14197	1	-0.58268
POU4F2	4	0.022516	0.066835	0.919832	1382	2	-0.010679	0.067998	0.15704	0.997061	3000	2	-0.010679
DDO	4	0.02253	0.066861	0.919832	1383	3	-0.269	0.8951	0.8948	1	16832	0	-0.269
BAG5	4	0.022542	0.066885	0.919832	1384	2	-0.3049	0.90112	0.90075	1	16955	0	-0.3049
IFI6	4	0.022551	0.066903	0.919832	1385	3	-0.49248	0.76741	0.77709	1	14533	1	-0.49248
ERBB2	4	0.022581	0.066968	0.919832	1386	1	0.0069655	0.096172	0.20876	1	3967	1	0.0069655
TAOK3	4	0.022586	0.066979	0.919832	1387	2	-0.18503	0.20761	0.3551	1	6658	2	-0.18503
RPP30	4	0.022595	0.067008	0.919832	1388	2	-0.47528	0.0014794	0.0053457	0.473024	211	1	-0.47528
RPS7	4	0.022621	0.067057	0.919832	1389	2	-0.83212	0.16426	0.31175	1	5851	1	-0.83212
RAET1E	4	0.022632	0.067079	0.919832	1390	1	-0.074604	0.58894	0.66984	1	12428	1	-0.074604
GDPD2	4	0.022638	0.067099	0.919832	1391	3	-0.32544	0.78406	0.78993	1	14776	1	-0.32544
IFT140	4	0.022699	0.067222	0.919832	1392	3	-0.25545	0.90022	0.89986	1	16933	0	-0.25545
C11orf45	4	0.022704	0.067232	0.919832	1393	3	-0.26795	0.84352	0.84285	1	15793	0	-0.26795
PIRT	4	0.022734	0.067298	0.919842	1394	1	0.075248	0.29611	0.44302	1	8227	2	0.075248
SNRPN	4	0.02277	0.067373	0.919842	1395	2	-0.12614	0.83742	0.83677	1	15672	1	-0.12614
AADACL2	4	0.022785	0.067404	0.919842	1396	2	0.049376	0.34081	0.48779	1	9052	2	0.049376
ABHD1	4	0.022796	0.067425	0.919842	1397	3	-0.40774	0.62797	0.68984	1	12829	1	-0.40774
DDX43	4	0.022822	0.067488	0.920047	1398	2	-0.12544	0.35031	0.49734	1	9222	2	-0.12544
PPP2CA	4	0.022887	0.067627	0.921275	1399	3	-1.179	0.53933	0.64644	1	11988	1	-1.179
HHLA1	4	0.022938	0.067725	0.921724	1400	2	-0.14274	0.81228	0.81358	1	15238	1	-0.14274
WFDC10A	4	0.022954	0.067757	0.921724	1401	2	-0.30093	0.7345	0.75345	1	14074	1	-0.30093
C5orf30	4	0.022989	0.067838	0.921724	1402	1	0.14784	0.12487	0.25881	1	4865	3	0.14784
RHD	4	0.022995	0.067853	0.921724	1403	3	-0.48924	0.52106	0.63842	1	11816	1	-0.48924
PPT1	4	0.023035	0.067935	0.921896	1404	3	-0.32324	0.95093	0.95084	1	17939	0	-0.32324
TBC1D7	4	0.023071	0.068006	0.921896	1405	3	-0.30097	0.54234	0.64776	1	12013	1	-0.30097
LGALS3BP	4	0.023091	0.068042	0.921896	1406	3	-0.41208	0.49189	0.62615	1	11580	1	-0.41208
ZNF792	4	0.023104	0.068071	0.921896	1407	3	-0.54115	0.96554	0.96548	1	18217	0	-0.54115
UFSP1	4	0.023118	0.068106	0.921896	1408	3	-0.36087	0.56731	0.65937	1	12216	1	-0.36087
ZMYND8	4	0.023193	0.068284	0.923182	1409	2	-0.27989	0.3367	0.48359	1	8987	2	-0.27989
ING4	4	0.023211	0.068326	0.923182	1410	3	-0.44787	0.48926	0.62507	1	11557	1	-0.44787
LRRC24	4	0.023219	0.068346	0.923182	1411	2	-0.10864	0.2397	0.38704	1	7215	2	-0.10864
DIO1	4	0.023244	0.068399	0.923213	1412	2	-0.12443	0.896	0.89567	1	16852	0	-0.12443
RNF148	4	0.023273	0.068445	0.923213	1413	3	-0.50194	0.97045	0.9704	1	18302	0	-0.50194
AAGAB	4	0.023338	0.068588	0.924017	1414	3	-0.61853	0.8606	0.86011	1	16134	0	-0.61853
CDC25A	4	0.023376	0.068683	0.924017	1415	3	-0.32759	0.90567	0.90537	1	17040	0	-0.32759
SPRR1B	4	0.023397	0.068724	0.924017	1416	2	-0.19292	0.68907	0.72425	1	13546	1	-0.19292
MCAM	4	0.023406	0.06874	0.924017	1417	2	-0.19736	0.48904	0.62498	1	11555	1	-0.19736
SULT1C4	4	0.023441	0.068806	0.924017	1418	2	-0.28091	0.88996	0.88963	1	16715	0	-0.28091
CFHR1	4	0.023448	0.068819	0.924017	1419	1	0.094233	0.30295	0.44992	1	8365	2	0.094233
COL9A2	4	0.023495	0.068918	0.924017	1420	3	-0.22177	0.65187	0.70262	1	13096	1	-0.22177
NSMF	4	0.023499	0.068924	0.924017	1421	2	0.01635	0.072513	0.16554	0.99727	3161	2	0.01635
KRTAP5-7	4	0.023506	0.06894	0.924017	1422	3	-0.51653	0.7264	0.74796	1	13983	1	-0.51653
LMNA	4	0.023583	0.069108	0.924029	1423	3	-0.72786	0.86526	0.86485	1	16220	0	-0.72786
EGR1	4	0.023601	0.069151	0.924029	1424	2	-0.0029989	0.37202	0.51911	1	9611	2	-0.0029989
GLUD2	4	0.023615	0.06918	0.924029	1425	3	-0.32347	0.49418	0.62704	1	11599	1	-0.32347
MS4A13	4	0.023637	0.069223	0.924029	1426	3	-0.38227	0.78182	0.78813	1	14747	1	-0.38227
STX11	4	0.023652	0.069263	0.924029	1427	2	0.036475	0.2992	0.44613	1	8286	2	0.036475
FAM47A	4	0.023703	0.069369	0.924029	1428	3	-0.21541	0.75537	0.76817	1	14359	1	-0.21541
EGFR	4	0.023709	0.069377	0.924029	1429	2	-0.22534	0.75309	0.76656	1	14320	1	-0.22534
HIST1H2BG	4	0.023718	0.069392	0.924029	1430	2	-0.20411	0.13645	0.27855	1	5225	1	-0.20411
PDP1	4	0.023739	0.069437	0.924029	1431	3	-0.43763	0.21953	0.36707	1	6863	1	-0.43763
MCM5	4	0.023754	0.069464	0.924029	1432	2	-0.66307	0.35832	0.50537	1	9362	1	-0.66307
ACR	3	0.023784	0.060756	0.910293	1433	2	-0.27987	0.22227	0.34155	1	6920	1	-0.27987
IREB2	4	0.023798	0.069549	0.924029	1434	3	-0.39751	0.98123	0.98126	1	18559	0	-0.39751
DDB2	4	0.023805	0.069561	0.924029	1435	1	0.08114	0.61091	0.68092	1	12659	1	0.08114
FZD7	4	0.02383	0.069607	0.924029	1436	3	-0.5391	0.72297	0.74565	1	13930	1	-0.5391
TNFAIP8L2-SCNM1	4	0.023852	0.069653	0.924029	1437	2	-0.53424	0.89349	0.89316	1	16790	0	-0.53424
IL21	4	0.023861	0.069673	0.924029	1438	2	-0.10382	0.4013	0.54861	1	10154	2	-0.10382
C12orf4	4	0.023879	0.069714	0.924029	1439	2	-0.14804	0.37029	0.51737	1	9582	1	-0.14804
GORASP1	4	0.023906	0.069778	0.924226	1440	2	-0.18075	0.29555	0.44245	1	8218	2	-0.18075
KRTAP5-2	4	0.023933	0.069838	0.924263	1441	2	-0.10092	0.3012	0.44818	1	8329	2	-0.10092
TSR3	4	0.023952	0.069877	0.924263	1442	3	-0.49647	0.97026	0.97019	1	18299	0	-0.49647
DNAH2	4	0.024009	0.069993	0.925157	1443	1	0.31758	0.013294	0.043745	0.841121	982	3	0.31758
TIA1	4	0.024213	0.070434	0.928449	1444	1	0.13858	0.12174	0.25343	1	4770	2	0.13858
ERCC1	4	0.024221	0.070446	0.928449	1445	2	-0.31826	0.44139	0.58881	1	10922	2	-0.31826
ITPRIPL2	4	0.024239	0.070483	0.928449	1446	3	-0.51996	0.5938	0.67229	1	12478	1	-0.51996
CCL20	4	0.024248	0.070502	0.928449	1447	2	-0.21687	0.87653	0.87609	1	16443	0	-0.21687
RXFP3	4	0.024265	0.070538	0.928449	1448	3	-0.46737	0.80794	0.80977	1	15159	1	-0.46737
MOCS1	4	0.024274	0.070558	0.928449	1449	3	-0.33662	0.3993	0.54659	1	10119	1	-0.33662
SMTN	4	0.024288	0.070586	0.928449	1450	3	-0.50768	0.3637	0.51073	1	9473	1	-0.50768
MISP	4	0.024315	0.070631	0.928449	1451	2	0.23587	0.045696	0.11437	0.977653	2227	2	0.23587
INIP	4	0.024362	0.070733	0.928609	1452	3	-0.55654	0.97979	0.97985	1	18520	0	-0.55654
NUDT2	4	0.024366	0.07074	0.928609	1453	1	0.086641	0.30251	0.44945	1	8354	2	0.086641
SHQ1	4	0.024409	0.07083	0.928673	1454	3	-1.1631	0.95618	0.95611	1	18038	0	-1.1631
PNOC	4	0.024417	0.070842	0.928673	1455	2	0.05362	0.1041	0.22273	1	4210	2	0.05362
LOC102723859	4	0.024554	0.071111	0.9305	1456	3	-0.20882	0.85917	0.85868	1	16108	0	-0.20882
C15orf48	4	0.02457	0.071153	0.9305	1457	3	-0.33125	0.75253	0.76616	1	14313	1	-0.33125
ZDHHC6	4	0.024572	0.071157	0.9305	1458	3	-0.31588	0.58844	0.6696	1	12425	1	-0.31588
KCNC1	4	0.024583	0.071176	0.9305	1459	2	-0.22977	0.57084	0.66101	1	12254	1	-0.22977
KMT2A	4	0.024643	0.071305	0.931549	1460	3	-0.60675	0.9592	0.95912	1	18102	0	-0.60675
CYP2C8	4	0.024671	0.071363	0.931664	1461	3	-0.33653	0.49994	0.62946	1	11650	1	-0.33653
ERF	4	0.024701	0.071423	0.931818	1462	2	-0.28905	0.86462	0.8642	1	16207	0	-0.28905
THRB	4	0.024774	0.071585	0.93282	1463	2	-0.2171	0.40744	0.55475	1	10262	1	-0.2171
CDK5	4	0.024825	0.071674	0.93282	1464	1	0.26705	0.04214	0.10742	0.977653	2091	2	0.26705
CCDC65	4	0.024856	0.071734	0.93282	1465	2	-0.3269	0.9191	0.91892	1	17314	0	-0.3269
SPIN3	4	0.024876	0.071785	0.93282	1466	2	-0.26398	0.063333	0.14824	0.994624	2846	1	-0.26398
CABIN1	4	0.024927	0.0719	0.93282	1467	2	-0.3329	0.84552	0.84486	1	15832	0	-0.3329
RAB5A	4	0.024982	0.072017	0.93282	1468	3	-0.44866	0.89117	0.89085	1	16745	0	-0.44866
KLHL35	4	0.024994	0.072036	0.93282	1469	2	-0.27415	0.38655	0.53371	1	9879	1	-0.27415
TNFRSF25	4	0.025001	0.072048	0.93282	1470	3	-0.25577	0.97762	0.97765	1	18479	0	-0.25577
C7orf69	4	0.02501	0.072072	0.93282	1471	3	-0.38065	0.61704	0.68412	1	12714	1	-0.38065
SRR	4	0.025021	0.072094	0.93282	1472	3	-0.42448	0.90242	0.90205	1	16982	0	-0.42448
CCDC102A	4	0.025024	0.072101	0.93282	1473	3	-0.56491	0.094342	0.20543	1	3904	1	-0.56491
SPATA7	4	0.025043	0.072135	0.93282	1474	3	-0.25641	0.4582	0.60567	1	11229	1	-0.25641
RWDD3	4	0.025195	0.072458	0.935741	1475	3	-0.32081	0.89281	0.89248	1	16778	0	-0.32081
FOXR1	4	0.025195	0.072458	0.935741	1476	2	-0.07811	0.30514	0.45205	1	8413	2	-0.07811
RAB3GAP2	4	0.025336	0.072745	0.938554	1477	3	-0.39674	0.24071	0.38801	1	7237	1	-0.39674
CNOT2	4	0.025395	0.072862	0.938554	1478	3	-0.41677	0.81208	0.81341	1	15233	1	-0.41677
KRTAP13-2	4	0.025437	0.072948	0.938554	1479	1	-0.11939	0.86484	0.86442	1	16211	0	-0.11939
MPP3	4	0.025443	0.072961	0.938554	1480	3	-0.31485	0.80843	0.8102	1	15165	1	-0.31485
LRRFIP1	4	0.025467	0.073009	0.938554	1481	3	-0.26211	0.20196	0.34943	1	6549	1	-0.26211
BBS10	4	0.025488	0.073048	0.938554	1482	1	0.027782	0.45953	0.607	1	11253	2	0.027782
SMAP2	4	0.025509	0.073097	0.938554	1483	3	-0.46186	0.7973	0.80074	1	14986	1	-0.46186
RAB1A	4	0.025539	0.073155	0.938554	1484	2	-0.20254	0.89638	0.89607	1	16860	0	-0.20254
UBE2I	4	0.025548	0.073176	0.938554	1485	3	-1.7889	0.35232	0.49937	1	9257	1	-1.7889
ARHGEF40	4	0.025589	0.073249	0.938554	1486	2	-0.023086	0.26711	0.41426	1	7706	2	-0.023086
RASL10B	4	0.025601	0.073279	0.938554	1487	3	-0.28496	0.76279	0.77364	1	14466	1	-0.28496
CRB3	4	0.02564	0.073367	0.938554	1488	2	-0.23695	0.23579	0.38321	1	7150	1	-0.23695
CRISP1	4	0.025654	0.073398	0.938554	1489	3	-0.28992	0.30568	0.45257	1	8423	1	-0.28992
ALDH7A1	4	0.025657	0.073404	0.938554	1490	2	-0.32905	0.87683	0.87638	1	16447	0	-0.32905
PSMD6	3	0.025668	0.065229	0.913992	1491	3	-1.2891	0.97433	0.9745	1	18392	0	-1.2891
KIFC1	4	0.025691	0.073467	0.938554	1492	1	0.055392	0.16153	0.30905	1	5792	2	0.055392
TSR2	4	0.025707	0.073501	0.938554	1493	3	-1.5539	0.85442	0.85388	1	16006	0	-1.5539
ZNF385A	4	0.025712	0.073511	0.938554	1494	3	-0.24989	0.3737	0.52082	1	9639	1	-0.24989
UBE2D3	4	0.025736	0.073562	0.938575	1495	3	-1.7382	0.78395	0.78985	1	14773	1	-1.7382
CD28	4	0.025777	0.073643	0.938986	1496	2	-0.22933	0.94861	0.94858	1	17884	0	-0.22933
MCM8	4	0.02591	0.073926	0.940349	1497	3	-0.35134	0.97771	0.97774	1	18480	0	-0.35134
AGMO	4	0.026002	0.074107	0.940349	1498	3	-0.34626	0.95104	0.95095	1	17941	0	-0.34626
RAD54B	4	0.026016	0.07414	0.940349	1499	3	-0.36579	0.95804	0.958	1	18075	0	-0.36579
ARHGEF37	4	0.026038	0.074176	0.940349	1500	2	-0.15026	0.33911	0.48606	1	9026	2	-0.15026
CYP2A7	4	0.026048	0.074201	0.940349	1501	2	-0.037238	0.2087	0.35619	1	6679	2	-0.037238
PSMD4	3	0.026058	0.066125	0.918493	1502	2	-1.4513	0.82974	0.82973	1	15538	0	-1.4513
FST	4	0.026072	0.074244	0.940349	1503	3	-0.36984	0.96321	0.96314	1	18180	0	-0.36984
MTMR6	4	0.026084	0.074266	0.940349	1504	2	-0.30247	0.74984	0.76418	1	14277	1	-0.30247
RNASE4	4	0.026099	0.074287	0.940349	1505	2	-0.1114	0.91645	0.91624	1	17267	0	-0.1114
CRIM1	4	0.02615	0.074388	0.940349	1506	2	-0.18305	0.90188	0.9015	1	16968	0	-0.18305
TMEM183A	4	0.026152	0.074394	0.940349	1507	3	-0.39269	0.87458	0.87414	1	16405	0	-0.39269
ARL6	4	0.026172	0.074444	0.940349	1508	3	-0.28788	0.94467	0.94456	1	17815	0	-0.28788
GOLPH3	4	0.026187	0.074467	0.940349	1509	3	-0.55112	0.66887	0.71231	1	13304	1	-0.55112
TNFRSF19	4	0.026196	0.074488	0.940349	1510	3	-0.346	0.55674	0.65439	1	12131	1	-0.346
ISM2	4	0.026252	0.07461	0.941264	1511	3	-0.12288	0.1423	0.28829	1	5402	1	-0.12288
CXCR2	4	0.026281	0.074665	0.941342	1512	2	-0.38897	0.17497	0.32253	1	6024	1	-0.38897
NAT6	4	0.026302	0.074715	0.941354	1513	2	-0.087853	0.81462	0.81568	1	15278	1	-0.087853
LSS	4	0.02644	0.074983	0.94292	1514	2	-0.3635	0.91528	0.91507	1	17246	0	-0.3635
COL12A1	4	0.026468	0.07504	0.94292	1515	3	-0.36842	0.96257	0.96251	1	18171	0	-0.36842
AKR1A1	4	0.026477	0.075058	0.94292	1516	3	-0.25106	0.78238	0.78857	1	14754	1	-0.25106
TSPY8	4	0.026487	0.075077	0.94292	1517	3	-0.6668	0.97365	0.97359	1	18374	0	-0.6668
MEAF6	4	0.026492	0.075086	0.94292	1518	3	-0.54921	0.95817	0.95812	1	18079	0	-0.54921
RNF39	3	0.026504	0.067193	0.919832	1519	2	-0.61286	0.70337	0.70596	1	13709	1	-0.61286
TBPL1	4	0.026608	0.075327	0.944729	1520	2	-0.18063	0.49796	0.62862	1	11628	1	-0.18063
DDX24	4	0.026609	0.075329	0.944729	1521	3	-0.34561	0.59041	0.67058	1	12442	1	-0.34561
NRARP	4	0.026659	0.075436	0.944934	1522	2	0.12593	0.013646	0.044826	0.842446	1009	2	0.12593
TENM1	4	0.026671	0.075455	0.944934	1523	3	-0.21475	0.18289	0.33045	1	6170	1	-0.21475
CD5L	4	0.02671	0.075542	0.944934	1524	1	0.099771	0.2502	0.39748	1	7401	2	0.099771
LOC100129924	4	0.026761	0.075633	0.944934	1525	2	-0.13658	0.84613	0.84551	1	15840	0	-0.13658
IGDCC3	4	0.026775	0.075667	0.944934	1526	3	-0.2064	0.44999	0.59742	1	11081	1	-0.2064
TLR3	4	0.026795	0.075712	0.944934	1527	3	-0.25633	0.51971	0.63781	1	11809	1	-0.25633
ZNF184	4	0.026799	0.07572	0.944934	1528	3	-0.24563	0.61692	0.68406	1	12712	1	-0.24563
F3	4	0.026811	0.075741	0.944934	1529	1	0.051443	0.080716	0.1807	0.999454	3441	2	0.051443
CLHC1	4	0.026862	0.075836	0.945506	1530	1	0.29858	0.073235	0.1669	0.99836	3186	3	0.29858
SAP30L	4	0.026908	0.075931	0.94557	1531	3	-0.20393	0.72779	0.74889	1	13999	1	-0.20393
TSPAN14	4	0.026913	0.07594	0.94557	1532	2	-0.09027	0.44141	0.58883	1	10923	1	-0.09027
GATA3	4	0.027001	0.076107	0.94673	1533	3	-0.59332	0.88109	0.88061	1	16528	0	-0.59332
LRRIQ3	4	0.027015	0.076133	0.94673	1534	1	0.060085	0.40884	0.55616	1	10290	1	0.060085
KRT73	4	0.027066	0.076236	0.947369	1535	2	-0.20057	0.45817	0.60563	1	11228	1	-0.20057
MAP7D3	4	0.027142	0.076399	0.947369	1536	3	-0.32044	0.77455	0.78247	1	14633	1	-0.32044
CACNA1G	4	0.027168	0.076462	0.947369	1537	1	0.10402	0.067776	0.15664	0.997061	2993	1	0.10402
WI2-2373I1	4	0.027201	0.076529	0.947369	1538	3	-0.30314	0.73418	0.75321	1	14071	1	-0.30314
HEATR9	4	0.027205	0.076537	0.947369	1539	3	-0.48515	0.93666	0.93658	1	17658	0	-0.48515
LILRB1	4	0.027218	0.07657	0.947369	1540	3	-0.25426	0.72022	0.74383	1	13899	1	-0.25426
NDUFA5	4	0.027269	0.076673	0.947369	1541	1	0.022548	0.37812	0.52527	1	9727	2	0.022548
TMEM187	4	0.027272	0.076683	0.947369	1542	3	-0.26968	0.95601	0.95593	1	18033	0	-0.26968
FUT7	4	0.027319	0.076773	0.947369	1543	2	-0.32105	0.16784	0.31535	1	5913	2	-0.32105
NPVF	4	0.027371	0.076888	0.947369	1544	1	-0.076116	0.92985	0.92964	1	17526	0	-0.076116
SLC23A3	4	0.027381	0.076919	0.947369	1545	3	-0.27074	0.72008	0.74374	1	13896	1	-0.27074
CNPY4	4	0.027396	0.076943	0.947369	1546	3	-0.42029	0.95538	0.95529	1	18027	0	-0.42029
TMPRSS11F	4	0.027405	0.076958	0.947369	1547	2	-0.34138	0.45411	0.6015	1	11159	1	-0.34138
PGBD4	4	0.027421	0.076986	0.947369	1548	3	-0.4527	0.9422	0.94213	1	17767	0	-0.4527
ZNF735	4	0.027422	0.076986	0.947369	1549	3	-0.3133	0.63145	0.69165	1	12872	1	-0.3133
PAX5	4	0.027424	0.076995	0.947369	1550	2	-0.33456	0.79724	0.80068	1	14985	1	-0.33456
PKP4	4	0.027473	0.077097	0.947369	1551	1	0.21049	0.10363	0.22191	1	4194	3	0.21049
A3GALT2	4	0.027522	0.077194	0.947369	1552	3	-0.23866	0.98037	0.98041	1	18535	0	-0.23866
CRHR2	4	0.027552	0.077261	0.947369	1553	3	-0.2695	0.97059	0.97054	1	18305	0	-0.2695
UNCX	4	0.027557	0.077267	0.947369	1554	3	-0.31059	0.95858	0.95853	1	18092	0	-0.31059
BTG3	4	0.027558	0.077267	0.947369	1555	2	-0.16135	0.49264	0.62645	1	11588	1	-0.16135
HAUS7	4	0.027575	0.0773	0.947369	1556	3	-0.2894	0.26792	0.41504	1	7719	1	-0.2894
PSEN1	4	0.027587	0.077324	0.947369	1557	3	-0.28488	0.23639	0.38379	1	7162	1	-0.28488
PAPL	4	0.027642	0.077452	0.947722	1558	3	-0.26623	0.95455	0.95443	1	18009	0	-0.26623
IFT122	4	0.027676	0.077516	0.947822	1559	1	0.30965	0.085743	0.18987	1	3603	3	0.30965
FADS2	4	0.027723	0.077602	0.947822	1560	3	-0.27091	0.87916	0.87869	1	16490	0	-0.27091
ZSCAN23	4	0.027727	0.077609	0.947822	1561	2	-0.14135	0.5195	0.63772	1	11805	1	-0.14135
ZNF749	4	0.027778	0.077711	0.948104	1562	3	-0.19045	0.083055	0.18503	1	3521	1	-0.19045
OPN1MW2	4	0.027789	0.077731	0.948104	1563	3	-0.31442	0.97908	0.97913	1	18505	0	-0.31442
CD83	4	0.027824	0.077805	0.948383	1564	3	-0.25242	0.9195	0.91932	1	17322	0	-0.25242
SRMS	4	0.027894	0.07794	0.948383	1565	2	-0.34592	0.88711	0.88675	1	16657	0	-0.34592
FAM228A	4	0.0279	0.077954	0.948383	1566	3	-0.35157	0.023703	0.070326	0.921909	1449	1	-0.35157
RIC8B	4	0.027943	0.078037	0.948383	1567	3	-0.40485	0.85378	0.85324	1	15990	0	-0.40485
EXOC3L2	4	0.027976	0.078101	0.948383	1568	3	-0.32129	0.4703	0.61723	1	11447	1	-0.32129
VPS51	4	0.027996	0.078141	0.948383	1569	3	-0.44129	0.63777	0.69499	1	12930	1	-0.44129
KIAA1644	4	0.028032	0.078218	0.948383	1570	2	-0.20208	0.82065	0.82105	1	15374	1	-0.20208
DEFB118	4	0.028067	0.078271	0.948383	1571	2	-0.27176	0.74987	0.76422	1	14279	1	-0.27176
SPCS2	4	0.028068	0.078273	0.948383	1572	3	-0.88641	0.88546	0.88508	1	16620	0	-0.88641
ZFAND4	4	0.028134	0.078412	0.948383	1573	2	-0.084443	0.91518	0.91498	1	17243	0	-0.084443
WDR45B	4	0.028192	0.078516	0.948383	1574	2	-0.32499	0.95176	0.95166	1	17955	0	-0.32499
MGAT4C	4	0.028212	0.078544	0.948383	1575	3	-0.33148	0.84624	0.84562	1	15844	0	-0.33148
TLR9	4	0.02822	0.078558	0.948383	1576	3	-0.28136	0.1528	0.30038	1	5633	1	-0.28136
EDEM3	4	0.028236	0.078586	0.948383	1577	2	-0.2174	0.58183	0.66632	1	12359	1	-0.2174
LIMS1	4	0.028241	0.078601	0.948383	1578	2	-0.24673	0.94133	0.94125	1	17750	0	-0.24673
OR2T35	4	0.028279	0.07868	0.948383	1579	2	-0.019057	0.03633	0.095894	0.962068	1902	2	-0.019057
ZBTB8B	4	0.028286	0.078694	0.948383	1580	2	-0.044465	0.28048	0.4276	1	7948	2	-0.044465
OR51F1	4	0.028297	0.078711	0.948383	1581	3	-0.33586	0.48759	0.62438	1	11543	1	-0.33586
RNF217	4	0.028312	0.078747	0.948383	1582	3	-0.26187	0.3442	0.49121	1	9115	1	-0.26187
INTS6	4	0.028337	0.078802	0.948447	1583	3	-0.86021	0.91962	0.91944	1	17325	0	-0.86021
ZNF646	4	0.028439	0.079036	0.949311	1584	2	-0.26374	0.74577	0.76127	1	14223	1	-0.26374
ITGB3BP	4	0.02845	0.079052	0.949311	1585	3	-0.36367	0.39784	0.5451	1	10091	1	-0.36367
PSMD11	4	0.028471	0.079083	0.949311	1586	3	-0.82873	0.97423	0.97415	1	18389	0	-0.82873
ZNF383	4	0.02849	0.079116	0.949311	1587	2	-0.16939	0.63707	0.69461	1	12925	1	-0.16939
EMILIN2	4	0.028493	0.079122	0.949311	1588	2	-0.15808	0.33667	0.48356	1	8986	1	-0.15808
UBE4B	4	0.028541	0.079224	0.949432	1589	2	-0.083893	0.36279	0.50983	1	9455	2	-0.083893
EZR	4	0.028551	0.079246	0.949432	1590	3	-0.24196	0.89407	0.89375	1	16805	0	-0.24196
PSMD2	3	0.028578	0.072033	0.93282	1591	3	-0.39917	0.97142	0.97159	1	18328	0	-0.39917
EDARADD	4	0.02859	0.079328	0.949432	1592	2	-0.11703	0.039207	0.10165	0.972052	1992	2	-0.11703
KIF2C	4	0.028591	0.07933	0.949432	1593	3	-0.18543	0.94452	0.94441	1	17811	0	-0.18543
LRTM1	4	0.028642	0.079451	0.950102	1594	1	0.14505	0.13669	0.27896	1	5235	2	0.14505
ZNF780B	4	0.028658	0.079486	0.950102	1595	3	-0.35497	0.74383	0.7599	1	14198	1	-0.35497
RAB5B	4	0.0287	0.079574	0.950133	1596	3	-0.43116	0.18222	0.32978	1	6160	1	-0.43116
C11orf84	4	0.028706	0.079588	0.950133	1597	2	-0.065495	0.12635	0.2613	1	4901	2	-0.065495
EEF1G	4	0.028765	0.079715	0.951061	1598	2	-0.53362	0.68388	0.72114	1	13477	1	-0.53362
DDIT3	4	0.028806	0.079796	0.95114	1599	3	-0.41004	0.74683	0.76203	1	14241	1	-0.41004
COQ7	4	0.028823	0.079832	0.95114	1600	2	-0.12739	0.60282	0.67684	1	12576	1	-0.12739
KLK8	4	0.028843	0.079871	0.95114	1601	2	-0.20691	0.69215	0.72613	1	13577	1	-0.20691
SERINC1	4	0.028893	0.079969	0.951176	1602	3	-0.42087	0.27696	0.42407	1	7877	1	-0.42087
RAB37	4	0.028896	0.079974	0.951176	1603	1	0.071174	0.32462	0.47149	1	8777	2	0.071174
PM20D2	4	0.028947	0.08008	0.951258	1604	2	-0.034526	0.29894	0.44587	1	8278	1	-0.034526
USP27X	4	0.029049	0.080279	0.951258	1605	2	0.041277	0.17901	0.32657	1	6096	2	0.041277
SARDH	4	0.029065	0.080312	0.951258	1606	3	-0.36965	0.77918	0.78605	1	14707	1	-0.36965
AHNAK	4	0.029099	0.080385	0.951258	1607	2	-0.17677	0.7863	0.79172	1	14809	1	-0.17677
PRICKLE4	4	0.029127	0.08044	0.951258	1608	3	-0.42472	0.15147	0.29906	1	5606	1	-0.42472
UBE2W	4	0.029148	0.080484	0.951258	1609	3	-0.29911	0.96497	0.96492	1	18205	0	-0.29911
AKAP13	4	0.02915	0.080491	0.951258	1610	1	0.17652	0.10125	0.21777	1	4124	2	0.17652
KPNA5	4	0.029205	0.080599	0.951258	1611	3	-0.33317	0.885	0.88458	1	16610	0	-0.33317
LRWD1	4	0.029252	0.080694	0.951258	1612	1	0.29387	0.013237	0.043564	0.841121	980	3	0.29387
HIST1H2BC	4	0.02927	0.080723	0.951258	1613	3	-0.43575	0.25792	0.40516	1	7547	1	-0.43575
DYNC2LI1	4	0.029303	0.08079	0.951258	1614	2	-0.11197	0.69651	0.72871	1	13631	1	-0.11197
ZBTB32	4	0.029303	0.080791	0.951258	1615	2	-0.35491	0.64444	0.69859	1	13007	1	-0.35491
ATP5S	4	0.029353	0.080897	0.951258	1616	3	-0.1548	0.02615	0.075321	0.933911	1532	1	-0.1548
CCNF	4	0.029362	0.080912	0.951258	1617	3	-0.34674	0.97436	0.9743	1	18394	0	-0.34674
APLP1	4	0.029404	0.080991	0.951258	1618	1	-0.0018209	0.70572	0.73443	1	13735	1	-0.0018209
MTHFD1	4	0.029455	0.081095	0.951258	1619	1	0.032864	0.4512	0.5986	1	11106	2	0.032864
UPK3BL	4	0.029461	0.081103	0.951258	1620	3	-0.40659	0.37037	0.51745	1	9583	1	-0.40659
CLEC4M	4	0.029506	0.081189	0.951258	1621	2	-0.25394	0.48627	0.62386	1	11539	1	-0.25394
ELF1	4	0.029513	0.081205	0.951258	1622	3	-0.23492	0.16883	0.31635	1	5929	1	-0.23492
NKAIN4	3	0.029523	0.07424	0.940349	1623	2	-0.315	0.82444	0.82451	1	15428	0	-0.315
CSDE1	4	0.029557	0.081305	0.951258	1624	3	-0.27097	0.89237	0.89204	1	16766	0	-0.27097
SPINK7	3	0.029561	0.074328	0.940349	1625	1	0.16464	0.24901	0.37447	1	7382	2	0.16464
OBP2B	4	0.029607	0.081394	0.951258	1626	1	0.39725	0.012224	0.040457	0.83236	918	2	0.39725
ATHL1	4	0.029608	0.081396	0.951258	1627	2	-0.26662	0.95872	0.95868	1	18095	0	-0.26662
RAD54L	4	0.029624	0.081435	0.951258	1628	3	-0.39033	0.55501	0.6536	1	12119	1	-0.39033
SIPA1	4	0.029653	0.081506	0.951258	1629	3	-0.35272	0.33625	0.48314	1	8980	1	-0.35272
GNRH2	4	0.029687	0.081569	0.951258	1630	3	-0.39078	0.92852	0.92832	1	17494	0	-0.39078
APOL3	4	0.029697	0.081596	0.951258	1631	3	-0.23574	0.92416	0.92399	1	17407	0	-0.23574
LOC100132146	4	0.029709	0.081622	0.951258	1632	2	-0.10694	0.34726	0.49425	1	9166	1	-0.10694
PTH2R	4	0.029713	0.081632	0.951258	1633	3	-0.26214	0.9697	0.96965	1	18294	0	-0.26214
MFSD1	4	0.029761	0.081712	0.951258	1634	3	-0.37011	0.9021	0.90172	1	16977	0	-0.37011
OR4C45	4	0.029796	0.0818	0.951258	1635	3	-0.26109	0.87327	0.87287	1	16388	0	-0.26109
TAS2R3	4	0.02981	0.081835	0.951258	1636	3	-0.19927	0.79351	0.79755	1	14923	1	-0.19927
E2F6	4	0.029861	0.081929	0.951258	1637	2	-0.17256	0.851	0.8504	1	15947	0	-0.17256
MMP28	4	0.029877	0.081957	0.951258	1638	3	-0.38859	0.98073	0.98076	1	18547	0	-0.38859
XAGE1E	4	0.029898	0.082011	0.951258	1639	3	-0.30227	0.83796	0.83732	1	15682	1	-0.30227
PTS	4	0.029912	0.08204	0.951258	1640	1	0.2416	0.12812	0.26439	1	4955	3	0.2416
CSGALNACT1	4	0.029925	0.082064	0.951258	1641	3	-0.25156	0.71424	0.73985	1	13829	1	-0.25156
SYNJ1	4	0.029935	0.082082	0.951258	1642	3	-0.35374	0.74892	0.76352	1	14264	1	-0.35374
KLK3	4	0.029961	0.082133	0.951258	1643	3	-0.20409	0.64326	0.69798	1	12991	1	-0.20409
RWDD1	4	0.029963	0.082137	0.951258	1644	2	-0.034218	0.63492	0.69347	1	12900	1	-0.034218
OR4F4	4	0.029975	0.082158	0.951258	1645	3	-0.46768	0.39621	0.54341	1	10067	1	-0.46768
CREB3L3	4	0.030013	0.082229	0.951258	1646	2	0.061624	0.20269	0.35018	1	6558	2	0.061624
TNFSF18	4	0.030062	0.082331	0.951258	1647	3	-0.39841	0.28475	0.43179	1	8035	1	-0.39841
TRAPPC2L	4	0.030115	0.082439	0.951258	1648	1	-0.019618	0.8808	0.8803	1	16521	0	-0.019618
USP17L17	4	0.030115	0.082439	0.951258	1649	3	-0.42816	0.66335	0.70908	1	13237	1	-0.42816
FNDC8	4	0.030166	0.082543	0.951258	1650	2	-0.093151	0.2528	0.40007	1	7444	1	-0.093151
SYCE3	4	0.030217	0.082656	0.951258	1651	1	0.14473	0.24021	0.38751	1	7230	2	0.14473
YIPF4	4	0.030237	0.082693	0.951258	1652	3	-0.37678	0.94434	0.94425	1	17807	0	-0.37678
RALGPS1	4	0.030253	0.082727	0.951258	1653	2	0.14994	0.02549	0.073992	0.933257	1504	2	0.14994
OR1I1	4	0.030263	0.082746	0.951258	1654	2	-0.10503	0.16162	0.30914	1	5793	2	-0.10503
S100A11	4	0.030264	0.082747	0.951258	1655	3	-0.28305	0.72056	0.74407	1	13905	1	-0.28305
CD40	4	0.030267	0.082752	0.951258	1656	1	0.14302	0.20939	0.35687	1	6691	2	0.14302
PLA2G4C	4	0.030301	0.08281	0.951258	1657	3	-0.21715	0.67718	0.71711	1	13400	1	-0.21715
BMI1	4	0.030318	0.082843	0.951258	1658	2	-0.11943	0.40373	0.551	1	10189	2	-0.11943
MIER1	4	0.030328	0.082867	0.951258	1659	3	-0.533	0.82541	0.82536	1	15454	1	-0.533
MCL1	4	0.030343	0.082901	0.951258	1660	3	-1.2428	0.5957	0.67322	1	12498	1	-1.2428
STRN4	4	0.030349	0.082912	0.951258	1661	3	-0.31368	0.94697	0.94694	1	17855	0	-0.31368
SEMA7A	4	0.030355	0.082929	0.951258	1662	3	-0.37271	0.91954	0.91936	1	17324	0	-0.37271
NSDHL	4	0.030369	0.082952	0.951258	1663	3	-0.16976	0.81967	0.82015	1	15361	1	-0.16976
CHMP4B	4	0.030373	0.082967	0.951258	1664	2	-0.10549	0.023397	0.069683	0.91979	1439	2	-0.10549
NUDT10	4	0.03042	0.083059	0.951745	1665	3	-0.12973	0.022734	0.068264	0.913682	1419	1	-0.12973
CHTF8	4	0.030493	0.0832	0.952788	1666	3	-0.2658	0.96208	0.96199	1	18158	0	-0.2658
GPR158	4	0.030521	0.08326	0.952905	1667	1	0.061217	0.85875	0.8583	1	16097	0	0.061217
CELA3B	4	0.030606	0.08342	0.954027	1668	3	-0.29452	0.88235	0.8819	1	16551	0	-0.29452
S100A10	4	0.030623	0.083458	0.954027	1669	2	-0.086735	0.29375	0.44073	1	8190	1	-0.086735
SIGLEC6	4	0.030654	0.083532	0.954159	1670	3	-0.26919	0.56492	0.65828	1	12195	1	-0.26919
UBXN7	4	0.030673	0.083569	0.954159	1671	2	-0.12104	0.56179	0.6568	1	12171	1	-0.12104
DNM3	4	0.030724	0.083678	0.954233	1672	2	-0.15811	0.86777	0.86732	1	16273	0	-0.15811
OR5B12	4	0.030769	0.083763	0.954233	1673	2	-0.22287	0.89479	0.89448	1	16824	0	-0.22287
SPRY3	4	0.030769	0.083763	0.954233	1674	2	-0.15973	0.37615	0.52329	1	9692	2	-0.15973
TCTN2	4	0.030775	0.083776	0.954233	1675	1	-0.047546	0.20678	0.35429	1	6644	1	-0.047546
CALB2	4	0.030804	0.083828	0.95426	1676	3	-0.34733	0.38272	0.52991	1	9810	1	-0.34733
FBXL12	4	0.030825	0.083885	0.954346	1677	1	-0.02564	0.76878	0.77809	1	14552	1	-0.02564
OGN	4	0.030904	0.084059	0.955281	1678	3	-0.33486	0.46284	0.61031	1	11319	1	-0.33486
FAAH	3	0.03092	0.077418	0.947722	1679	2	-0.41014	0.22625	0.34649	1	6986	1	-0.41014
CMTM4	4	0.030924	0.084111	0.955281	1680	2	-0.22285	0.57826	0.66458	1	12325	1	-0.22285
SULT1B1	4	0.030927	0.084117	0.955281	1681	1	0.021418	0.45682	0.60428	1	11208	2	0.021418
GPR101	4	0.030975	0.084217	0.955848	1682	3	-0.32237	0.25468	0.40197	1	7480	1	-0.32237
DCUN1D5	4	0.031026	0.084326	0.955897	1683	3	-0.28918	0.88803	0.88769	1	16676	0	-0.28918
KIF26B	4	0.031053	0.084379	0.955897	1684	3	-0.38973	0.80309	0.8056	1	15076	1	-0.38973
OR11H6	4	0.031055	0.084384	0.955897	1685	2	-0.23232	0.62351	0.68752	1	12774	1	-0.23232
GAL3ST4	4	0.031079	0.084433	0.955897	1686	1	0.013098	0.91303	0.91282	1	17196	0	0.013098
MAP2K2	4	0.031096	0.084472	0.955897	1687	2	-0.34498	0.14945	0.29702	1	5564	1	-0.34498
MTNR1A	4	0.031146	0.084588	0.956644	1688	3	-0.34871	0.66006	0.70724	1	13194	1	-0.34871
ZNF843	4	0.031181	0.084662	0.956865	1689	2	-0.20941	0.90515	0.90482	1	17027	0	-0.20941
SF3B4	3	0.03124	0.078154	0.948383	1690	2	-1.2629	0.017677	0.045956	0.847016	1216	1	-1.2629
DSCC1	4	0.031259	0.084818	0.956865	1691	3	-0.36643	0.57589	0.66345	1	12299	1	-0.36643
OR2H2	4	0.031259	0.084818	0.956865	1692	3	-0.31575	0.51502	0.63577	1	11778	1	-0.31575
MAPK13	4	0.031276	0.08485	0.956865	1693	3	-0.3804	0.9467	0.94665	1	17849	0	-0.3804
NUDT8	4	0.031282	0.084858	0.956865	1694	2	-0.079712	0.77438	0.78233	1	14630	1	-0.079712
CDKN2AIPNL	4	0.031338	0.084977	0.95697	1695	2	-0.2028	0.89288	0.89255	1	16779	0	-0.2028
TEF	4	0.031346	0.084995	0.95697	1696	3	-0.42529	0.48813	0.6246	1	11547	1	-0.42529
FAM65B	4	0.031383	0.085065	0.95697	1697	2	-0.11823	0.78162	0.78798	1	14742	1	-0.11823
CXorf66	4	0.031389	0.085077	0.95697	1698	2	-0.090394	0.44998	0.59741	1	11080	2	-0.090394
CREB3L1	4	0.031434	0.085172	0.95697	1699	3	-0.23625	0.39161	0.53877	1	9976	1	-0.23625
GPANK1	4	0.03145	0.085202	0.95697	1700	3	-0.37309	0.98072	0.98076	1	18546	0	-0.37309
SS18	4	0.031485	0.085285	0.95697	1701	2	-0.11166	0.92744	0.92722	1	17472	0	-0.11166
PPP1R14A	4	0.0315	0.08532	0.95697	1702	3	-0.51235	0.95875	0.95871	1	18096	0	-0.51235
KCNF1	4	0.031536	0.08539	0.95697	1703	3	-0.22591	0.8414	0.84066	1	15752	0	-0.22591
ACER2	4	0.031582	0.085473	0.95697	1704	2	-0.35322	0.84827	0.84767	1	15887	0	-0.35322
CBX5	4	0.031603	0.085515	0.95697	1705	3	-0.31981	0.94139	0.94132	1	17752	0	-0.31981
LOC100505841	4	0.031762	0.085829	0.95697	1706	3	-0.38161	0.97585	0.97581	1	18431	0	-0.38161
ARMCX2	4	0.031765	0.085837	0.95697	1707	2	-0.20869	0.57657	0.66377	1	12307	1	-0.20869
IRAK2	4	0.031784	0.085867	0.95697	1708	3	-0.19615	0.97209	0.97205	1	18344	0	-0.19615
HUS1	4	0.031795	0.085891	0.95697	1709	2	-0.20834	0.85618	0.85566	1	16047	0	-0.20834
LRFN4	4	0.031805	0.085912	0.95697	1710	2	-0.19046	0.39708	0.54429	1	10079	2	-0.19046
CLIP1	4	0.031836	0.085973	0.95697	1711	2	-0.035284	0.14365	0.29057	1	5450	2	-0.035284
TEX19	4	0.031888	0.086066	0.95697	1712	3	-0.47105	0.96128	0.9612	1	18137	0	-0.47105
QPCTL	4	0.031897	0.08608	0.95697	1713	3	-0.33028	0.95297	0.95285	1	17978	0	-0.33028
BAIAP2L2	4	0.031918	0.086127	0.95697	1714	3	-0.22733	0.89274	0.89241	1	16776	0	-0.22733
AP3M1	4	0.031941	0.086169	0.95697	1715	2	-0.27715	0.56725	0.65934	1	12215	1	-0.27715
AP3D1	4	0.031992	0.086268	0.95697	1716	1	0.015735	0.50532	0.63169	1	11696	1	0.015735
TCN1	4	0.032004	0.086286	0.95697	1717	3	-0.30059	0.90951	0.90927	1	17123	0	-0.30059
YIPF6	4	0.032015	0.086311	0.95697	1718	3	-0.35301	0.10366	0.22195	1	4195	1	-0.35301
FANCA	4	0.03205	0.086381	0.95697	1719	2	-0.19032	0.5888	0.66977	1	12427	1	-0.19032
DNAH10	4	0.032093	0.086465	0.95697	1720	2	-0.16902	0.89624	0.89593	1	16857	0	-0.16902
AADAC	4	0.032122	0.086516	0.95697	1721	2	-0.19278	0.7566	0.76906	1	14373	1	-0.19278
ZNF669	4	0.032142	0.086556	0.95697	1722	2	-0.23189	0.46187	0.60933	1	11302	1	-0.23189
NOS3	4	0.032144	0.086559	0.95697	1723	3	-0.22432	0.97194	0.97191	1	18341	0	-0.22432
EIF4G3	4	0.032147	0.086567	0.95697	1724	3	-0.38407	0.96492	0.96488	1	18204	0	-0.38407
CHST8	4	0.032153	0.086579	0.95697	1725	2	-0.32006	0.31468	0.46161	1	8590	1	-0.32006
HLA-DPA1	4	0.032183	0.086646	0.95697	1726	3	-0.30841	0.97582	0.97579	1	18428	0	-0.30841
NRXN3	4	0.032245	0.086782	0.95697	1727	2	-0.28485	0.34297	0.48997	1	9087	1	-0.28485
ST8SIA6	4	0.032255	0.086793	0.95697	1728	3	-0.36207	0.51281	0.63479	1	11760	1	-0.36207
KIAA2026	4	0.032272	0.08683	0.95697	1729	3	-0.33909	0.83532	0.83478	1	15634	1	-0.33909
UBE2D4	4	0.032286	0.086863	0.95697	1730	3	-0.31227	0.20174	0.34921	1	6544	1	-0.31227
EMC4	4	0.032286	0.086865	0.95697	1731	2	-0.14974	0.45455	0.60198	1	11164	2	-0.14974
LRRIQ4	4	0.032296	0.086893	0.95697	1732	1	-0.060211	0.90667	0.90639	1	17059	0	-0.060211
C1QA	4	0.032352	0.087009	0.95697	1733	3	-0.33177	0.97231	0.97227	1	18352	0	-0.33177
RAB11B	3	0.032358	0.080687	0.951258	1734	2	-0.48194	0.93941	0.93963	1	17716	0	-0.48194
ZNF853	4	0.032397	0.087094	0.95697	1735	1	0.12861	0.18605	0.3336	1	6230	2	0.12861
MYOZ1	4	0.032399	0.087098	0.95697	1736	3	-0.30684	0.20442	0.35186	1	6597	1	-0.30684
FAM69B	4	0.032448	0.087203	0.95697	1737	2	0.018734	0.25515	0.40245	1	7488	2	0.018734
TSPAN17	4	0.032499	0.087313	0.95697	1738	3	-0.61619	0.74317	0.75943	1	14183	1	-0.61619
STARD6	4	0.032615	0.087547	0.95697	1739	2	-0.16235	0.52264	0.63911	1	11833	1	-0.16235
TNMD	4	0.032644	0.087609	0.95697	1740	3	-0.35915	0.67885	0.71813	1	13422	1	-0.35915
DMRTB1	4	0.032646	0.087612	0.95697	1741	2	-0.25423	0.067874	0.15683	0.997061	2996	1	-0.25423
UNC5C	4	0.032675	0.087657	0.95697	1742	3	-0.34182	0.3824	0.5296	1	9798	1	-0.34182
TMC3	4	0.032718	0.087742	0.95697	1743	2	-0.05515	0.1301	0.26774	1	5013	2	-0.05515
KCNK17	4	0.03275	0.087805	0.95697	1744	3	-0.22425	0.018695	0.059814	0.901452	1259	1	-0.22425
TMPRSS4	4	0.032752	0.087811	0.95697	1745	2	-0.17459	0.96253	0.96247	1	18168	0	-0.17459
ZNF322	4	0.032759	0.087826	0.95697	1746	3	-0.34609	0.33223	0.47917	1	8905	1	-0.34609
DDAH2	4	0.03279	0.087902	0.95697	1747	2	-0.28896	0.78746	0.79265	1	14828	1	-0.28896
CNKSR1	4	0.032792	0.087904	0.95697	1748	3	-0.28957	0.77375	0.78184	1	14617	1	-0.28957
UBE2B	4	0.032802	0.087922	0.95697	1749	2	-0.073182	0.93144	0.93122	1	17565	0	-0.073182
TNFRSF1A	4	0.03282	0.087953	0.95697	1750	3	-0.42386	0.67982	0.71871	1	13437	1	-0.42386
TAX1BP1	4	0.032863	0.088034	0.95697	1751	3	-0.52188	0.97343	0.97335	1	18371	0	-0.52188
RAB7A	4	0.032865	0.088043	0.95697	1752	3	-0.52802	0.97412	0.97405	1	18384	0	-0.52802
CLTC	4	0.032893	0.088109	0.95697	1753	3	-1.084	0.83499	0.83447	1	15629	1	-1.084
FUT1	4	0.032904	0.088134	0.95697	1754	2	-0.13057	0.81875	0.81931	1	15345	1	-0.13057
BRK1	4	0.032904	0.088134	0.95697	1755	2	-0.34429	0.44378	0.59116	1	10964	1	-0.34429
RBP4	4	0.032949	0.08823	0.95697	1756	3	-0.23037	0.93716	0.93709	1	17668	0	-0.23037
CD302	4	0.032954	0.088238	0.95697	1757	2	-0.10442	0.8841	0.88368	1	16592	0	-0.10442
TMEM117	4	0.033007	0.088344	0.95697	1758	3	-0.44907	0.97172	0.97169	1	18333	0	-0.44907
NFATC4	4	0.033018	0.088363	0.95697	1759	2	-0.19621	0.58026	0.66556	1	12344	1	-0.19621
CEP63	4	0.033028	0.088383	0.95697	1760	2	-0.14516	0.67397	0.71526	1	13366	1	-0.14516
HYAL2	4	0.033056	0.088439	0.95697	1761	2	-0.26584	0.77383	0.78191	1	14619	1	-0.26584
HSF2BP	4	0.033062	0.08845	0.95697	1762	3	-0.235	0.93123	0.931	1	17558	0	-0.235
LIPJ	4	0.033106	0.088541	0.95697	1763	1	0.10625	0.45568	0.60314	1	11181	2	0.10625
HBEGF	4	0.033118	0.088567	0.95697	1764	3	-0.39748	0.92912	0.92892	1	17509	0	-0.39748
ILKAP	4	0.033157	0.088642	0.95697	1765	2	-0.078525	0.11205	0.23677	1	4472	2	-0.078525
GEMIN4	4	0.033186	0.088697	0.95697	1766	3	-0.80213	0.14225	0.28823	1	5401	1	-0.80213
KRTAP23-1	4	0.033208	0.088747	0.95697	1767	2	-0.18042	0.85711	0.85663	1	16067	0	-0.18042
CMPK1	4	0.033277	0.08889	0.95697	1768	2	-0.74279	0.4633	0.61076	1	11328	1	-0.74279
FKBP7	4	0.033284	0.08891	0.95697	1769	3	-0.41838	0.71978	0.74353	1	13891	1	-0.41838
OR2L13	4	0.033344	0.089034	0.95697	1770	3	-0.47708	0.93974	0.9397	1	17723	0	-0.47708
TPRN	4	0.03335	0.089045	0.95697	1771	2	-0.20337	0.14276	0.28909	1	5419	2	-0.20337
ERCC4	4	0.033371	0.089102	0.95697	1772	3	-0.32683	0.80599	0.80812	1	15129	1	-0.32683
UCK1	4	0.03341	0.089171	0.95697	1773	1	0.10054	0.37579	0.52293	1	9685	2	0.10054
CCND2	4	0.033412	0.089174	0.95697	1774	3	-0.21923	0.64847	0.7008	1	13055	1	-0.21923
HBD	4	0.033433	0.089236	0.95697	1775	3	-0.31805	0.45505	0.6025	1	11174	1	-0.31805
HBZ	4	0.033461	0.089296	0.95697	1776	2	-0.10181	0.62987	0.69084	1	12854	1	-0.10181
ZNF511	4	0.033548	0.089466	0.95697	1777	3	-0.42764	0.96857	0.96852	1	18274	0	-0.42764
SLC4A7	4	0.033562	0.08949	0.95697	1778	1	0.13887	0.33111	0.47802	1	8880	2	0.13887
POTEB	4	0.033601	0.089564	0.95697	1779	3	-0.39585	0.030673	0.084459	0.956841	1678	1	-0.39585
CHN1	4	0.033613	0.089589	0.95697	1780	2	-0.25082	0.83924	0.83856	1	15706	1	-0.25082
ITPRIP	4	0.033631	0.089626	0.95697	1781	2	-0.17812	0.65297	0.70323	1	13110	1	-0.17812
TMCO4	4	0.033684	0.089732	0.95697	1782	2	-0.27395	0.61784	0.68454	1	12722	1	-0.27395
DCUN1D1	4	0.033812	0.08999	0.95697	1783	3	-0.38864	0.69453	0.72757	1	13605	1	-0.38864
ZBTB9	4	0.033815	0.090001	0.95697	1784	2	-0.12224	0.42534	0.5727	1	10603	1	-0.12224
GCM1	4	0.033903	0.09017	0.95697	1785	3	-0.50989	0.29203	0.43904	1	8164	1	-0.50989
MVK	4	0.033918	0.090202	0.95697	1786	3	-0.71262	0.9618	0.96173	1	18149	0	-0.71262
BSX	4	0.033929	0.090225	0.95697	1787	3	-0.27861	0.77456	0.78248	1	14634	1	-0.27861
RPL27	4	0.033958	0.090282	0.95697	1788	3	-1.4781	0.72643	0.74798	1	13985	1	-1.4781
IGFL1	4	0.033987	0.090339	0.95697	1789	2	-0.30733	0.94366	0.94358	1	17793	0	-0.30733
IL2RA	4	0.033998	0.090362	0.95697	1790	3	-0.23377	0.98063	0.98067	1	18544	0	-0.23377
ARID4B	4	0.034009	0.090388	0.95697	1791	3	-0.33514	0.93841	0.93838	1	17695	0	-0.33514
TEX12	4	0.034068	0.090526	0.95697	1792	3	-0.29453	0.97582	0.97578	1	18426	0	-0.29453
CBX4	4	0.034078	0.090547	0.95697	1793	3	-0.48811	0.79013	0.79478	1	14867	1	-0.48811
USP29	4	0.034092	0.090578	0.95697	1794	3	-0.33538	0.68629	0.72259	1	13503	1	-0.33538
UNC93A	4	0.034113	0.090625	0.95697	1795	2	-0.19309	0.97094	0.97089	1	18312	0	-0.19309
KIF1A	4	0.034119	0.09064	0.95697	1796	2	-0.35219	0.27818	0.4253	1	7899	1	-0.35219
RFPL2	4	0.034164	0.090737	0.95697	1797	3	-0.26984	0.53965	0.64658	1	11990	1	-0.26984
BTBD8	4	0.034166	0.090743	0.95697	1798	3	-0.3486	0.89016	0.88985	1	16722	0	-0.3486
PABPC1	4	0.034204	0.090819	0.95697	1799	3	-0.65578	0.68599	0.72242	1	13500	1	-0.65578
APITD1-CORT	4	0.03422	0.090852	0.95697	1800	2	-0.24502	0.40751	0.55482	1	10263	1	-0.24502
NPHP1	4	0.034244	0.090906	0.95697	1801	3	-0.43705	0.9723	0.97226	1	18351	0	-0.43705
RTP2	4	0.034271	0.090955	0.95697	1802	2	-0.035275	0.52988	0.64227	1	11901	1	-0.035275
A2M	4	0.034302	0.091006	0.95697	1803	3	-0.29815	0.93596	0.93585	1	17642	0	-0.29815
CEP72	4	0.034321	0.091056	0.95697	1804	2	-0.13652	0.67611	0.71648	1	13390	1	-0.13652
OR5M8	4	0.034354	0.091126	0.95697	1805	3	-0.40868	0.89082	0.89049	1	16738	0	-0.40868
C10orf32	4	0.034359	0.091132	0.95697	1806	3	-0.18617	0.80113	0.80396	1	15051	1	-0.18617
DDHD2	4	0.034366	0.091147	0.95697	1807	2	-0.19152	0.10141	0.21805	1	4129	1	-0.19152
SLC8B1	4	0.034372	0.09116	0.95697	1808	2	-0.23193	0.1849	0.33247	1	6200	1	-0.23193
FLOT2	4	0.034376	0.09117	0.95697	1809	2	-0.14433	0.8057	0.8079	1	15125	1	-0.14433
FAH	4	0.034387	0.091194	0.95697	1810	2	-0.31289	0.86312	0.8627	1	16181	0	-0.31289
PCNX	4	0.034411	0.09124	0.95697	1811	3	-0.1865	0.87223	0.87185	1	16367	0	-0.1865
ALDH4A1	4	0.034422	0.091262	0.95697	1812	1	0.073	0.26491	0.41211	1	7677	2	0.073
TRPM5	4	0.034463	0.09134	0.95697	1813	3	-0.33567	0.96049	0.96041	1	18123	0	-0.33567
SLC35B3	4	0.034483	0.091379	0.95697	1814	3	-0.34874	0.68978	0.72468	1	13554	1	-0.34874
EOMES	4	0.034493	0.091395	0.95697	1815	3	-0.34563	0.074949	0.17004	0.999454	3230	1	-0.34563
DENND1C	4	0.034504	0.091413	0.95697	1816	3	-0.31039	0.76844	0.77783	1	14548	1	-0.31039
MFAP4	4	0.034524	0.091448	0.95697	1817	2	-0.27119	0.9443	0.9442	1	17806	0	-0.27119
H2AFB2	4	0.034547	0.091493	0.95697	1818	3	-0.32672	0.7412	0.75804	1	14154	1	-0.32672
GRM1	4	0.03459	0.09158	0.95697	1819	3	-0.28191	0.97235	0.97231	1	18354	0	-0.28191
LGI4	4	0.034625	0.091637	0.95697	1820	2	-0.026743	0.10658	0.22714	1	4297	2	-0.026743
SEC24B	4	0.03466	0.091703	0.95697	1821	3	-0.42492	0.032194	0.087549	0.958589	1740	1	-0.42492
CD274	4	0.034689	0.091762	0.95697	1822	3	-0.2666	0.85393	0.8534	1	15994	0	-0.2666
GCN1L1	4	0.034726	0.091846	0.95697	1823	1	0.30511	0.045614	0.11421	0.977653	2223	3	0.30511
CCM2	4	0.034776	0.091933	0.95697	1824	3	-0.38192	0.98154	0.98157	1	18572	0	-0.38192
FAM208A	4	0.034776	0.091937	0.95697	1825	1	0.24249	0.14072	0.28569	1	5357	3	0.24249
AGER	4	0.034799	0.091988	0.95697	1826	2	-0.20972	0.055943	0.13423	0.98654	2589	1	-0.20972
SLC35F5	4	0.034827	0.092033	0.95697	1827	2	-0.11795	0.86189	0.86147	1	16158	0	-0.11795
TSPY10	4	0.034878	0.092153	0.95697	1828	1	0.35676	0.036149	0.09552	0.961855	1895	3	0.35676
FAM71F1	4	0.034927	0.092246	0.95697	1829	2	0.080607	0.027817	0.078706	0.94461	1584	2	0.080607
LDHAL6B	4	0.034928	0.092247	0.95697	1830	3	-0.3188	0.78436	0.79015	1	14781	1	-0.3188
NPRL2	4	0.034937	0.092266	0.95697	1831	3	-0.32414	0.46079	0.60824	1	11281	1	-0.32414
ALDH1L2	4	0.034944	0.092281	0.95697	1832	3	-0.36634	0.91009	0.90985	1	17134	0	-0.36634
COLEC12	4	0.034979	0.092344	0.95697	1833	3	-0.17578	0.14369	0.29064	1	5452	1	-0.17578
UGP2	4	0.035008	0.092403	0.95697	1834	3	-0.48274	0.96768	0.96762	1	18256	0	-0.48274
HIST1H1E	4	0.035012	0.09241	0.95697	1835	2	-0.12443	0.25539	0.40266	1	7493	2	-0.12443
EQTN	4	0.035029	0.092452	0.95697	1836	2	-0.32537	0.88259	0.88216	1	16558	0	-0.32537
ZFPM1	4	0.035054	0.092501	0.95697	1837	2	-0.057615	0.34415	0.49116	1	9113	2	-0.057615
IL22RA1	4	0.035078	0.092555	0.95697	1838	3	-0.56264	0.18921	0.33671	1	6291	1	-0.56264
SYDE2	4	0.03508	0.092557	0.95697	1839	1	-0.063823	0.29167	0.43869	1	8158	1	-0.063823
WAC	4	0.035093	0.092579	0.95697	1840	3	-0.34262	0.96984	0.96978	1	18296	0	-0.34262
UGT2A2	4	0.035107	0.092605	0.95697	1841	3	-0.47077	0.88932	0.88897	1	16699	0	-0.47077
GDF15	4	0.035113	0.092617	0.95697	1842	3	-0.18035	0.83209	0.83164	1	15574	1	-0.18035
MB	4	0.035129	0.092648	0.95697	1843	2	-0.25738	0.91287	0.91267	1	17193	0	-0.25738
PRMT6	4	0.035136	0.092663	0.95697	1844	3	-0.37716	0.90825	0.90799	1	17094	0	-0.37716
ATP6AP2	4	0.03515	0.092699	0.95697	1845	2	-0.088465	0.05943	0.14089	0.988405	2722	2	-0.088465
ALG9	4	0.035171	0.092734	0.95697	1846	2	-0.16827	0.3338	0.48068	1	8936	1	-0.16827
TMA7	4	0.035224	0.092862	0.95697	1847	2	-0.20785	0.84672	0.84611	1	15855	0	-0.20785
ATG4B	4	0.035232	0.092876	0.95697	1848	2	-0.1995	0.10648	0.22695	1	4293	1	-0.1995
VPS11	4	0.035282	0.092972	0.95697	1849	3	-0.25469	0.97147	0.97146	1	18329	0	-0.25469
PIGM	4	0.035434	0.093278	0.95697	1850	2	-0.082076	0.24348	0.39078	1	7280	2	-0.082076
ALKBH1	4	0.035438	0.093284	0.95697	1851	3	-0.37981	0.81278	0.81404	1	15249	1	-0.37981
PCGF5	4	0.035441	0.09329	0.95697	1852	3	-0.23728	0.96277	0.96271	1	18174	0	-0.23728
APBB2	4	0.035459	0.093331	0.95697	1853	3	-0.44381	0.29195	0.43896	1	8161	1	-0.44381
CBWD5	4	0.035464	0.093339	0.95697	1854	3	-1.1232	0.88749	0.88715	1	16663	0	-1.1232
SORBS3	4	0.035484	0.093374	0.95697	1855	3	-0.20971	0.62217	0.68681	1	12761	1	-0.20971
ACIN1	4	0.035511	0.093414	0.95697	1856	3	-0.30007	0.8877	0.88736	1	16669	0	-0.30007
ZBTB4	4	0.035529	0.093454	0.95697	1857	3	-0.24719	0.97176	0.97172	1	18335	0	-0.24719
CXCL1	4	0.035535	0.093469	0.95697	1858	2	-0.0046047	0.1551	0.30265	1	5676	2	-0.0046047
NonTargetingControl	997	0.035563	0.093529	0.95697	1859	364	0.0020062	0.5943	0.67253	1	12481	364	0.0020062
SSU72	4	0.0356	0.093598	0.95697	1860	3	-1.2569	0.93521	0.93509	1	17625	0	-1.2569
TOR3A	4	0.035636	0.093667	0.95697	1861	1	0.11041	0.1685	0.31599	1	5924	2	0.11041
DTL	3	0.035663	0.088179	0.95697	1862	3	-0.79674	0.96434	0.96456	1	18195	0	-0.79674
ARID5A	4	0.03567	0.093731	0.95697	1863	3	-0.42076	0.70447	0.73364	1	13723	1	-0.42076
NAA30	4	0.035687	0.093763	0.95697	1864	3	-0.49891	0.81025	0.81179	1	15200	1	-0.49891
KCNMB2	4	0.035788	0.093964	0.95697	1865	2	-0.18119	0.97117	0.97112	1	18321	0	-0.18119
ALDH16A1	4	0.035794	0.09398	0.95697	1866	3	-0.31239	0.25991	0.40712	1	7579	1	-0.31239
NCF1	3	0.03581	0.088482	0.95697	1867	2	-1.3816	0.54878	0.58645	1	12069	1	-1.3816
LST1	4	0.035841	0.094068	0.95697	1868	3	-0.30563	0.89436	0.89404	1	16811	0	-0.30563
OTULIN	4	0.035889	0.094172	0.95697	1869	1	0.22781	0.022315	0.067391	0.911186	1403	2	0.22781
DYNLRB2	4	0.03592	0.094242	0.95697	1870	2	-0.27871	0.79166	0.79603	1	14892	1	-0.27871
GAS1	4	0.03596	0.094323	0.95697	1871	3	-0.26806	0.4122	0.55949	1	10352	1	-0.26806
DNASE1L2	4	0.035985	0.094375	0.95697	1872	3	-0.27193	0.97467	0.97462	1	18404	0	-0.27193
TDP2	4	0.035995	0.094393	0.95697	1873	2	-0.14645	0.44549	0.59288	1	10991	2	-0.14645
TBXA2R	4	0.036017	0.094433	0.95697	1874	2	-0.17846	0.82208	0.82235	1	15396	1	-0.17846
POFUT2	4	0.036025	0.094449	0.95697	1875	3	-0.20434	0.98243	0.98246	1	18593	0	-0.20434
RAB43	4	0.036031	0.094459	0.95697	1876	3	-0.23045	0.86636	0.86592	1	16252	0	-0.23045
HDHD1	4	0.036071	0.094537	0.95697	1877	3	-0.18136	0.97954	0.97959	1	18514	0	-0.18136
FGR	4	0.036078	0.094556	0.95697	1878	3	-0.32774	0.27337	0.42051	1	7810	1	-0.32774
AMICA1	4	0.036084	0.094569	0.95697	1879	3	-0.22718	0.96267	0.9626	1	18172	0	-0.22718
PAF1	4	0.036091	0.094579	0.95697	1880	1	0.22632	0.03189	0.08695	0.9584	1730	3	0.22632
SAMD11	4	0.036092	0.094582	0.95697	1881	3	-0.29561	0.96153	0.96144	1	18143	0	-0.29561
OTUB1	4	0.036102	0.094602	0.95697	1882	3	-0.31195	0.91607	0.91586	1	17258	0	-0.31195
C17orf85	4	0.036141	0.094672	0.95697	1883	2	-0.075104	0.45188	0.59929	1	11123	1	-0.075104
EDRF1	4	0.036185	0.094766	0.95697	1884	3	-0.28325	0.81106	0.81248	1	15216	1	-0.28325
NOL4	4	0.036192	0.094784	0.95697	1885	2	-0.1976	0.902	0.90163	1	16972	0	-0.1976
SPDYE2	4	0.036197	0.094796	0.95697	1886	3	-1.8115	0.075635	0.17134	0.999454	3253	1	-1.8115
CUZD1	4	0.036242	0.094897	0.95697	1887	3	-0.34075	0.81621	0.8171	1	15309	1	-0.34075
PRR23D1	4	0.036251	0.094909	0.95697	1888	3	-0.35007	0.86066	0.86017	1	16137	0	-0.35007
INHBC	3	0.036314	0.089639	0.95697	1889	2	-0.33446	0.20053	0.3148	1	6520	1	-0.33446
CACNA1E	4	0.036362	0.095128	0.95697	1890	3	-0.30168	0.97462	0.97457	1	18401	0	-0.30168
TMEM59L	4	0.036394	0.09519	0.95697	1891	2	-0.26423	0.84	0.83929	1	15727	1	-0.26423
MAD2L1BP	4	0.036435	0.095282	0.95697	1892	3	-0.64802	0.89759	0.8973	1	16884	0	-0.64802
GH2	4	0.036481	0.095385	0.95697	1893	2	-0.35381	0.88802	0.88768	1	16675	0	-0.35381
OOEP	4	0.036525	0.095478	0.95697	1894	3	-0.29467	0.98088	0.98091	1	18550	0	-0.29467
KCNJ13	4	0.036545	0.09552	0.95697	1895	1	0.055421	0.44708	0.59448	1	11021	2	0.055421
TSTD2	4	0.036596	0.095633	0.95697	1896	1	0.096028	0.16585	0.31339	1	5877	2	0.096028
PRKCE	4	0.036646	0.095725	0.95697	1897	1	0.13729	0.10763	0.22897	1	4335	3	0.13729
MIIP	4	0.036651	0.095735	0.95697	1898	3	-0.39612	0.10896	0.23128	1	4373	1	-0.39612
FAAH2	4	0.036654	0.095743	0.95697	1899	2	-0.33255	0.25413	0.40145	1	7464	1	-0.33255
PLGLB1	4	0.036705	0.095834	0.95697	1900	3	-0.46389	0.97708	0.97712	1	18466	0	-0.46389
FBXW9	4	0.036747	0.095918	0.95697	1901	1	-0.048441	0.86348	0.86306	1	16185	0	-0.048441
DNPEP	4	0.03675	0.095923	0.95697	1902	3	-0.29511	0.91758	0.9174	1	17290	0	-0.29511
CHST5	4	0.036771	0.095963	0.95697	1903	3	-0.32159	0.12748	0.26325	1	4932	1	-0.32159
C20orf196	4	0.036798	0.096015	0.95697	1904	1	-0.039639	0.067924	0.15692	0.997061	2999	1	-0.039639
SMS	4	0.036806	0.096029	0.95697	1905	2	-0.084371	0.29855	0.44548	1	8271	2	-0.084371
TGM6	4	0.036879	0.096182	0.95697	1906	3	-0.19704	0.69491	0.72779	1	13610	1	-0.19704
HEPH	4	0.036899	0.096222	0.95697	1907	2	-0.18433	0.91754	0.91736	1	17289	0	-0.18433
DET1	4	0.036915	0.096253	0.95697	1908	2	-0.3439	0.96482	0.96478	1	18201	0	-0.3439
ASPRV1	4	0.036947	0.096319	0.95697	1909	3	-0.31831	0.90552	0.90521	1	17038	0	-0.31831
LAMA4	4	0.036949	0.09632	0.95697	1910	3	-0.50799	0.75775	0.76989	1	14392	1	-0.50799
CTDP1	4	0.036963	0.096345	0.95697	1911	3	-1.2303	0.42563	0.57299	1	10608	1	-1.2303
TP53BP2	4	0.036969	0.096362	0.95697	1912	2	-0.060765	0.10643	0.22687	1	4291	2	-0.060765
RSF1	4	0.036993	0.096401	0.95697	1913	3	-0.40653	0.68655	0.72274	1	13508	1	-0.40653
OR5A1	4	0.037	0.096416	0.95697	1914	1	0.093513	0.37833	0.52548	1	9731	2	0.093513
ISOC2	4	0.037013	0.096445	0.95697	1915	2	-0.18056	0.88862	0.88829	1	16685	0	-0.18056
FILIP1L	4	0.037029	0.096473	0.95697	1916	3	-0.26714	0.96744	0.96738	1	18253	0	-0.26714
OR10R2	4	0.037045	0.096504	0.95697	1917	2	-0.1425	0.09101	0.19947	1	3789	2	-0.1425
RAVER2	4	0.037047	0.096507	0.95697	1918	3	-0.36117	0.69612	0.7285	1	13626	1	-0.36117
NEIL2	4	0.037072	0.096564	0.95697	1919	3	-0.38736	0.90675	0.90647	1	17061	0	-0.38736
GMNC	4	0.0371	0.09663	0.95697	1920	3	-0.54608	0.49619	0.62791	1	11615	1	-0.54608
TCAF1	4	0.037101	0.096631	0.95697	1921	1	-0.015797	0.50789	0.6328	1	11715	1	-0.015797
SSBP3	4	0.037126	0.09668	0.95697	1922	3	-0.49678	0.35406	0.5011	1	9289	1	-0.49678
C1GALT1C1L	4	0.037151	0.096732	0.95697	1923	2	-0.14209	0.63716	0.69467	1	12927	1	-0.14209
PCDHA4	4	0.037241	0.096921	0.95697	1924	3	-0.30922	0.72231	0.74521	1	13921	1	-0.30922
ATP8A2	4	0.037252	0.096947	0.95697	1925	1	0.3328	0.11501	0.24181	1	4551	3	0.3328
RBP3	4	0.037351	0.097148	0.95697	1926	3	-0.35917	0.96639	0.96633	1	18235	0	-0.35917
ZNF500	4	0.037353	0.097153	0.95697	1927	1	0.22104	0.095354	0.20726	1	3945	3	0.22104
PLA2G4F	4	0.037454	0.097341	0.95697	1928	3	-0.40882	0.84234	0.84162	1	15772	0	-0.40882
OR2AP1	4	0.037505	0.097446	0.95697	1929	1	-0.028748	0.74248	0.75893	1	14173	1	-0.028748
GPR52	4	0.037508	0.097453	0.95697	1930	3	-0.23303	0.78516	0.79079	1	14792	1	-0.23303
FIBP	4	0.037555	0.097555	0.95697	1931	1	-0.067385	0.8034	0.80586	1	15080	1	-0.067385
GRIN2D	4	0.037603	0.097636	0.95697	1932	2	-0.22984	0.26539	0.41258	1	7685	2	-0.22984
KLF7	4	0.037606	0.097641	0.95697	1933	1	-0.0028035	0.25954	0.40675	1	7574	1	-0.0028035
C22orf39	4	0.037614	0.097659	0.95697	1934	3	-0.41279	0.43812	0.5855	1	10856	1	-0.41279
LRCH3	4	0.037647	0.097727	0.95697	1935	2	-0.27146	0.91684	0.91664	1	17276	0	-0.27146
PDP2	4	0.037654	0.097744	0.95697	1936	3	-0.28406	0.90244	0.90207	1	16983	0	-0.28406
AREG	4	0.037656	0.097749	0.95697	1937	1	0.15064	0.16905	0.31657	1	5933	2	0.15064
COG8	4	0.037669	0.097773	0.95697	1938	3	-0.5309	0.87141	0.87101	1	16345	0	-0.5309
PSRC1	4	0.037707	0.097851	0.95697	1939	2	-0.31623	0.026455	0.075952	0.934194	1544	1	-0.31623
OR4A16	4	0.037723	0.097887	0.95697	1940	2	-0.19223	0.70862	0.73628	1	13762	1	-0.19223
HIGD1B	4	0.037734	0.097906	0.95697	1941	3	-0.40561	0.64993	0.7016	1	13070	1	-0.40561
XPR1	4	0.037745	0.097923	0.95697	1942	3	-0.31241	0.85362	0.85307	1	15987	0	-0.31241
B4GALT3	4	0.037757	0.097944	0.95697	1943	3	-0.41038	0.75986	0.77144	1	14427	1	-0.41038
TMEM80	4	0.0378	0.098047	0.95697	1944	2	-0.3597	0.26594	0.41312	1	7691	1	-0.3597
TNC	4	0.037837	0.098122	0.95697	1945	3	-0.36077	0.64609	0.69949	1	13022	1	-0.36077
NOL12	4	0.037888	0.098234	0.95697	1946	2	-0.4542	0.18218	0.32974	1	6158	2	-0.4542
PTPN21	4	0.037908	0.098268	0.95697	1947	2	0.0051208	0.32793	0.4748	1	8829	2	0.0051208
HTR1D	4	0.037913	0.098275	0.95697	1948	3	-0.68779	0.91326	0.91304	1	17201	0	-0.68779
RNASE9	4	0.037928	0.098311	0.95697	1949	3	-0.45832	0.39884	0.54612	1	10108	1	-0.45832
ZDHHC23	4	0.037937	0.098331	0.95697	1950	3	-0.38602	0.92491	0.92472	1	17424	0	-0.38602
GCC2	4	0.037954	0.09837	0.95697	1951	2	-0.18069	0.07769	0.17515	0.999454	3327	1	-0.18069
LTBP3	4	0.037959	0.09838	0.95697	1952	2	-0.18106	0.20455	0.35198	1	6602	1	-0.18106
TRIM44	4	0.037971	0.098404	0.95697	1953	3	-0.40247	0.98022	0.98027	1	18527	0	-0.40247
TRIM54	4	0.037977	0.098422	0.95697	1954	3	-0.242	0.62532	0.68847	1	12797	1	-0.242
SMIM10L1	4	0.037983	0.098425	0.95697	1955	3	-0.36134	0.89081	0.89048	1	16737	0	-0.36134
TIMM9	4	0.038009	0.098479	0.95697	1956	3	-0.95273	0.11878	0.24828	1	4670	1	-0.95273
KRTAP2-4	4	0.038053	0.098582	0.95697	1957	2	-0.4569	0.63402	0.69301	1	12894	1	-0.4569
NPHP4	4	0.038057	0.098587	0.95697	1958	3	-0.34061	0.44178	0.58918	1	10929	1	-0.34061
CPT1B	4	0.03806	0.098595	0.95697	1959	2	-0.13632	0.44265	0.59003	1	10947	1	-0.13632
KLHL12	4	0.038081	0.098636	0.95697	1960	3	-0.35883	0.082617	0.18422	1	3509	1	-0.35883
CDYL	4	0.038161	0.098788	0.95697	1961	3	-0.23008	0.6273	0.68951	1	12819	1	-0.23008
MBP	4	0.038164	0.098792	0.95697	1962	2	-0.17831	0.69921	0.73038	1	13666	1	-0.17831
JAKMIP2	4	0.038266	0.098987	0.95697	1963	3	-0.31964	0.12095	0.25208	1	4748	1	-0.31964
EGR4	4	0.038312	0.099087	0.95697	1964	1	0.12217	0.22134	0.36883	1	6904	2	0.12217
AHSA1	4	0.038327	0.099116	0.95697	1965	3	-0.20384	0.62975	0.69078	1	12851	1	-0.20384
FFAR1	4	0.038362	0.099193	0.95697	1966	1	0.13493	0.29911	0.44605	1	8283	2	0.13493
SLC4A10	4	0.038373	0.099218	0.95697	1967	3	-0.47461	0.94876	0.94873	1	17890	0	-0.47461
EFCAB12	4	0.038413	0.099305	0.95697	1968	3	-0.35108	0.84729	0.84666	1	15868	0	-0.35108
MTUS1	4	0.038429	0.09934	0.95697	1969	3	-0.24327	0.76734	0.77703	1	14529	1	-0.24327
ABI3BP	4	0.038463	0.09941	0.95697	1970	2	0.1443	0.10611	0.22632	1	4281	2	0.1443
FAM117A	4	0.038481	0.099433	0.95697	1971	3	-0.55199	0.96591	0.96585	1	18224	0	-0.55199
SNX15	4	0.038484	0.099442	0.95697	1972	2	-0.2359	0.44109	0.5885	1	10915	2	-0.2359
HHLA2	4	0.038494	0.099467	0.95697	1973	3	-0.38205	0.82376	0.8239	1	15421	1	-0.38205
CD1A	4	0.038514	0.099502	0.95697	1974	1	-0.057123	0.94725	0.94723	1	17859	0	-0.057123
TAL2	4	0.038537	0.099545	0.95697	1975	3	-0.29658	0.92989	0.92968	1	17527	0	-0.29658
RABAC1	4	0.038551	0.099567	0.95697	1976	3	-0.41557	0.68492	0.72175	1	13488	1	-0.41557
TEX15	4	0.038564	0.099592	0.95697	1977	2	-0.049289	0.19366	0.34117	1	6384	2	-0.049289
COCH	4	0.038584	0.099627	0.95697	1978	2	-0.1596	0.34031	0.4873	1	9044	2	-0.1596
AP5Z1	4	0.038615	0.099692	0.95697	1979	2	-0.32797	0.94673	0.94668	1	17851	0	-0.32797
MMGT1	4	0.038665	0.099795	0.95697	1980	3	-0.30211	0.91591	0.9157	1	17254	0	-0.30211
CCNI2	4	0.038673	0.099812	0.95697	1981	2	-0.26245	0.9222	0.92203	1	17369	0	-0.26245
WNT9B	4	0.038679	0.099825	0.95697	1982	3	-0.30162	0.97454	0.97449	1	18397	0	-0.30162
KRT24	4	0.038715	0.099888	0.95697	1983	2	-0.25134	0.22091	0.36839	1	6896	1	-0.25134
OVCH1	4	0.038728	0.099913	0.95697	1984	2	-0.029757	0.13515	0.27635	1	5183	2	-0.029757
UPF3B	4	0.038729	0.099914	0.95697	1985	3	-0.235	0.80022	0.8032	1	15030	1	-0.235
TGDS	4	0.038762	0.099981	0.95697	1986	3	-0.37364	0.95012	0.95007	1	17924	0	-0.37364
SLC50A1	4	0.038766	0.099988	0.95697	1987	3	-0.4099	0.6705	0.71324	1	13333	1	-0.4099
NEUROD2	4	0.038795	0.10005	0.95697	1988	2	-0.12941	0.31499	0.46191	1	8595	2	-0.12941
CABS1	4	0.038797	0.10005	0.95697	1989	3	-0.20276	0.95845	0.95841	1	18087	0	-0.20276
IGF2BP2	4	0.038816	0.10009	0.95697	1990	3	-0.22144	0.20665	0.35415	1	6642	1	-0.22144
EMC2	4	0.038839	0.10013	0.95697	1991	3	-0.64343	0.70264	0.73248	1	13701	1	-0.64343
TMEM246	4	0.038851	0.10016	0.95697	1992	2	-0.19031	0.50746	0.63262	1	11713	1	-0.19031
ARF4	4	0.038862	0.10018	0.95697	1993	2	-0.20286	0.43619	0.58358	1	10817	2	-0.20286
RPGRIP1	4	0.038873	0.10019	0.95697	1994	3	-0.33111	0.97204	0.97201	1	18342	0	-0.33111
VASH1	4	0.038884	0.10021	0.95697	1995	2	-0.22674	0.92805	0.92783	1	17482	0	-0.22674
PAPD4	4	0.038903	0.10025	0.95697	1996	3	-0.47626	0.91393	0.91372	1	17217	0	-0.47626
TIMP3	4	0.038958	0.10037	0.95697	1997	3	-0.24384	0.9366	0.93652	1	17657	0	-0.24384
TCF15	4	0.038962	0.10038	0.95697	1998	2	-0.25101	0.61909	0.68519	1	12735	1	-0.25101
SKOR1	4	0.038967	0.10039	0.95697	1999	1	-0.0071344	0.29866	0.4456	1	8273	1	-0.0071344
[truncated: 17,114 more rows]

## Sheet: 3-day
id	num	neg|score	neg|p-value	neg|fdr	neg|rank	neg|goodsgrna	neg|lfc	pos|score	pos|p-value	pos|fdr	pos|rank	pos|goodsgrna	pos|lfc
FKBP1A	4	2.8049e-14	2.5898e-07	0.00165	1	4	-2.1374	1	1	1	19115	0	-2.1374
NRIP1	4	4.2637e-10	2.5898e-07	0.00165	2	4	-1.1097	1	1	1	19114	0	-1.1097
EYA1	4	1.2405e-08	2.5898e-07	0.00165	3	3	-1.0764	0.68903	0.72047	1	13598	1	-1.0764
UBE2N	4	1.54e-06	3.8848e-06	0.018564	4	4	-1.71	1	1	1	19113	0	-1.71
BCL2L2	4	3.2196e-06	9.5824e-06	0.036634	5	4	-0.55722	1	1	1	19112	0	-0.55722
ARHGAP21	4	6.2647e-06	1.9424e-05	0.053041	6	4	-0.61814	0.99916	0.99915	1	19079	0	-0.61814
PXYLP1	4	6.4975e-06	1.9424e-05	0.053041	7	3	-0.67454	0.32859	0.47368	1	8960	1	-0.67454
LEMD3	4	1.1347e-05	3.5999e-05	0.086015	8	3	-0.61948	0.97908	0.97912	1	18602	0	-0.61948
DHX36	4	1.764e-05	6.2415e-05	0.132563	9	4	-1.3673	0.99994	0.99994	1	19105	0	-1.3673
CHMP5	4	2.168e-05	7.6918e-05	0.133663	10	4	-0.71146	0.99997	0.99997	1	19109	0	-0.71146
XPO6	4	2.5983e-05	9.0904e-05	0.133663	11	2	-0.23687	0.11983	0.25	1	4742	1	-0.23687
ARIH2	4	2.604e-05	9.0904e-05	0.133663	12	4	-0.47302	0.99997	0.99997	1	19111	0	-0.47302
ACTL6A	4	2.6119e-05	9.0904e-05	0.133663	13	4	-0.85535	0.9914	0.99144	1	18858	0	-0.85535
CUL5	4	3.0529e-05	0.00010696	0.137686	14	4	-0.73107	0.99997	0.99997	1	19110	0	-0.73107
ZBTB18	4	3.2325e-05	0.00011318	0.137686	15	4	-0.59686	0.99145	0.9915	1	18859	0	-0.59686
CSNK2A1	4	3.3263e-05	0.00011525	0.137686	16	4	-0.45265	0.99997	0.99996	1	19108	0	-0.45265
PPP4R2	4	5.0932e-05	0.00018569	0.186094	17	4	-0.5003	0.99995	0.99995	1	19107	0	-0.5003
RNF103-CHMP3	4	5.5286e-05	0.00020175	0.186094	18	4	-0.60407	0.99909	0.99908	1	19073	0	-0.60407
OR6C70	4	5.6177e-05	0.00020434	0.186094	19	3	-0.42997	0.4015	0.54797	1	10330	1	-0.42997
SMURF2	4	5.6184e-05	0.00020434	0.186094	20	4	-0.74428	0.99994	0.99995	1	19106	0	-0.74428
ZXDB	4	5.7624e-05	0.00021107	0.186094	21	3	-0.33216	0.84784	0.84722	1	15965	0	-0.33216
DAZ1	4	5.8264e-05	0.00021418	0.186094	22	3	-0.79572	0.69718	0.72554	1	13697	1	-0.79572
ITPK1	4	7.0276e-05	0.00026391	0.219328	23	4	-0.40403	0.99993	0.99993	1	19104	0	-0.40403
VPS45	4	8.387e-05	0.0003214	0.252079	24	3	-1.0394	0.013366	0.043969	0.888791	931	1	-1.0394
BCOR	4	8.6952e-05	0.00032969	0.252079	25	4	-0.69154	0.99988	0.99988	1	19103	0	-0.69154
TM9SF1	4	9.0469e-05	0.00034471	0.253427	26	4	-0.5944	0.98708	0.9871	1	18759	0	-0.5944
USP14	4	9.9869e-05	0.00038045	0.269344	27	4	-0.49424	0.99401	0.99407	1	18921	0	-0.49424
PSTK	4	0.00011132	0.00042189	0.288013	28	4	-0.70358	0.99945	0.99947	1	19089	0	-0.70358
PLEKHD1	4	0.00012436	0.0004799	0.313696	29	2	-0.57632	0.65723	0.70131	1	13218	1	-0.57632
GET4	4	0.0001272	0.00049233	0.313696	30	3	-0.65142	0.96817	0.9681	1	18380	0	-0.65142
CTDNEP1	4	0.00013162	0.00051098	0.315075	31	4	-0.50125	0.99987	0.99987	1	19102	0	-0.50125
MGA	4	0.00014338	0.00054982	0.325422	32	4	-0.92152	0.98918	0.98921	1	18808	0	-0.92152
SIX2	4	0.00014846	0.00057106	0.325422	33	3	-0.54042	0.973	0.97294	1	18484	0	-0.54042
RPRD2	4	0.00015052	0.00057883	0.325422	34	4	-0.39439	0.99679	0.99679	1	18991	0	-0.39439
TIPARP	4	0.0001609	0.00061871	0.337046	35	3	-0.44791	0.88003	0.87955	1	16581	0	-0.44791
COLEC10	4	0.00016543	0.00063477	0.337046	36	4	-0.38324	0.99983	0.99984	1	19101	0	-0.38324
SMG7	4	0.00018145	0.00068968	0.341955	37	4	-0.9907	0.99982	0.99982	1	19100	0	-0.9907
ACVR1C	4	0.00018497	0.0007047	0.341955	38	4	-0.38895	0.99982	0.99982	1	19099	0	-0.38895
KDM6A	4	0.00018502	0.0007047	0.341955	39	3	-0.63815	0.98207	0.98209	1	18667	0	-0.63815
CMTR2	4	0.00018802	0.00071558	0.341955	40	3	-0.37481	0.85303	0.85245	1	16072	0	-0.37481
YTHDF2	4	0.00020034	0.0007596	0.354142	41	4	-0.57187	0.99707	0.99706	1	19002	0	-0.57187
OR5A2	4	0.000222	0.00082953	0.377534	42	4	-0.44259	0.99978	0.99978	1	19098	0	-0.44259
C17orf51	4	0.00023284	0.00087407	0.381301	43	3	-0.34054	0.89371	0.89338	1	16856	0	-0.34054
SIGLEC15	4	0.00023383	0.0008777	0.381301	44	1	0.079316	0.32793	0.47297	1	8947	1	0.079316
ZNF595	4	0.00025426	0.00094245	0.398078	45	3	-0.66131	0.90168	0.90131	1	17012	0	-0.66131
ADGRF3	4	0.00026466	0.00098958	0.398078	46	3	-0.30486	0.58904	0.6644	1	12481	1	-0.30486
PPP6C	4	0.00027085	0.0010077	0.398078	47	4	-2.2927	0.99973	0.99973	1	19097	0	-2.2927
PLEKHM3	4	0.00027141	0.0010087	0.398078	48	4	-0.45453	0.99885	0.99884	1	19066	0	-0.45453
KCNAB3	4	0.00028579	0.0010582	0.398078	49	2	-0.2207	0.24706	0.39136	1	7399	1	-0.2207
ANKFY1	4	0.00028641	0.0010611	0.398078	50	3	-0.77953	0.63191	0.6871	1	12941	1	-0.77953
EFCAB1	4	0.00028665	0.0010621	0.398078	51	2	-0.11848	0.25842	0.40285	1	7623	2	-0.11848
ADAMTS9	4	0.00029706	0.001102	0.401924	52	3	-0.48051	0.83449	0.83388	1	15721	0	-0.48051
OR2M4	4	0.00030159	0.0011144	0.401924	53	4	-0.31448	0.9997	0.9997	1	19096	0	-0.31448
HECTD1	4	0.00033784	0.0012418	0.439586	54	2	-0.33537	0.75676	0.76695	1	14452	1	-0.33537
SAMD11	4	0.00037644	0.0013863	0.467276	55	4	-0.24656	0.99962	0.99963	1	19095	0	-0.24656
CXCL13	4	0.00037835	0.0013926	0.467276	56	3	-0.38195	0.96202	0.96193	1	18239	0	-0.38195
CADM1	4	0.0003897	0.0014314	0.467276	57	4	-0.508	0.99915	0.99914	1	19077	0	-0.508
GGACT	4	0.0003907	0.0014343	0.467276	58	3	-0.57882	0.96026	0.96017	1	18209	0	-0.57882
SCAF4	4	0.00039309	0.0014423	0.467276	59	4	-0.52773	0.99913	0.99912	1	19075	0	-0.52773
GEMIN5	4	0.00041024	0.0015065	0.474842	60	4	-0.91922	0.99959	0.9996	1	19094	0	-0.91922
EPB41L5	4	0.00041252	0.0015153	0.474842	61	3	-0.45064	0.1782	0.32174	1	6049	1	-0.45064
ZRANB1	4	0.00042298	0.0015464	0.476765	62	4	-0.3089	0.99717	0.99717	1	19008	0	-0.3089
FAM78B	4	0.00044165	0.0016163	0.490413	63	3	-0.36322	0.85973	0.85925	1	16190	0	-0.36322
SLC25A35	4	0.00046048	0.0016863	0.500574	64	4	-0.3557	0.99954	0.99956	1	19093	0	-0.3557
STRAP	4	0.00046889	0.0017256	0.500574	65	3	-0.99882	0.71945	0.74018	1	13971	1	-0.99882
GPR141	4	0.00048463	0.0017841	0.500574	66	4	-0.44193	0.99952	0.99953	1	19092	0	-0.44193
ZFP36L1	4	0.00048676	0.0017898	0.500574	67	3	-0.43627	0.96132	0.96123	1	18229	0	-0.43627
STAT6	4	0.00048903	0.0017981	0.500574	68	4	-0.44446	0.99893	0.99892	1	19071	0	-0.44446
CADPS	4	0.00049111	0.0018069	0.500574	69	4	-0.48821	0.99951	0.99952	1	19091	0	-0.48821
GTF2H2	4	0.00051201	0.001882	0.513932	70	4	-0.42918	0.99949	0.9995	1	19090	0	-0.42918
KRTAP5-9	4	0.00053411	0.0019582	0.5236	71	4	-0.49783	0.99915	0.99914	1	19078	0	-0.49783
SLC22A3	4	0.00054554	0.0019934	0.5236	72	3	-0.20555	0.71791	0.73914	1	13947	1	-0.20555
RLF	4	0.00054821	0.0019996	0.5236	73	4	-0.45145	0.99671	0.99672	1	18990	0	-0.45145
UBE2D3	4	0.00055957	0.0020509	0.52977	74	4	-1.5424	0.99944	0.99945	1	19088	0	-1.5424
RARRES1	4	0.00059536	0.002184	0.545519	75	4	-0.50321	0.98722	0.98724	1	18763	0	-0.50321
CDH23	4	0.00059749	0.0021918	0.545519	76	1	-0.0055194	0.89234	0.892	1	16829	0	-0.0055194
KMT2D	4	0.00059915	0.0021975	0.545519	77	4	-0.49072	0.9994	0.99941	1	19087	0	-0.49072
C8orf44-SGK3	4	0.00062771	0.0023021	0.561411	78	4	-0.48788	0.99937	0.99938	1	19086	0	-0.48788
CDC42BPA	4	0.00063288	0.0023202	0.561411	79	4	-0.32618	0.99937	0.99938	1	19085	0	-0.32618
ESRRG	4	0.00064943	0.0023808	0.568874	80	3	-0.40979	0.85282	0.85224	1	16067	0	-0.40979
CRABP1	4	0.00068809	0.0025285	0.594003	81	4	-0.28934	0.99931	0.99932	1	19084	0	-0.28934
MIB1	4	0.00070505	0.0025911	0.594003	82	4	-1.2264	0.99842	0.99843	1	19049	0	-1.2264
TTYH2	4	0.00071507	0.0026222	0.594003	83	3	-0.40528	0.97244	0.97239	1	18469	0	-0.40528
C3orf14	4	0.00073124	0.0026797	0.594003	84	4	-0.29379	0.99927	0.99927	1	19083	0	-0.29379
CNTF	4	0.0007317	0.0026833	0.594003	85	4	-0.47974	0.99927	0.99927	1	19082	0	-0.47974
MROH9	4	0.00073232	0.0026864	0.594003	86	3	-0.49764	0.36057	0.50624	1	9547	1	-0.49764
RNF7	4	0.00073704	0.0027035	0.594003	87	2	-0.42806	0.76551	0.77361	1	14598	1	-0.42806
NUDT14	4	0.00078513	0.0028698	0.612301	88	4	-0.38643	0.99921	0.99921	1	19081	0	-0.38643
RFWD2	4	0.00079714	0.0029144	0.612301	89	4	-0.41721	0.9992	0.99919	1	19080	0	-0.41721
SYK	4	0.00079963	0.0029242	0.612301	90	3	-0.37495	0.95136	0.95126	1	18029	0	-0.37495
SUV420H1	4	0.00080524	0.002947	0.612301	91	2	-0.03556	0.072292	0.16462	0.982145	3193	2	-0.03556
NPAS1	4	0.00082521	0.003018	0.614967	92	3	-0.44265	0.6349	0.6887	1	12982	1	-0.44265
GPATCH8	4	0.00082786	0.0030242	0.614967	93	4	-0.59567	0.99794	0.99796	1	19033	0	-0.59567
PPP2CA	4	0.00085537	0.0031215	0.622783	94	4	-0.96469	0.99914	0.99913	1	19076	0	-0.96469
RELL2	4	0.00085718	0.0031278	0.622783	95	3	-0.52673	0.90586	0.90554	1	17104	0	-0.52673
FOXJ3	4	0.00087251	0.0031863	0.627896	96	4	-0.3081	0.98775	0.98776	1	18781	0	-0.3081
BLOC1S4	4	0.00089826	0.0032795	0.636683	97	4	-0.41395	0.9991	0.99909	1	19074	0	-0.41395
KRTAP9-8	4	0.00090935	0.0033147	0.636683	98	2	-0.030862	0.0060848	0.021106	0.844326	467	2	-0.030862
CDT1	4	0.00091313	0.0033308	0.636683	99	2	-0.47324	0.94732	0.94729	1	17956	0	-0.47324
SEPSECS	4	0.00093293	0.003409	0.642296	100	3	-0.76305	0.22833	0.37251	1	7051	1	-0.76305
TRIM25	4	0.00095328	0.0034795	0.642296	101	3	-0.49308	0.26129	0.40571	1	7676	1	-0.49308
SNX10	4	0.00096104	0.0035033	0.642296	102	3	-0.36726	0.96818	0.96812	1	18381	0	-0.36726
FAM177B	4	0.00098118	0.0035587	0.642296	103	3	-0.63505	0.95071	0.95064	1	18017	0	-0.63505
PRRX1	4	0.0010061	0.0036545	0.642296	104	4	-0.3695	0.99146	0.99152	1	18860	0	-0.3695
PDS5A	4	0.0010062	0.0036545	0.642296	105	3	-0.60236	0.97974	0.97979	1	18616	0	-0.60236
IST1	4	0.001013	0.0036763	0.642296	106	3	-0.36705	0.95403	0.95391	1	18081	0	-0.36705
GPR75-ASB3	4	0.0010141	0.0036784	0.642296	107	3	-0.56898	0.12994	0.26743	1	5070	1	-0.56898
E2F6	3	0.0010325	0.0029397	0.612301	108	3	-0.58922	0.99401	0.99413	1	18920	0	-0.58922
KRT73	4	0.0010454	0.0037939	0.642296	109	4	-0.32489	0.99895	0.99895	1	19072	0	-0.32489
DYNC1LI1	4	0.0010526	0.0038203	0.642296	110	3	-0.44039	0.72465	0.74378	1	14030	1	-0.44039
NEUROD1	4	0.0010584	0.0038395	0.642296	111	3	-0.60948	0.8614	0.86094	1	16220	0	-0.60948
VGLL4	4	0.0010631	0.0038586	0.642296	112	3	-0.4105	0.95239	0.95227	1	18045	0	-0.4105
SIX1	4	0.0010649	0.0038633	0.642296	113	4	-0.37345	0.99069	0.99073	1	18844	0	-0.37345
NEDD9	4	0.0010728	0.0038928	0.642296	114	4	-0.38775	0.99893	0.99891	1	19070	0	-0.38775
TMEM203	4	0.0010731	0.0038933	0.642296	115	4	-0.4266	0.99666	0.99666	1	18989	0	-0.4266
C8orf87	4	0.001093	0.0039622	0.642296	116	4	-0.41925	0.99891	0.99889	1	19069	0	-0.41925
KMT2C	4	0.0010958	0.0039783	0.642296	117	4	-0.42414	0.99703	0.99703	1	18999	0	-0.42414
C1orf234	4	0.0011028	0.0040109	0.642296	118	3	-0.70946	0.24062	0.38485	1	7292	1	-0.70946
FBXL21	4	0.0011059	0.0040187	0.642296	119	4	-0.40675	0.99889	0.99888	1	19068	0	-0.40675
PCDHB14	4	0.0011168	0.0040529	0.642296	120	3	-0.15564	0.93273	0.9325	1	17623	0	-0.15564
TAS1R2	4	0.0011193	0.0040658	0.642296	121	4	-0.3942	0.99888	0.99887	1	19067	0	-0.3942
TCL1A	4	0.0011349	0.0041135	0.644299	122	3	-0.2518	0.39404	0.54029	1	10201	1	-0.2518
GRIP1	4	0.0011518	0.0041741	0.644299	123	4	-0.76649	0.98856	0.98861	1	18795	0	-0.76649
ARG1	4	0.0011612	0.0042093	0.644299	124	4	-0.35405	0.99884	0.99882	1	19065	0	-0.35405
LATS2	4	0.0011687	0.0042378	0.644299	125	1	-0.026059	0.88988	0.88954	1	16774	0	-0.026059
TTC9	4	0.0011805	0.0042782	0.644299	126	4	-0.30294	0.99882	0.99881	1	19064	0	-0.30294
EZH2	4	0.0011845	0.0042901	0.644299	127	3	-0.87986	0.88782	0.88747	1	16736	0	-0.87986
NDUFV1	4	0.0011918	0.0043144	0.644299	128	3	-0.74705	0.63477	0.68863	1	12980	1	-0.74705
BIRC7	4	0.0012087	0.0043787	0.644828	129	4	-0.52201	0.99605	0.99608	1	18973	0	-0.52201
JKAMP	4	0.0012207	0.0044242	0.644828	130	1	0.044191	0.44818	0.59539	1	11198	2	0.044191
DEFB4B	4	0.0012268	0.0044455	0.644828	131	4	-0.3956	0.99877	0.99877	1	19063	0	-0.3956
TRMT12	4	0.0012402	0.0045056	0.644828	132	4	-0.40896	0.99876	0.99875	1	19062	0	-0.40896
OSGEPL1	4	0.0012513	0.0045429	0.644828	133	2	-0.30354	0.36417	0.50983	1	9613	1	-0.30354
PTAR1	4	0.001263	0.0045833	0.644828	134	4	-0.53818	0.99874	0.99873	1	19061	0	-0.53818
ANKUB1	4	0.0012833	0.0046527	0.644828	135	4	-0.31675	0.99872	0.99871	1	19060	0	-0.31675
SHB	4	0.0012847	0.0046584	0.644828	136	4	-0.3365	0.99872	0.99871	1	19059	0	-0.3365
DPP3	4	0.0012959	0.0046982	0.644828	137	4	-0.35715	0.9987	0.9987	1	19058	0	-0.35715
CIRBP	4	0.001301	0.0047153	0.644828	138	3	-0.83033	0.46152	0.60642	1	11416	1	-0.83033
WDR5B	4	0.0013167	0.0047713	0.644828	139	3	-0.76689	0.88126	0.88078	1	16606	0	-0.76689
EEFSEC	4	0.001321	0.0047873	0.644828	140	4	-0.81381	0.9862	0.9862	1	18748	0	-0.81381
C19orf48	4	0.0013298	0.0048169	0.644828	141	3	-0.41144	0.61705	0.67907	1	12769	1	-0.41144
TPP2	4	0.0013388	0.0048469	0.644828	142	4	-0.5597	0.99866	0.99867	1	19057	0	-0.5597
PANK2	4	0.0013417	0.0048578	0.644828	143	4	-0.22115	0.99866	0.99866	1	19056	0	-0.22115
PKD1L1	4	0.0013435	0.0048624	0.644828	144	2	-0.31394	0.88787	0.88752	1	16737	0	-0.31394
CLEC18A	4	0.0013518	0.0048914	0.644828	145	4	-0.62344	0.99865	0.99865	1	19055	0	-0.62344
CGB5	4	0.0013618	0.0049329	0.645836	146	2	-0.34686	0.38368	0.52975	1	10011	2	-0.34686
GTF2F1	4	0.0013968	0.0050474	0.651893	147	4	-0.50746	0.9986	0.9986	1	19054	0	-0.50746
DUSP9	4	0.0014203	0.0051297	0.657294	148	3	-0.30142	0.93923	0.93919	1	17777	0	-0.30142
PATE4	4	0.0014283	0.0051579	0.657294	149	2	-0.078733	0.29258	0.43724	1	8267	1	-0.078733
C17orf85	4	0.001454	0.005254	0.660859	150	4	-0.43986	0.99855	0.99855	1	19053	0	-0.43986
FGF18	4	0.0014544	0.0052551	0.660859	151	4	-0.46616	0.99855	0.99855	1	19052	0	-0.46616
TTBK2	4	0.0014641	0.0052929	0.661263	152	4	-0.48673	0.99854	0.99854	1	19051	0	-0.48673
FCAMR	4	0.0014802	0.0053509	0.66417	153	3	-0.16798	0.95689	0.95682	1	18136	0	-0.16798
GJC1	4	0.0014961	0.0054136	0.667614	154	4	-0.57785	0.98345	0.98347	1	18686	0	-0.57785
PSG7	4	0.0015081	0.0054586	0.668821	155	3	-0.42661	0.60068	0.67043	1	12606	1	-0.42661
GJA8	4	0.0015175	0.0054933	0.668821	156	4	-0.4077	0.99848	0.9985	1	19050	0	-0.4077
CENPH	4	0.0015298	0.0055379	0.669977	157	4	-0.58216	0.98842	0.98846	1	18790	0	-0.58216
TMEM8C	4	0.001564	0.0056586	0.677877	158	3	-0.31793	0.20509	0.34894	1	6583	1	-0.31793
ZFP69B	4	0.0015688	0.0056741	0.677877	159	4	-0.392	0.99068	0.99071	1	18843	0	-0.392
GP9	4	0.0015841	0.0057269	0.67994	160	1	-0.013392	0.10787	0.22918	0.997924	4377	1	-0.013392
DDN	4	0.0016093	0.0058212	0.686661	161	3	-0.42819	0.90214	0.90175	1	17024	0	-0.42819
PAGE1	4	0.00162	0.0058554	0.686661	162	4	-0.38273	0.99796	0.99798	1	19035	0	-0.38273
SLC30A7	4	0.0016398	0.0059289	0.687819	163	3	-0.26746	0.84175	0.84102	1	15853	0	-0.26746
POLA1	4	0.0016427	0.0059372	0.687819	164	4	-2.1445	0.99836	0.99836	1	19048	0	-2.1445
TRIM14	4	0.0016693	0.0060338	0.694799	165	4	-0.38095	0.99833	0.99834	1	19047	0	-0.38095
TMC1	4	0.0017154	0.0061952	0.706948	166	4	-0.67495	0.9893	0.98934	1	18811	0	-0.67495
SAMD14	4	0.0017197	0.0062133	0.706948	167	4	-0.51671	0.99828	0.9983	1	19046	0	-0.51671
SGPP1	4	0.001732	0.0062568	0.707052	168	4	-0.48656	0.99827	0.99828	1	19045	0	-0.48656
ZNF570	4	0.0017517	0.0063236	0.707052	169	2	-0.12348	0.22601	0.37018	1	7006	2	-0.12348
ST3GAL2	4	0.0017521	0.0063252	0.707052	170	4	-0.42587	0.99825	0.99827	1	19044	0	-0.42587
SMAD7	3	0.001767	0.004993	0.649256	171	3	-0.69532	0.99322	0.99337	1	18902	0	-0.69532
WDR7	4	0.001812	0.006535	0.716881	172	3	-0.6824	0.91694	0.91673	1	17321	0	-0.6824
KLRD1	4	0.0018164	0.0065484	0.716881	173	4	-0.31762	0.99818	0.99821	1	19043	0	-0.31762
IPMK	4	0.0018265	0.0065862	0.716881	174	4	-0.42797	0.99817	0.9982	1	19042	0	-0.42797
ACBD3	4	0.0018389	0.0066282	0.716881	175	4	-0.36006	0.99816	0.99818	1	19041	0	-0.36006
FAM175B	4	0.0018461	0.0066629	0.716881	176	3	-0.28715	0.93874	0.9387	1	17764	0	-0.28715
PIK3C3	4	0.0018512	0.00668	0.716881	177	4	-0.64948	0.99815	0.99817	1	19040	0	-0.64948
FBXO36	4	0.0018519	0.0066821	0.716881	178	3	-0.23193	0.90388	0.90354	1	17058	0	-0.23193
IL37	4	0.0018832	0.0067846	0.717073	179	4	-0.34519	0.99812	0.99814	1	19039	0	-0.34519
CD33	4	0.0018945	0.0068276	0.717073	180	4	-0.22652	0.99811	0.99813	1	19038	0	-0.22652
UQCC3	4	0.0019093	0.0068789	0.717073	181	4	-0.55459	0.98351	0.98352	1	18688	0	-0.55459
SMAP2	4	0.001913	0.0068975	0.717073	182	3	-0.48513	0.73395	0.75031	1	14155	1	-0.48513
MGAT5	4	0.0019182	0.0069152	0.717073	183	4	-0.3339	0.99808	0.9981	1	19037	0	-0.3339
PADI6	4	0.0019248	0.00694	0.717073	184	2	-0.10581	0.086408	0.19065	0.987236	3665	2	-0.10581
GALNT1	4	0.0019473	0.0070141	0.720829	185	4	-0.35072	0.99735	0.99735	1	19015	0	-0.35072
SPOP	4	0.0019659	0.0070861	0.723282	186	4	-0.84991	0.99423	0.99429	1	18930	0	-0.84991
CT47A4	4	0.0019992	0.0072011	0.723282	187	3	-0.12772	0.85564	0.85511	1	16111	0	-0.12772
C1GALT1	4	0.0020326	0.0073197	0.723282	188	4	-0.28078	0.99797	0.99799	1	19036	0	-0.28078
SPATC1L	4	0.0020447	0.007357	0.723282	189	3	-0.34656	0.27743	0.42199	1	8000	1	-0.34656
PYY	4	0.0020511	0.0073751	0.723282	190	2	0.047647	0.12713	0.26254	1	4989	2	0.047647
BCL7A	4	0.0020556	0.0073932	0.723282	191	4	-0.29976	0.99794	0.99797	1	19034	0	-0.29976
IKBIP	4	0.0020666	0.0074367	0.723282	192	4	-0.28412	0.99793	0.99796	1	19032	0	-0.28412
ZNF414	4	0.0020712	0.0074595	0.723282	193	4	-0.25412	0.99793	0.99795	1	19031	0	-0.25412
RCOR2	4	0.0020783	0.0074797	0.723282	194	3	-0.45107	0.97508	0.97503	1	18528	0	-0.45107
MROH1	4	0.002086	0.0075108	0.723282	195	3	-0.32559	0.90279	0.90244	1	17032	0	-0.32559
UBL7	4	0.0021002	0.0075647	0.723282	196	2	-0.22939	0.5948	0.66739	1	12544	1	-0.22939
DCAF12	4	0.002103	0.007573	0.723282	197	2	-0.072636	0.45965	0.60568	1	11397	1	-0.072636
MDH2	4	0.0021259	0.0076507	0.723282	198	2	-0.2318	0.7776	0.78311	1	14767	1	-0.2318
RDH11	4	0.0021319	0.0076766	0.723282	199	4	-0.4793	0.99787	0.99789	1	19030	0	-0.4793
OR2T33	4	0.002136	0.0076921	0.723282	200	4	-0.3349	0.99786	0.99788	1	19029	0	-0.3349
C1orf52	4	0.0021373	0.0076978	0.723282	201	2	-0.1747	0.79993	0.80183	1	15124	1	-0.1747
HNRNPA1	4	0.0021431	0.007719	0.723282	202	2	-0.32665	0.005937	0.020615	0.842462	458	2	-0.32665
TFAP4	4	0.0021703	0.0078123	0.72568	203	4	-0.22221	0.99783	0.99785	1	19028	0	-0.22221
ZNF645	4	0.0021731	0.0078206	0.72568	204	4	-0.29885	0.99783	0.99784	1	19027	0	-0.29885
TMEM63C	4	0.0022068	0.0079304	0.731763	205	3	-0.25721	0.35662	0.50215	1	9477	1	-0.25721
TMEM150C	4	0.0022334	0.008034	0.731763	206	3	-0.32386	0.93976	0.93972	1	17787	0	-0.32386
XRN1	4	0.0022414	0.0080562	0.731763	207	4	-0.37121	0.99776	0.99777	1	19026	0	-0.37121
ROM1	4	0.0022486	0.008079	0.731763	208	4	-0.29196	0.99775	0.99777	1	19025	0	-0.29196
ANKRD45	4	0.0022535	0.0080977	0.731763	209	2	-0.20353	0.83979	0.83907	1	15817	0	-0.20353
VPS52	4	0.0022586	0.0081158	0.731763	210	4	-0.33303	0.99529	0.99533	1	18954	0	-0.33303
LRRC47	4	0.0023093	0.0082924	0.732479	211	4	-0.36462	0.99769	0.9977	1	19024	0	-0.36462
PDCD7	4	0.0023101	0.0082961	0.732479	212	4	-1.4022	0.99255	0.99261	1	18884	0	-1.4022
TM4SF18	4	0.0023105	0.0082981	0.732479	213	1	0.053601	0.33389	0.47902	1	9057	1	0.053601
RBBP9	4	0.0023392	0.0083986	0.732479	214	3	-0.30574	0.6959	0.72472	1	13678	1	-0.30574
PATZ1	4	0.0023444	0.0084193	0.732479	215	4	-0.45361	0.99638	0.9964	1	18982	0	-0.45361
DSCR3	4	0.0023482	0.0084313	0.732479	216	4	-0.36857	0.99765	0.99766	1	19023	0	-0.36857
MS4A14	4	0.0023506	0.0084421	0.732479	217	3	-0.31746	0.55682	0.64845	1	12207	1	-0.31746
TRMT10B	4	0.0023624	0.0084794	0.732479	218	2	-0.31087	0.85647	0.85597	1	16131	0	-0.31087
TOX4	4	0.00238	0.0085499	0.732479	219	4	-0.68344	0.99686	0.99686	1	18996	0	-0.68344
ATP13A4	4	0.0023819	0.0085582	0.732479	220	4	-0.28574	0.99762	0.99762	1	19022	0	-0.28574
BCLAF1	3	0.002403	0.0067131	0.716881	221	2	-0.92711	0.93212	0.93224	1	17613	0	-0.92711
RABGEF1	4	0.002403	0.008627	0.732479	222	2	-0.14649	0.25345	0.39788	1	7521	2	-0.14649
TTLL6	4	0.0024143	0.0086706	0.732479	223	2	-0.045459	0.3798	0.52583	1	9928	2	-0.045459
KRTAP4-3	4	0.0024302	0.0087208	0.732479	224	4	-0.24777	0.99757	0.99757	1	19021	0	-0.24777
LIPF	4	0.0024304	0.0087218	0.732479	225	3	-0.4421	0.69968	0.72713	1	13724	1	-0.4421
WDR73	4	0.0024379	0.0087467	0.732479	226	4	-1.1306	0.99756	0.99756	1	19020	0	-1.1306
AQP1	4	0.0024406	0.0087571	0.732479	227	3	-0.44791	0.10218	0.21911	0.993461	4201	1	-0.44791
C22orf24	4	0.0024457	0.0087752	0.732479	228	2	-0.12481	0.42632	0.57319	1	10801	2	-0.12481
IFI35	4	0.0024661	0.0088482	0.735364	229	2	-0.13316	0.76632	0.77424	1	14613	1	-0.13316
GTF2A1L	4	0.0025157	0.0089943	0.739493	230	4	-0.37512	0.99748	0.99749	1	19019	0	-0.37512
PAQR4	4	0.002518	0.0090046	0.739493	231	2	0.067852	0.0099147	0.033316	0.874215	713	2	0.067852
SLC46A2	4	0.002521	0.009014	0.739493	232	4	-0.38966	0.99748	0.99749	1	19018	0	-0.38966
OR2A2	4	0.002536	0.0090709	0.740432	233	4	-0.50941	0.98972	0.98973	1	18824	0	-0.50941
VTA1	4	0.0025581	0.0091367	0.740432	234	4	-0.46053	0.99663	0.99663	1	18988	0	-0.46053
RBM10	4	0.0025747	0.0091911	0.740432	235	3	-0.4538	0.85321	0.85262	1	16077	0	-0.4538
RNF8	4	0.0025812	0.0092129	0.740432	236	4	-0.5698	0.99742	0.99742	1	19017	0	-0.5698
GAN	4	0.0025836	0.0092191	0.740432	237	3	-0.53539	0.38612	0.53217	1	10062	1	-0.53539
TBC1D17	4	0.0026025	0.0092781	0.742056	238	3	-0.3027	0.97099	0.97095	1	18443	0	-0.3027
C9orf40	4	0.0026207	0.0093449	0.744286	239	4	-0.27901	0.99738	0.99738	1	19016	0	-0.27901
EXOSC6	4	0.0026359	0.0093952	0.744615	240	3	-1.014	0.9448	0.94467	1	17899	0	-1.014
BCAP29	4	0.0026625	0.0094765	0.744615	241	4	-0.35911	0.99734	0.99734	1	19014	0	-0.35911
ERMN	4	0.0026728	0.0095128	0.744615	242	4	-0.4624	0.99733	0.99733	1	19013	0	-0.4624
LY96	4	0.0026736	0.0095143	0.744615	243	3	-0.25874	0.52706	0.63459	1	11952	1	-0.25874
NOTCH2NL	3	0.0026809	0.0074694	0.723282	244	2	-0.93169	0.94813	0.94837	1	17967	0	-0.93169
AGBL3	4	0.0026814	0.0095439	0.744615	245	4	-0.34386	0.99732	0.99732	1	19012	0	-0.34386
ST3GAL5	4	0.0027157	0.0096682	0.750216	246	4	-0.52724	0.99683	0.99682	1	18995	0	-0.52724
ASNSD1	4	0.0027449	0.0097723	0.750216	247	3	-0.26858	0.97927	0.9793	1	18606	0	-0.26858
HTR2C	4	0.002755	0.0098044	0.750216	248	3	-0.2954	0.31773	0.46264	1	8771	1	-0.2954
TTC14	4	0.0027644	0.0098381	0.750216	249	3	-0.54229	0.29941	0.4441	1	8406	1	-0.54229
LYPD1	4	0.0027663	0.0098463	0.750216	250	4	-0.29016	0.99723	0.99724	1	19011	0	-0.29016
KLHL25	4	0.0027709	0.0098665	0.750216	251	3	-0.32786	0.96309	0.96301	1	18274	0	-0.32786
TMEM207	4	0.0027773	0.0098904	0.750216	252	2	0.12127	0.072516	0.16504	0.982145	3202	2	0.12127
TMEM114	4	0.0028095	0.010006	0.753892	253	4	-0.36568	0.99719	0.9972	1	19010	0	-0.36568
UBALD2	4	0.0028148	0.010028	0.753892	254	4	-0.25087	0.99719	0.99719	1	19009	0	-0.25087
GLMP	4	0.0028232	0.010057	0.753892	255	3	-0.46541	0.83129	0.8307	1	15669	1	-0.46541
PAPLN	4	0.0028789	0.010256	0.762884	256	4	-0.41366	0.99712	0.99711	1	19007	0	-0.41366
SFN	4	0.0029035	0.010342	0.762884	257	4	-0.33222	0.9971	0.99709	1	19006	0	-0.33222
SNAP23	4	0.0029191	0.010405	0.762884	258	4	-0.31456	0.99708	0.99708	1	19005	0	-0.31456
SLC12A1	4	0.0029312	0.010448	0.762884	259	4	-0.26356	0.99707	0.99706	1	19003	0	-0.26356
IGFBP4	4	0.0029312	0.010448	0.762884	260	4	-0.32245	0.99707	0.99706	1	19004	0	-0.32245
APOA4	4	0.0029329	0.010452	0.762884	261	2	-0.14595	0.18674	0.33041	1	6218	1	-0.14595
C10orf53	4	0.0029453	0.010494	0.762884	262	4	-0.31404	0.99705	0.99705	1	19001	0	-0.31404
C5orf66	4	0.0029459	0.010496	0.762884	263	3	-0.38614	0.57764	0.65863	1	12384	1	-0.38614
LYSMD4	4	0.0029664	0.010566	0.762914	264	4	-0.41179	0.99703	0.99703	1	19000	0	-0.41179
HIST1H2BO	4	0.0029761	0.010601	0.762914	265	2	-0.22151	0.79773	0.79994	1	15087	1	-0.22151
PILRB	4	0.0029925	0.010653	0.762914	266	3	-0.53523	0.75927	0.76882	1	14495	1	-0.53523
PTCH2	4	0.002993	0.010656	0.762914	267	3	-0.46582	0.57751	0.65857	1	12383	1	-0.46582
POMZP3	4	0.0030073	0.01071	0.762934	268	4	-0.48451	0.99699	0.99699	1	18998	0	-0.48451
VASN	4	0.0030201	0.010752	0.762934	269	3	-0.39965	0.031503	0.085279	0.923577	1762	1	-0.39965
DOT1L	4	0.0030405	0.010824	0.762934	270	4	-0.46855	0.9945	0.99455	1	18934	0	-0.46855
B3GNT4	4	0.0030497	0.010856	0.762934	271	3	-0.40683	0.92378	0.92365	1	17457	0	-0.40683
RPL26L1	4	0.0030621	0.010894	0.762934	272	3	-0.72198	0.96884	0.96878	1	18393	0	-0.72198
ZNF544	4	0.0030708	0.010922	0.762934	273	4	-0.29451	0.99693	0.99693	1	18997	0	-0.29451
TOM1	4	0.0030883	0.010976	0.762934	274	2	-0.10198	0.11038	0.23359	1	4453	2	-0.10198
PNISR	4	0.0030885	0.010976	0.762934	275	2	-0.59288	0.38568	0.53176	1	10053	1	-0.59288
PPFIA4	4	0.0031089	0.011046	0.763752	276	3	-0.34659	0.25293	0.39731	1	7511	1	-0.34659
ANKRD31	4	0.0031146	0.011068	0.763752	277	3	-0.51296	0.87743	0.87699	1	16537	0	-0.51296
GAGE1	4	0.0031403	0.011154	0.766953	278	3	-0.28038	0.57176	0.6557	1	12329	1	-0.28038
AGBL2	4	0.0031766	0.01128	0.77035	279	4	-0.36924	0.99682	0.99682	1	18994	0	-0.36924
OPRD1	4	0.0031786	0.011284	0.77035	280	4	-0.24431	0.99682	0.99682	1	18993	0	-0.24431
IFITM1	4	0.0031921	0.011334	0.770991	281	1	-0.16765	0.70615	0.7313	1	13805	1	-0.16765
HIGD1C	4	0.0032066	0.011387	0.77149	282	4	-0.28537	0.99679	0.9968	1	18992	0	-0.28537
TYRP1	4	0.003216	0.011422	0.77149	283	3	-0.46168	0.74766	0.76018	1	14330	1	-0.46168
GPR89A	4	0.003244	0.011531	0.77613	284	2	-0.22051	0.87358	0.87315	1	16457	0	-0.22051
MYOC	4	0.0032655	0.011603	0.7782	285	2	-0.13924	0.039697	0.10179	0.959709	2022	2	-0.13924
SMARCB1	4	0.0032958	0.011694	0.779298	286	3	-0.40582	0.57396	0.6568	1	12351	1	-0.40582
ISY1-RAB43	4	0.0032974	0.011701	0.779298	287	4	-0.89271	0.98956	0.98959	1	18819	0	-0.89271
MCU	4	0.0033257	0.011805	0.779633	288	3	-0.39762	0.71185	0.73504	1	13879	1	-0.39762
PPP1R11	4	0.0033274	0.011813	0.779633	289	3	-0.53252	0.82774	0.82722	1	15604	1	-0.53252
KCNA2	4	0.0033366	0.011844	0.779633	290	3	-0.39424	0.72132	0.74151	1	13999	1	-0.39424
CCS	4	0.0033477	0.011882	0.779633	291	2	-0.11074	0.40044	0.54688	1	10305	1	-0.11074
FGFR1OP2	4	0.0033613	0.011934	0.779633	292	3	-0.2966	0.94567	0.94558	1	17916	0	-0.2966
LRRC61	4	0.0033828	0.012007	0.779633	293	2	-0.2988	0.10108	0.2172	0.993461	4152	2	-0.2988
SCTR	4	0.003405	0.012079	0.779633	294	4	-0.41386	0.9966	0.99661	1	18987	0	-0.41386
SPG20	4	0.0034126	0.012102	0.779633	295	3	-0.53649	0.91378	0.91356	1	17262	0	-0.53649
SF3B4	4	0.0034167	0.012116	0.779633	296	4	-2.988	0.99658	0.99659	1	18986	0	-2.988
TNFRSF17	4	0.0034266	0.012158	0.779633	297	3	-0.28186	0.28208	0.42668	1	8085	1	-0.28186
DHX37	4	0.0034403	0.012204	0.779633	298	2	-0.96975	0.6322	0.68727	1	12946	1	-0.96975
EXO5	4	0.0034513	0.012246	0.779633	299	3	-0.24682	0.9708	0.97074	1	18435	0	-0.24682
CPSF7	4	0.0034656	0.012294	0.779633	300	3	-0.49461	0.81081	0.81143	1	15293	1	-0.49461
MOAP1	4	0.0034749	0.012322	0.779633	301	3	-0.35094	0.97542	0.97535	1	18535	0	-0.35094
APLP1	4	0.0035032	0.012423	0.779633	302	3	-0.28172	0.86205	0.86163	1	16233	0	-0.28172
ECD	4	0.0035168	0.01247	0.779633	303	3	-3.4082	0.00054554	0.0019934	0.521972	69	1	-3.4082
SMAD6	4	0.0035291	0.012505	0.779633	304	3	-0.67153	0.96678	0.96672	1	18353	0	-0.67153
GAB4	4	0.0035425	0.012545	0.779633	305	4	-0.16507	0.99646	0.99647	1	18985	0	-0.16507
TYR	4	0.0035522	0.012577	0.779633	306	3	-0.29876	0.95097	0.95087	1	18022	0	-0.29876
HNRNPR	4	0.0035698	0.01263	0.779633	307	4	-0.25815	0.99643	0.99645	1	18984	0	-0.25815
C9orf41	4	0.00357	0.012631	0.779633	308	3	-0.44586	0.88533	0.88493	1	16680	0	-0.44586
CFAP70	4	0.0035851	0.012682	0.779633	309	3	-0.59206	0.9533	0.95317	1	18066	0	-0.59206
KATNA1	4	0.0036071	0.012772	0.779633	310	4	-0.71909	0.99639	0.99641	1	18983	0	-0.71909
PRR14L	4	0.0036232	0.012828	0.779633	311	3	-0.39365	0.61429	0.67759	1	12742	1	-0.39365
DDX5	4	0.0036532	0.01294	0.779633	312	4	-0.65046	0.99635	0.99637	1	18981	0	-0.65046
PCBP2	4	0.0036586	0.012963	0.779633	313	3	-0.21732	0.95412	0.95401	1	18082	0	-0.21732
PCBP4	4	0.003679	0.013028	0.779633	314	3	-0.44604	0.97192	0.97189	1	18461	0	-0.44604
PUS7	4	0.0036885	0.013064	0.779633	315	4	-0.41581	0.99631	0.99634	1	18980	0	-0.41581
ORM1	4	0.0036902	0.013071	0.779633	316	2	-0.46904	0.82837	0.82782	1	15617	1	-0.46904
BANF2	4	0.0036948	0.013086	0.779633	317	3	-0.50093	0.97262	0.97256	1	18474	0	-0.50093
PINLYP	4	0.0037014	0.013103	0.779633	318	3	-0.65223	0.92018	0.91999	1	17387	0	-0.65223
SP4	4	0.0037089	0.013129	0.779633	319	3	-0.47581	0.91251	0.9123	1	17234	0	-0.47581
ZC3H6	4	0.0037105	0.013134	0.779633	320	1	0.062322	0.44055	0.58767	1	11052	2	0.062322
CDCA5	4	0.0037216	0.013172	0.779633	321	4	-0.39287	0.99628	0.99631	1	18979	0	-0.39287
GALNT16	4	0.0037239	0.013181	0.779633	322	2	-0.2624	0.4946	0.62033	1	11701	1	-0.2624
KRTAP10-6	4	0.0037623	0.013305	0.779633	323	2	-0.26155	0.72997	0.7475	1	14110	1	-0.26155
FOXD1	4	0.0037804	0.013369	0.779633	324	3	-1.0022	0.14691	0.29	1	5464	1	-1.0022
MZT2A	4	0.0037974	0.013434	0.779633	325	4	-0.21882	0.9962	0.99624	1	18978	0	-0.21882
DCP2	4	0.0038141	0.013484	0.779633	326	3	-0.43642	0.95348	0.95337	1	18071	0	-0.43642
ARHGEF1	4	0.0038157	0.01349	0.779633	327	4	-0.24821	0.99618	0.99622	1	18977	0	-0.24821
COG3	4	0.0038295	0.013536	0.779633	328	4	-0.40154	0.99117	0.99121	1	18853	0	-0.40154
PKP3	4	0.0038659	0.013671	0.779633	329	2	-0.16513	0.36623	0.51197	1	9644	2	-0.16513
AQP12A	4	0.0038793	0.013716	0.779633	330	2	-0.19615	0.41575	0.56239	1	10611	2	-0.19615
KRTAP10-7	4	0.0038984	0.013769	0.779633	331	3	-0.44425	0.27881	0.4234	1	8029	1	-0.44425
KRTAP1-4	4	0.00391	0.013802	0.779633	332	3	-0.34316	0.70862	0.73294	1	13841	1	-0.34316
MGEA5	4	0.0039163	0.013822	0.779633	333	3	-0.36905	0.84106	0.84033	1	15843	0	-0.36905
MYBL1	4	0.0039164	0.013822	0.779633	334	4	-0.20313	0.99608	0.99612	1	18976	0	-0.20313
SLC7A7	4	0.0039177	0.013827	0.779633	335	2	-0.24334	0.31892	0.4638	1	8794	2	-0.24334
TBXAS1	4	0.0039262	0.013857	0.779633	336	4	-0.28689	0.99607	0.99611	1	18975	0	-0.28689
VPS37A	4	0.0039417	0.013915	0.779633	337	4	-0.34744	0.99606	0.99609	1	18974	0	-0.34744
CABP5	4	0.0039695	0.014004	0.779633	338	1	0.20703	0.04979	0.12157	0.971172	2382	3	0.20703
PEX1	4	0.0039755	0.01402	0.779633	339	3	-0.5993	0.78378	0.78816	1	14863	1	-0.5993
COL6A1	4	0.0039833	0.01405	0.779633	340	3	-0.37237	0.97195	0.97191	1	18462	0	-0.37237
SMIM5	4	0.0039949	0.014087	0.779633	341	3	-0.41465	0.94011	0.94007	1	17794	0	-0.41465
CCDC85A	4	0.0040005	0.014107	0.779633	342	4	-0.2274	0.996	0.99604	1	18972	0	-0.2274
TAP2	4	0.00401	0.014143	0.779633	343	4	-0.23094	0.99599	0.99602	1	18971	0	-0.23094
SLC35A1	4	0.0040153	0.014164	0.779633	344	3	-0.48352	0.60482	0.67259	1	12642	1	-0.48352
BPTF	4	0.0040158	0.014167	0.779633	345	4	-0.296	0.99598	0.99602	1	18970	0	-0.296
SYNCRIP	4	0.0040183	0.014176	0.779633	346	3	-0.45255	0.98119	0.98121	1	18648	0	-0.45255
PLCG1	4	0.0040365	0.014235	0.779633	347	4	-0.24916	0.99596	0.996	1	18969	0	-0.24916
RNF34	4	0.0040576	0.014305	0.779633	348	3	-0.40034	0.58648	0.66307	1	12450	1	-0.40034
LRRC75A	4	0.0040616	0.014317	0.779633	349	4	-0.29594	0.99594	0.99597	1	18968	0	-0.29594
SSBP4	4	0.0040649	0.014327	0.779633	350	4	-0.37773	0.99594	0.99597	1	18967	0	-0.37773
POLE4	4	0.0040732	0.014357	0.779633	351	2	-0.15379	0.15082	0.29395	1	5537	1	-0.15379
KLRC2	4	0.004125	0.01454	0.786179	352	1	0.083874	0.12303	0.25554	1	4839	2	0.083874
SLC2A6	4	0.004131	0.014567	0.786179	353	3	-0.34832	0.95851	0.95846	1	18166	0	-0.34832
CCDC87	4	0.0041556	0.014646	0.786179	354	2	-0.29281	0.33741	0.48261	1	9132	1	-0.29281
SMO	4	0.0041679	0.01468	0.786179	355	4	-0.41653	0.99583	0.99586	1	18966	0	-0.41653
MINOS1-NBL1	4	0.0041768	0.014703	0.786179	356	2	-0.29103	0.10103	0.21711	0.993461	4151	1	-0.29103
PCDHGA4	4	0.0041953	0.014772	0.786179	357	2	-0.26482	0.39187	0.53806	1	10163	2	-0.26482
MICALL1	4	0.0042077	0.014811	0.786179	358	4	-0.31748	0.99579	0.99582	1	18965	0	-0.31748
CYB5RL	4	0.0042211	0.014856	0.786179	359	4	-0.27544	0.99578	0.99581	1	18964	0	-0.27544
ZNF420	4	0.0042286	0.014883	0.786179	360	2	-0.13187	0.44788	0.59509	1	11188	2	-0.13187
IQCA1	4	0.0042631	0.014994	0.786179	361	3	-0.36353	0.95694	0.95687	1	18138	0	-0.36353
DHFRL1	4	0.0042742	0.015029	0.786179	362	3	-0.32938	0.72652	0.74509	1	14057	1	-0.32938
SORT1	4	0.0042804	0.015052	0.786179	363	2	-0.12546	0.81511	0.81541	1	15375	1	-0.12546
SLC25A17	4	0.0043082	0.015144	0.786179	364	3	-0.48384	0.78491	0.78905	1	14881	1	-0.48384
SH2B3	4	0.0043165	0.015168	0.786179	365	4	-0.33987	0.99568	0.99572	1	18963	0	-0.33987
AMFR	4	0.0043194	0.015175	0.786179	366	2	-0.1683	0.37254	0.51838	1	9774	2	-0.1683
TMEM82	4	0.0043209	0.015177	0.786179	367	4	-0.35356	0.99568	0.99571	1	18962	0	-0.35356
TSC22D4	4	0.0043315	0.015215	0.786179	368	2	-0.23212	0.91868	0.91849	1	17361	0	-0.23212
TAX1BP1	4	0.0043322	0.015218	0.786179	369	2	-0.18608	0.91805	0.91782	1	17349	0	-0.18608
WTAP	4	0.0043598	0.015316	0.786439	370	2	-0.11992	0.0099662	0.033467	0.874215	718	2	-0.11992
MFSD3	4	0.0043626	0.015325	0.786439	371	4	-0.46062	0.99564	0.99567	1	18961	0	-0.46062
GBX2	4	0.0043841	0.015407	0.787155	372	3	-0.25912	0.96338	0.96332	1	18282	0	-0.25912
PRCP	4	0.0043949	0.015442	0.787155	373	4	-0.25721	0.99561	0.99564	1	18960	0	-0.25721
RPL4	3	0.0044362	0.012251	0.779633	374	3	-1.2017	0.99556	0.99568	1	18959	0	-1.2017
SYPL2	4	0.0044452	0.015597	0.791803	375	2	-0.30529	0.14617	0.28926	1	5451	1	-0.30529
DYNLRB1	4	0.0044511	0.015617	0.791803	376	4	-1.2893	0.99555	0.99558	1	18958	0	-1.2893
GPR65	4	0.0044615	0.015658	0.79183	377	3	-0.39547	0.88734	0.88701	1	16728	0	-0.39547
MOB3B	4	0.0044974	0.015775	0.795505	378	3	-0.47547	0.75899	0.7686	1	14487	1	-0.47547
CDKAL1	4	0.0045061	0.015814	0.795505	379	3	-0.34562	0.94067	0.94059	1	17803	0	-0.34562
HCST	4	0.0045386	0.015927	0.797095	380	4	-0.41116	0.99546	0.9955	1	18957	0	-0.41116
ARFGEF3	4	0.0045394	0.015929	0.797095	381	2	-0.16368	0.58014	0.65989	1	12404	1	-0.16368
GABPB1	4	0.004581	0.016064	0.798104	382	3	-0.76761	0.039645	0.1017	0.959709	2018	1	-0.76761
ANAPC10	4	0.0045851	0.016077	0.798104	383	4	-0.41563	0.99541	0.99545	1	18956	0	-0.41563
ARRDC2	4	0.0045911	0.016096	0.798104	384	3	-0.21651	0.72835	0.74636	1	14090	1	-0.21651
XPO4	4	0.0045989	0.016121	0.798104	385	4	-0.25877	0.9954	0.99544	1	18955	0	-0.25877
RBM15	4	0.0046101	0.016158	0.798104	386	3	-0.42516	0.98154	0.98157	1	18658	0	-0.42516
PRSS54	4	0.004651	0.016301	0.80177	387	3	-0.33317	0.88036	0.87987	1	16587	0	-0.33317
ADAM2	4	0.0046947	0.016448	0.80177	388	3	-0.2344	0.25456	0.39899	1	7545	1	-0.2344
NRG2	4	0.004718	0.01654	0.80177	389	3	-0.42058	0.96233	0.96225	1	18249	0	-0.42058
TMEM140	4	0.0047324	0.016595	0.80177	390	4	-0.45401	0.99527	0.9953	1	18953	0	-0.45401
RMDN2	4	0.0047357	0.016602	0.80177	391	3	-0.44468	0.7417	0.75581	1	14251	1	-0.44468
LRSAM1	4	0.0047361	0.016603	0.80177	392	3	-0.37541	0.49494	0.62048	1	11704	1	-0.37541
FHOD3	4	0.0047465	0.016638	0.80177	393	2	-0.08444	0.81281	0.81331	1	15326	1	-0.08444
VPS13B	4	0.0047652	0.016699	0.80177	394	2	-0.21686	0.4932	0.61974	1	11691	1	-0.21686
FIBP	4	0.0047694	0.016718	0.80177	395	2	-0.21685	0.87979	0.87932	1	16578	0	-0.21685
SPDYE1	4	0.004771	0.016723	0.80177	396	4	-0.53333	0.99523	0.99525	1	18952	0	-0.53333
UMODL1	4	0.0047729	0.016733	0.80177	397	4	-0.30584	0.99523	0.99525	1	18951	0	-0.30584
MFSD1	4	0.0047821	0.016768	0.80177	398	3	-0.48748	0.93472	0.93459	1	17669	0	-0.48748
DUOXA1	4	0.0047861	0.016778	0.80177	399	4	-0.25987	0.99521	0.99524	1	18950	0	-0.25987
PON3	4	0.004824	0.01691	0.802652	400	4	-0.25863	0.99518	0.99521	1	18949	0	-0.25863
OR1L6	4	0.0048339	0.016939	0.802652	401	4	-0.36811	0.99396	0.994	1	18919	0	-0.36811
REST	4	0.0048458	0.016982	0.802652	402	3	-0.47002	0.58992	0.66488	1	12495	1	-0.47002
PRDM14	4	0.0048501	0.016997	0.802652	403	2	0.066579	0.095905	0.20795	0.990154	3996	2	0.066579
ASS1	4	0.0048539	0.017006	0.802652	404	3	-0.29647	0.91193	0.91176	1	17221	0	-0.29647
HNRNPCL2	4	0.0048684	0.01706	0.803187	405	4	-0.59298	0.99513	0.99516	1	18948	0	-0.59298
ABHD12	4	0.0049018	0.017174	0.80659	406	3	-0.11984	0.91111	0.91089	1	17210	0	-0.11984
C1QL3	4	0.0049177	0.017226	0.80704	407	4	-0.29663	0.98743	0.98746	1	18769	0	-0.29663
LEMD2	4	0.0049536	0.017351	0.809573	408	2	-0.03996	0.043018	0.1084	0.962	2149	1	-0.03996
PUS7L	4	0.0049742	0.017401	0.809573	409	4	-0.30102	0.99503	0.99506	1	18947	0	-0.30102
TXNDC12	4	0.0049874	0.017445	0.809573	410	2	-0.11147	0.033355	0.089015	0.931324	1823	2	-0.11147
GALNS	4	0.0050054	0.01751	0.809573	411	2	-0.13893	0.39868	0.54508	1	10286	2	-0.13893
DCTN1	4	0.0050073	0.017515	0.809573	412	4	-0.49078	0.99499	0.99503	1	18946	0	-0.49078
ZNF740	4	0.0050144	0.017534	0.809573	413	3	-0.34398	0.88321	0.88278	1	16639	0	-0.34398
STRA8	4	0.0050572	0.017689	0.81478	414	2	-0.023977	0.42076	0.56752	1	10699	2	-0.023977
LRRC27	4	0.0051089	0.017869	0.815093	415	1	0.06747	0.15926	0.30248	1	5681	2	0.06747
MFF	4	0.0051177	0.017897	0.815093	416	2	-0.22264	0.95468	0.95455	1	18093	0	-0.22264
VPS28	4	0.0051221	0.017912	0.815093	417	3	-0.52703	0.77138	0.77822	1	14673	1	-0.52703
ASB15	4	0.0051307	0.017939	0.815093	418	4	-0.23824	0.99487	0.99491	1	18945	0	-0.23824
CORO6	4	0.0051317	0.017942	0.815093	419	4	-0.21561	0.99487	0.99491	1	18944	0	-0.21561
UHMK1	4	0.0051502	0.017991	0.815093	420	4	-0.55281	0.99485	0.99489	1	18943	0	-0.55281
TMTC2	4	0.0051607	0.018027	0.815093	421	1	0.048308	0.21602	0.36014	1	6804	2	0.048308
PCOLCE	4	0.0051888	0.018131	0.815093	422	4	-0.24469	0.99481	0.99485	1	18942	0	-0.24469
PROKR2	4	0.0051928	0.018141	0.815093	423	4	-0.33452	0.99481	0.99484	1	18941	0	-0.33452
G0S2	4	0.0051988	0.018159	0.815093	424	4	-0.25058	0.9948	0.99484	1	18940	0	-0.25058
SPDYA	4	0.0052028	0.018174	0.815093	425	4	-0.45975	0.9948	0.99484	1	18939	0	-0.45975
PRMT9	4	0.0052125	0.018208	0.815093	426	4	-0.28052	0.9914	0.99144	1	18856	0	-0.28052
TRIOBP	4	0.0052392	0.018295	0.817098	427	4	-0.18891	0.99476	0.99481	1	18938	0	-0.18891
RGS14	4	0.0052642	0.018382	0.817695	428	2	-0.071918	0.2963	0.44092	1	8342	2	-0.071918
EMILIN1	4	0.0052676	0.018394	0.817695	429	4	-0.25251	0.99473	0.99478	1	18937	0	-0.25251
FAM64A	4	0.005316	0.018554	0.822896	430	2	-0.084109	0.048337	0.1187	0.971172	2327	1	-0.084109
IRX5	4	0.0053329	0.018617	0.823003	431	4	-0.32147	0.99467	0.99471	1	18936	0	-0.32147
ELK3	4	0.0053468	0.018659	0.823003	432	4	-0.18567	0.99465	0.9947	1	18935	0	-0.18567
LPAR3	4	0.0053563	0.018686	0.823003	433	4	-0.33664	0.99412	0.99417	1	18927	0	-0.33664
GCFC2	4	0.0054192	0.018894	0.828424	434	3	-0.2756	0.78621	0.79014	1	14901	1	-0.2756
MAP2K2	4	0.0054195	0.018896	0.828424	435	3	-0.4857	0.92935	0.92915	1	17564	0	-0.4857
DNAH5	4	0.0054713	0.019072	0.834255	436	2	-0.10505	0.2122	0.35627	1	6726	2	-0.10505
PDE6D	4	0.005523	0.019241	0.839719	437	2	-0.16434	0.80067	0.80246	1	15135	1	-0.16434
PCDHA10	4	0.005542	0.019296	0.840175	438	4	-0.34839	0.99446	0.9945	1	18933	0	-0.34839
CBY3	4	0.005559	0.019358	0.840965	439	4	-0.22159	0.99444	0.99449	1	18932	0	-0.22159
UBE2A	3	0.0055942	0.015346	0.786439	440	2	-0.56194	0.45481	0.52186	1	11326	1	-0.56194
ZNF561	4	0.0056265	0.019577	0.848159	441	1	0.044524	0.7007	0.72774	1	13733	1	0.044524
SLC22A13	4	0.005637	0.019612	0.848159	442	2	-0.21316	0.56609	0.65299	1	12281	1	-0.21316
KLRF1	4	0.0056782	0.019747	0.850894	443	2	-0.034819	0.77671	0.78239	1	14753	1	-0.034819
HDAC1	4	0.0056829	0.019764	0.850894	444	2	-0.22856	0.71743	0.7388	1	13941	1	-0.22856
TMEM156	4	0.0057243	0.019906	0.853768	445	3	-0.43974	0.92049	0.92029	1	17399	0	-0.43974
ALDH1A1	4	0.0057551	0.020009	0.853768	446	4	-0.19287	0.99424	0.9943	1	18931	0	-0.19287
AOC3	4	0.0057725	0.020062	0.853768	447	4	-0.47886	0.99423	0.99428	1	18929	0	-0.47886
IL34	4	0.0057817	0.020096	0.853768	448	1	0.30493	0.021267	0.064175	0.908097	1336	3	0.30493
SLC9A5	4	0.0058156	0.020209	0.853768	449	4	-0.42818	0.98723	0.98725	1	18764	0	-0.42818
HIAT1	4	0.0058227	0.020229	0.853768	450	4	-0.24453	0.99418	0.99423	1	18928	0	-0.24453
CT47A9	4	0.0058335	0.020265	0.853768	451	1	0.030414	0.36214	0.5078	1	9579	2	0.030414
EHD4	4	0.0058876	0.020446	0.853768	452	4	-0.29593	0.99411	0.99417	1	18926	0	-0.29593
KRAS	4	0.0058949	0.020474	0.853768	453	3	-0.30887	0.61568	0.67833	1	12752	1	-0.30887
COX6C	4	0.0059009	0.020492	0.853768	454	2	-0.30261	0.30253	0.44728	1	8466	2	-0.30261
REL	4	0.0059103	0.020525	0.853768	455	2	-0.076963	0.08104	0.18083	0.987236	3481	2	-0.076963
REEP2	4	0.005937	0.020615	0.853768	456	3	-0.29724	0.094587	0.20552	0.989282	3956	1	-0.29724
MTHFS	4	0.0059664	0.020706	0.853768	457	4	-0.50246	0.99403	0.99409	1	18925	0	-0.50246
PSMB11	4	0.0059691	0.020712	0.853768	458	3	-0.47825	0.89746	0.89717	1	16938	0	-0.47825
PDK1	4	0.0059731	0.020726	0.853768	459	4	-0.22473	0.99403	0.99408	1	18924	0	-0.22473
KIF3C	4	0.0059776	0.020743	0.853768	460	4	-0.27024	0.99402	0.99408	1	18923	0	-0.27024
TACO1	4	0.0059843	0.020767	0.853768	461	4	-0.35974	0.99402	0.99407	1	18922	0	-0.35974
ZNF653	4	0.0060035	0.020829	0.853768	462	3	-0.28422	0.80534	0.80658	1	15207	1	-0.28422
OR2B2	4	0.0060137	0.020869	0.853768	463	3	-0.21185	0.66981	0.70871	1	13375	1	-0.21185
DUSP16	4	0.0060404	0.020959	0.853768	464	2	-0.093942	0.90019	0.89982	1	16985	0	-0.093942
TMEM200C	4	0.0060421	0.020961	0.853768	465	2	-0.23476	0.74742	0.76	1	14325	1	-0.23476
INMT	4	0.006063	0.021032	0.853768	466	4	-0.29214	0.99394	0.99399	1	18918	0	-0.29214
TOLLIP	4	0.0060632	0.021032	0.853768	467	3	-0.48168	0.52038	0.63158	1	11902	1	-0.48168
PTPN5	4	0.0060658	0.021044	0.853768	468	3	-0.41617	0.9251	0.92489	1	17483	0	-0.41617
MFSD12	4	0.0060709	0.02106	0.853768	469	4	-0.47876	0.99021	0.99022	1	18834	0	-0.47876
PAEP	4	0.006089	0.021116	0.853768	470	4	-0.2799	0.99391	0.99395	1	18917	0	-0.2799
TMEM63B	4	0.0060902	0.021118	0.853768	471	3	-0.25672	0.7425	0.75638	1	14257	1	-0.25672
SPOCK3	4	0.0060921	0.021126	0.853768	472	1	-0.023824	0.76573	0.77378	1	14604	1	-0.023824
GCSAML	4	0.0060943	0.021131	0.853768	473	2	-0.29405	0.15189	0.29504	1	5553	2	-0.29405
YIPF5	4	0.0061057	0.021171	0.853768	474	3	-0.52439	0.86896	0.86852	1	16358	0	-0.52439
MARVELD1	4	0.0061212	0.021216	0.853768	475	4	-0.26404	0.98544	0.98543	1	18731	0	-0.26404
RGS12	4	0.0061439	0.02129	0.854969	476	2	-0.097164	0.87899	0.87853	1	16566	0	-0.097164
GATS	4	0.0061698	0.021373	0.855225	477	4	-0.28784	0.99383	0.99386	1	18916	0	-0.28784
C11orf98	4	0.0061945	0.021456	0.855225	478	2	-0.33272	0.31995	0.46483	1	8811	1	-0.33272
GNE	4	0.0062364	0.021596	0.855225	479	4	-0.29069	0.99376	0.9938	1	18915	0	-0.29069
ZNF891	4	0.0062473	0.021632	0.855225	480	2	-0.22435	0.46116	0.60627	1	11411	1	-0.22435
ECM1	4	0.0062537	0.021653	0.855225	481	4	-0.24514	0.99375	0.99378	1	18914	0	-0.24514
GABPA	4	0.006281	0.021747	0.855225	482	4	-0.39696	0.98454	0.98455	1	18711	0	-0.39696
HOXB4	4	0.0062858	0.021762	0.855225	483	2	-0.29079	0.69757	0.72578	1	13703	1	-0.29079
FRMD1	4	0.0062991	0.021798	0.855225	484	1	0.17972	0.29028	0.43497	1	8224	2	0.17972
FICD	4	0.0063199	0.021868	0.855225	485	4	-0.29296	0.99368	0.99371	1	18913	0	-0.29296
RAPGEFL1	4	0.0063479	0.02196	0.855225	486	4	-0.28595	0.99365	0.99368	1	18912	0	-0.28595
BATF	4	0.0063508	0.02197	0.855225	487	2	0.055531	0.23097	0.37524	1	7112	2	0.055531
CWH43	4	0.0063729	0.022048	0.855225	488	3	-0.28477	0.97757	0.9776	1	18572	0	-0.28477
USP16	4	0.006383	0.02208	0.855225	489	4	-0.33754	0.99362	0.99365	1	18911	0	-0.33754
C10orf62	4	0.0063924	0.022109	0.855225	490	2	-0.11104	0.20794	0.35188	1	6647	2	-0.11104
SLC43A3	4	0.0064025	0.022144	0.855225	491	1	0.0013475	0.84041	0.83969	1	15827	0	0.0013475
MPV17L	4	0.006446	0.022293	0.855225	492	4	-0.22923	0.99355	0.99359	1	18910	0	-0.22923
SPINK14	4	0.0064542	0.02232	0.855225	493	2	-0.065248	0.50734	0.62588	1	11805	1	-0.065248
HNRNPAB	4	0.0064557	0.022326	0.855225	494	2	-0.08456	0.19274	0.33649	1	6333	2	-0.08456
LRP8	4	0.0064704	0.022376	0.855225	495	2	-0.30672	0.95329	0.95317	1	18065	0	-0.30672
ASPHD1	4	0.0065024	0.022471	0.855225	496	4	-0.23645	0.9935	0.99353	1	18909	0	-0.23645
GNPTG	4	0.0065059	0.022479	0.855225	497	3	-0.28826	0.54832	0.64439	1	12129	1	-0.28826
ISLR	4	0.0065576	0.022645	0.855225	498	1	0.096627	0.14801	0.29109	1	5487	2	0.096627
PRCC	4	0.0065752	0.022705	0.855225	499	4	-0.37562	0.99342	0.99346	1	18908	0	-0.37562
FAM58A	4	0.0065784	0.022713	0.855225	500	3	-0.2714	0.8046	0.80593	1	15199	1	-0.2714
GALNT5	4	0.0065883	0.022741	0.855225	501	2	-0.30847	0.82839	0.82783	1	15618	1	-0.30847
C1orf61	4	0.0065993	0.022774	0.855225	502	4	-0.23429	0.9934	0.99344	1	18907	0	-0.23429
UBOX5	4	0.0066005	0.022778	0.855225	503	4	-0.18995	0.9934	0.99344	1	18906	0	-0.18995
SLFN14	4	0.0066093	0.022809	0.855225	504	1	-0.074643	0.39451	0.54078	1	10206	1	-0.074643
SYNGAP1	4	0.006619	0.022839	0.855225	505	3	-0.3245	0.87461	0.87416	1	16469	0	-0.3245
EZR	4	0.0066354	0.022884	0.855225	506	3	-0.27345	0.92578	0.92558	1	17501	0	-0.27345
ATF3	4	0.0066517	0.022936	0.855225	507	3	-0.45221	0.13992	0.28291	1	5349	1	-0.45221
FCHO2	4	0.0066575	0.022959	0.855225	508	2	-0.56594	0.68725	0.71935	1	13582	1	-0.56594
DCTN3	4	0.0066596	0.022966	0.855225	509	4	-0.32318	0.99334	0.99338	1	18905	0	-0.32318
CLUH	4	0.006661	0.022973	0.855225	510	2	0.021287	0.2268	0.37098	1	7024	2	0.021287
MMD2	4	0.006673	0.023012	0.855225	511	4	-0.15622	0.99333	0.99336	1	18904	0	-0.15622
NAPG	4	0.0066989	0.023092	0.855225	512	3	-0.48231	0.86699	0.86653	1	16328	0	-0.48231
TECPR1	4	0.0067092	0.023123	0.855225	513	3	-0.32688	0.97487	0.97482	1	18523	0	-0.32688
MTUS1	4	0.0067128	0.023134	0.855225	514	4	-0.20644	0.99265	0.9927	1	18885	0	-0.20644
FANCM	4	0.0067505	0.023262	0.855225	515	3	-0.5677	0.0096051	0.032309	0.874215	695	1	-0.5677
FBXO7	4	0.0067608	0.023297	0.855225	516	3	-0.41468	0.91779	0.91757	1	17340	0	-0.41468
BATF3	4	0.0067645	0.023309	0.855225	517	1	0.094773	0.11548	0.24244	1	4616	1	0.094773
GAD1	4	0.006777	0.023349	0.855225	518	2	-0.29584	0.90217	0.9018	1	17025	0	-0.29584
MRPS34	4	0.0067786	0.023353	0.855225	519	4	-0.61613	0.99322	0.99327	1	18903	0	-0.61613
IGFN1	4	0.0068171	0.023468	0.855225	520	3	-0.40334	0.91574	0.91553	1	17294	0	-0.40334
LRRC8A	4	0.006821	0.023478	0.855225	521	4	-0.31903	0.99318	0.99322	1	18901	0	-0.31903
MYO3B	4	0.006842	0.023543	0.855225	522	4	-0.22412	0.99316	0.9932	1	18900	0	-0.22412
MT3	4	0.0068679	0.023622	0.855225	523	2	-0.12539	0.67986	0.71481	1	13489	1	-0.12539
MBNL3	4	0.0068848	0.023673	0.855225	524	4	-0.26849	0.99312	0.99315	1	18899	0	-0.26849
MUTYH	4	0.0068857	0.023679	0.855225	525	3	-0.39022	0.90015	0.89977	1	16984	0	-0.39022
ATP6V1G2	4	0.0068978	0.023711	0.855225	526	4	-0.20307	0.9931	0.99314	1	18898	0	-0.20307
NANOS3	4	0.0069126	0.023762	0.855225	527	2	-0.15928	0.13084	0.26893	1	5104	2	-0.15928
USP11	4	0.0069196	0.023781	0.855225	528	1	0.067517	0.29174	0.43641	1	8254	2	0.067517
COL23A1	4	0.0069539	0.023898	0.855225	529	4	-0.21821	0.99305	0.99309	1	18897	0	-0.21821
ARHGAP6	4	0.0069652	0.023936	0.855225	530	4	-0.12675	0.99303	0.99308	1	18896	0	-0.12675
ESRRA	4	0.0069713	0.023956	0.855225	531	2	-0.18297	0.66256	0.70436	1	13291	1	-0.18297
TBL1XR1	4	0.0069733	0.023963	0.855225	532	3	-0.50826	0.96241	0.96234	1	18256	0	-0.50826
RRP9	4	0.0069828	0.023993	0.855225	533	4	-0.79831	0.99302	0.99306	1	18895	0	-0.79831
CEP128	4	0.0069973	0.024044	0.855225	534	3	-0.45577	0.29606	0.44069	1	8334	1	-0.45577
LOC100130451	4	0.0070041	0.024066	0.855225	535	4	-0.18652	0.993	0.99304	1	18894	0	-0.18652
NMU	4	0.007023	0.024116	0.855225	536	4	-0.21185	0.99298	0.99302	1	18893	0	-0.21185
RFFL	4	0.0070292	0.024131	0.855225	537	3	-0.28421	0.81689	0.81704	1	15407	1	-0.28421
SNRPB2	4	0.0070546	0.024221	0.855225	538	4	-0.34361	0.99295	0.993	1	18892	0	-0.34361
KIFAP3	4	0.0070673	0.024258	0.855225	539	4	-0.19108	0.99293	0.99298	1	18891	0	-0.19108
ENPP4	4	0.0070699	0.024264	0.855225	540	4	-0.30734	0.98481	0.9848	1	18719	0	-0.30734
OR51Q1	4	0.0070746	0.02428	0.855225	541	1	0.094741	0.22077	0.36491	1	6901	2	0.094741
ZNF683	4	0.0070878	0.024316	0.855225	542	2	-0.38755	0.639	0.69098	1	13025	1	-0.38755
IRGC	4	0.007095	0.024339	0.855225	543	3	-0.23675	0.27755	0.42212	1	8004	1	-0.23675
C10orf32	4	0.0071206	0.024433	0.856944	544	4	-0.23855	0.99288	0.99294	1	18890	0	-0.23855
CLDN24	4	0.00715	0.024535	0.858965	545	4	-0.30634	0.99285	0.99291	1	18889	0	-0.30634
SCN10A	4	0.0071958	0.024687	0.859494	546	3	-0.34725	0.25029	0.39462	1	7458	1	-0.34725
PPP4C	4	0.0072109	0.024735	0.859494	547	4	-0.80612	0.98495	0.98496	1	18722	0	-0.80612
PCSK6	4	0.0072141	0.024744	0.859494	548	4	-0.13354	0.99279	0.99284	1	18888	0	-0.13354
CADM3	4	0.0072186	0.02476	0.859494	549	2	-0.24214	0.18896	0.3326	1	6259	1	-0.24214
CCDC172	4	0.0072297	0.024795	0.859494	550	2	-0.11719	0.65693	0.70112	1	13214	1	-0.11719
GRIN2B	4	0.0072618	0.024892	0.86041	551	4	-0.21261	0.99274	0.99279	1	18887	0	-0.21261
TBATA	4	0.0073083	0.025052	0.86438	552	3	-0.40109	0.8947	0.89437	1	16879	0	-0.40109
GPR12	4	0.0073331	0.025133	0.864476	553	2	-0.030001	0.24685	0.39116	1	7394	1	-0.030001
CDK16	4	0.007337	0.025145	0.864476	554	4	-0.26675	0.99266	0.99272	1	18886	0	-0.26675
DMD	4	0.0073848	0.025297	0.867116	555	2	0.019437	0.12563	0.26003	1	4927	2	0.019437
KAZALD1	4	0.0073935	0.025327	0.867116	556	3	-0.38661	0.95181	0.95171	1	18035	0	-0.38661
KIR2DL1	4	0.0074001	0.025358	0.867116	557	3	-0.36832	0.95708	0.95702	1	18141	0	-0.36832
RPS4Y1	4	0.0074364	0.025487	0.869988	558	3	-0.35819	0.97626	0.97624	1	18547	0	-0.35819
RAB41	4	0.0074881	0.025651	0.873996	559	1	0.099253	0.089302	0.19597	0.987236	3771	2	0.099253
VIL1	4	0.0075361	0.02581	0.874152	560	2	-0.037397	0.1677	0.31103	1	5834	2	-0.037397
FAM170A	4	0.0075398	0.025822	0.874152	561	2	-0.14442	0.058759	0.13893	0.973045	2717	1	-0.14442
CSMD1	4	0.0075412	0.025824	0.874152	562	3	-0.39429	0.70586	0.7311	1	13799	1	-0.39429
TMEM53	4	0.0075457	0.025838	0.874152	563	3	-0.50732	0.076558	0.17258	0.987236	3325	1	-0.50732
DLG5	4	0.0075984	0.02602	0.874959	564	4	-0.4046	0.9924	0.99246	1	18883	0	-0.4046
SMARCC1	4	0.0076046	0.026042	0.874959	565	2	-0.30172	0.87702	0.87658	1	16526	0	-0.30172
GSDMA	4	0.0076071	0.026047	0.874959	566	4	-0.31961	0.99239	0.99245	1	18882	0	-0.31961
BTBD16	4	0.0076145	0.026061	0.874959	567	4	-0.24048	0.99239	0.99244	1	18881	0	-0.24048
UGT2B15	4	0.0076431	0.026143	0.874959	568	2	-0.1344	0.88567	0.88529	1	16684	0	-0.1344
SEC11A	4	0.0076948	0.026292	0.874959	569	2	-0.13741	0.60928	0.67487	1	12684	1	-0.13741
TRNAU1AP	4	0.0077439	0.026459	0.874959	570	4	-0.50266	0.99226	0.99232	1	18880	0	-0.50266
GNG4	4	0.0077452	0.02646	0.874959	571	4	-0.17858	0.99225	0.99231	1	18879	0	-0.17858
ZC3HAV1L	4	0.0077532	0.026486	0.874959	572	3	-0.22485	0.4475	0.59471	1	11182	1	-0.22485
C6orf1	4	0.0077562	0.026496	0.874959	573	3	-0.21407	0.96839	0.96834	1	18386	0	-0.21407
DLK1	4	0.0077697	0.026547	0.874959	574	4	-0.22111	0.99223	0.99229	1	18878	0	-0.22111
NFE2	4	0.0077983	0.026628	0.874959	575	4	-0.1235	0.9922	0.99226	1	18877	0	-0.1235
SRL	4	0.0077997	0.026635	0.874959	576	4	-0.2218	0.9922	0.99226	1	18876	0	-0.2218
TRIM34	4	0.0078065	0.026652	0.874959	577	4	-0.29332	0.99219	0.99225	1	18875	0	-0.29332
MYCT1	4	0.0078173	0.026686	0.874959	578	2	-0.19393	0.25468	0.39911	1	7549	1	-0.19393
GUCY1B3	4	0.0078498	0.026791	0.874959	579	2	-0.13457	0.52032	0.63155	1	11901	1	-0.13457
NEUROD4	4	0.0078515	0.026794	0.874959	580	3	-0.34001	0.7288	0.74668	1	14097	1	-0.34001
CDH20	4	0.0078791	0.02688	0.874959	581	4	-0.15589	0.99212	0.99218	1	18874	0	-0.15589
NEURL1	4	0.0078812	0.026888	0.874959	582	3	-0.39312	0.97182	0.97179	1	18458	0	-0.39312
OSBPL10	4	0.007887	0.02691	0.874959	583	2	-0.15709	0.53752	0.63933	1	12038	1	-0.15709
ZSCAN1	4	0.0079038	0.026963	0.874959	584	4	-0.27663	0.9921	0.99216	1	18873	0	-0.27663
ARPC1B	4	0.00793	0.02705	0.874959	585	4	-0.59109	0.98925	0.98929	1	18810	0	-0.59109
NPIPB9	4	0.0079328	0.02706	0.874959	586	4	-1.3924	0.99207	0.99213	1	18872	0	-1.3924
OVCH2	4	0.0079342	0.027063	0.874959	587	4	-0.19763	0.99207	0.99213	1	18871	0	-0.19763
RDH5	4	0.0079361	0.027068	0.874959	588	4	-0.32809	0.98474	0.98473	1	18715	0	-0.32809
H2BFM	4	0.0079516	0.027114	0.874959	589	3	-0.20629	0.93011	0.92989	1	17575	0	-0.20629
IL24	4	0.0079678	0.027163	0.874959	590	3	-0.58941	0.90497	0.90463	1	17085	0	-0.58941
TM6SF2	4	0.0079715	0.027176	0.874959	591	4	-0.17941	0.99203	0.99209	1	18870	0	-0.17941
HAS1	4	0.0080048	0.027285	0.874959	592	2	-0.055633	0.31625	0.46115	1	8733	1	-0.055633
RHOV	4	0.0080051	0.027286	0.874959	593	3	-0.2691	0.95102	0.95093	1	18023	0	-0.2691
CERS6	4	0.0080271	0.027346	0.874959	594	4	-0.2799	0.99197	0.99203	1	18869	0	-0.2799
FAM9B	4	0.0080272	0.027346	0.874959	595	2	-0.3786	0.9383	0.93826	1	17758	0	-0.3786
FBXO21	4	0.0080564	0.027433	0.874959	596	2	-0.13019	0.37065	0.51647	1	9745	2	-0.13019
STON1	4	0.0080628	0.027455	0.874959	597	3	-0.29345	0.73754	0.75284	1	14194	1	-0.29345
SLC12A8	4	0.0080652	0.027464	0.874959	598	3	-0.42845	0.8979	0.89763	1	16943	0	-0.42845
RNF183	4	0.0081266	0.027662	0.877842	599	4	-0.27239	0.99187	0.99194	1	18868	0	-0.27239
DEFB130	4	0.0081378	0.027703	0.877842	600	4	-0.35715	0.99186	0.99193	1	18867	0	-0.35715
SLC13A2	4	0.0081406	0.027711	0.877842	601	4	-0.22975	0.99186	0.99193	1	18866	0	-0.22975
LRIG3	4	0.0081597	0.027772	0.877842	602	1	-0.062069	0.91997	0.91978	1	17383	0	-0.062069
TTC8	4	0.0081929	0.027876	0.877842	603	4	-0.34256	0.99181	0.99187	1	18865	0	-0.34256
BAG5	4	0.0082114	0.027941	0.877842	604	3	-0.38595	0.85187	0.85129	1	16050	0	-0.38595
LAMB2	4	0.0082143	0.027951	0.877842	605	3	-0.29987	0.89557	0.89525	1	16899	0	-0.29987
TATDN1	4	0.008226	0.027984	0.877842	606	3	-0.43538	0.014754	0.048264	0.893333	1019	1	-0.43538
PRM3	4	0.008263	0.028109	0.877842	607	3	-0.23189	0.95588	0.95579	1	18121	0	-0.23189
SKP2	4	0.0082636	0.028109	0.877842	608	3	-0.4879	0.69983	0.72723	1	13726	1	-0.4879
FANCL	4	0.008266	0.028116	0.877842	609	3	-0.45397	0.95905	0.95896	1	18179	0	-0.45397
SASS6	4	0.008281	0.028165	0.877842	610	2	-1.805	0.18536	0.32903	1	6188	1	-1.805
TIPRL	4	0.0082895	0.028197	0.877842	611	4	-0.56156	0.99171	0.99177	1	18864	0	-0.56156
C8orf44	3	0.0082905	0.022415	0.855225	612	3	-0.39842	0.99171	0.99184	1	18863	0	-0.39842
FRMD7	4	0.0083146	0.02828	0.878991	613	2	-0.099988	0.92067	0.92047	1	17400	0	-0.099988
IFT140	4	0.0083334	0.02834	0.879405	614	2	-0.15939	0.05692	0.13541	0.973045	2642	1	-0.15939
MYO1F	4	0.0083654	0.028445	0.879405	615	4	-0.24311	0.99163	0.99169	1	18862	0	-0.24311
KTN1	4	0.0083663	0.028449	0.879405	616	2	-0.026198	0.27518	0.41974	1	7953	2	-0.026198
CASP7	4	0.0083775	0.028478	0.879405	617	2	-0.41545	0.33764	0.48285	1	9136	1	-0.41545
PERP	4	0.0083942	0.028525	0.879439	618	4	-0.3021	0.99161	0.99166	1	18861	0	-0.3021
PHEX	4	0.0084163	0.028594	0.880144	619	2	-0.26041	0.9332	0.93301	1	17632	0	-0.26041
NUCB2	4	0.0084329	0.028647	0.880368	620	2	-0.15361	0.38315	0.52923	1	10003	2	-0.15361
PUSL1	4	0.0084696	0.028768	0.882355	621	1	0.086622	0.38619	0.53225	1	10064	2	0.086622
COQ10A	4	0.0084831	0.02881	0.882355	622	3	-0.58696	0.06416	0.14927	0.982145	2887	1	-0.58696
ZNF613	4	0.0085212	0.028921	0.882355	623	3	-0.18149	0.94901	0.94894	1	17976	0	-0.18149
LTA	4	0.0085497	0.029014	0.882355	624	2	-0.35528	0.73618	0.75185	1	14174	1	-0.35528
CCDC71L	4	0.0085665	0.029072	0.882355	625	2	-0.30494	0.71356	0.73617	1	13900	1	-0.30494
VEZF1	4	0.0085684	0.029079	0.882355	626	3	-0.2701	0.53128	0.63647	1	11987	1	-0.2701
SLC25A19	4	0.0085721	0.029088	0.882355	627	2	-0.28729	0.44733	0.59453	1	11178	1	-0.28729
WIF1	4	0.0085728	0.029092	0.882355	628	2	-0.12237	0.35134	0.49687	1	9387	1	-0.12237
PTPRK	4	0.0085888	0.029136	0.882355	629	3	-0.54783	0.3458	0.49125	1	9282	1	-0.54783
OR5AU1	4	0.0086008	0.029173	0.882355	630	4	-0.15725	0.9914	0.99144	1	18857	0	-0.15725
PI15	4	0.0086224	0.029244	0.882758	631	3	-0.30895	0.9048	0.90446	1	17080	0	-0.30895
RAD9A	4	0.0086311	0.029279	0.882758	632	4	-0.81491	0.98557	0.98558	1	18733	0	-0.81491
SRGAP2	4	0.0086729	0.029406	0.884045	633	4	-0.61743	0.98724	0.98726	1	18765	0	-0.61743
TOE1	4	0.0086761	0.029414	0.884045	634	2	-0.33505	0.057772	0.13703	0.973045	2677	2	-0.33505
MAST3	4	0.0087277	0.029577	0.884701	635	3	-0.37234	0.88476	0.88434	1	16671	0	-0.37234
S100A7	4	0.0087321	0.029591	0.884701	636	4	-0.24922	0.99127	0.99131	1	18855	0	-0.24922
DCAF10	4	0.0087574	0.029667	0.884701	637	4	-0.33447	0.99124	0.99129	1	18854	0	-0.33447
EID1	4	0.0087722	0.029715	0.884701	638	3	-0.2931	0.65022	0.69728	1	13135	1	-0.2931
POLR3F	4	0.0087746	0.029725	0.884701	639	3	-1.6185	0.95197	0.95187	1	18037	0	-1.6185
RAB35	4	0.0087793	0.029739	0.884701	640	3	-0.40844	0.77267	0.77922	1	14690	1	-0.40844
ZFAND5	4	0.0087942	0.029771	0.884701	641	3	-0.32652	0.97111	0.97107	1	18448	0	-0.32652
CDH17	4	0.0088027	0.029806	0.884701	642	3	-0.18842	0.98236	0.98238	1	18670	0	-0.18842
HIST1H2AG	4	0.0088556	0.029974	0.888303	643	3	-0.35921	0.33236	0.47753	1	9032	1	-0.35921
XRCC4	4	0.0088826	0.030064	0.888694	644	2	-0.16095	0.084208	0.18669	0.987236	3587	2	-0.16095
CSMD3	4	0.0088877	0.03008	0.888694	645	3	-0.32847	0.94545	0.94534	1	17908	0	-0.32847
LINGO3	4	0.0089116	0.030152	0.88904	646	4	-0.61683	0.99109	0.99114	1	18852	0	-0.61683
SENP3	4	0.0089342	0.03022	0.88904	647	3	-0.21335	0.67624	0.71255	1	13451	1	-0.21335
CENPJ	4	0.0089388	0.030232	0.88904	648	4	-0.35947	0.99106	0.99111	1	18851	0	-0.35947
PLBD2	4	0.0089846	0.030382	0.890051	649	2	-0.14767	0.033459	0.089247	0.932564	1825	2	-0.14767
KRIT1	4	0.0089858	0.030383	0.890051	650	2	-0.12335	0.45185	0.59911	1	11275	1	-0.12335
VIT	4	0.0090374	0.030553	0.890051	651	3	-0.22828	0.95464	0.95452	1	18092	0	-0.22828
PTPN23	4	0.0090418	0.030567	0.890051	652	4	-0.66461	0.98688	0.98689	1	18755	0	-0.66461
PDHX	4	0.0090533	0.03061	0.890051	653	3	-0.30051	0.65154	0.69801	1	13150	1	-0.30051
SIX6	4	0.0090891	0.030716	0.890051	654	2	-0.13692	0.76602	0.77401	1	14610	1	-0.13692
ZBTB20	4	0.0091107	0.03078	0.890051	655	2	-0.20824	0.65497	0.69993	1	13194	1	-0.20824
MPP4	4	0.0091169	0.030794	0.890051	656	4	-0.19681	0.99088	0.99093	1	18850	0	-0.19681
FBXO2	4	0.0091187	0.0308	0.890051	657	3	-0.4795	0.94479	0.94467	1	17898	0	-0.4795
ZNF879	4	0.0091322	0.030845	0.890051	658	4	-0.35208	0.99087	0.99092	1	18849	0	-0.35208
TRUB1	4	0.0091383	0.030862	0.890051	659	4	-0.209	0.99086	0.99092	1	18848	0	-0.209
IER5L	4	0.0091395	0.030869	0.890051	660	2	-0.18552	0.51064	0.62721	1	11827	1	-0.18552
FAM120A	4	0.0091407	0.030871	0.890051	661	2	-0.079512	0.8602	0.85972	1	16197	0	-0.079512
ADSS	4	0.0091664	0.030955	0.89062	662	3	-0.46161	0.78286	0.7874	1	14850	1	-0.46161
LMTK2	4	0.0091753	0.030984	0.89062	663	4	-0.16136	0.99082	0.99088	1	18847	0	-0.16136
HNRNPF	4	0.0091972	0.031053	0.890904	664	2	-0.17223	0.010843	0.036209	0.882207	768	1	-0.17223
YJEFN3	4	0.0092077	0.031087	0.890904	665	4	-0.23165	0.99079	0.99084	1	18846	0	-0.23165
PSMD4	3	0.0092281	0.02482	0.859494	666	1	-0.14651	0.040084	0.098204	0.953023	2037	1	-0.14651
LUM	4	0.0092439	0.031206	0.891747	667	4	-0.41692	0.98519	0.9852	1	18728	0	-0.41692
DEGS2	4	0.0092587	0.031253	0.891747	668	4	-0.27861	0.99074	0.99079	1	18845	0	-0.27861
GRB14	4	0.0092598	0.031257	0.891747	669	3	-0.53022	0.88974	0.88939	1	16772	0	-0.53022
ZNF771	4	0.0092783	0.031312	0.891997	670	3	-0.25222	0.013829	0.045387	0.888791	960	1	-0.25222
TMEM179	4	0.0092955	0.031367	0.892246	671	1	-0.010808	0.58136	0.66049	1	12413	1	-0.010808
C16orf52	4	0.0093131	0.031421	0.89245	672	2	-0.1102	0.18316	0.32679	1	6147	2	-0.1102
MIER3	4	0.0093471	0.031522	0.892456	673	3	-0.25825	0.94274	0.94265	1	17848	0	-0.25825
FER	4	0.0093741	0.031612	0.892456	674	3	-0.36107	0.808	0.80893	1	15246	1	-0.36107
SCFD1	4	0.0093987	0.03169	0.892456	675	2	-0.61602	0.53343	0.63746	1	12003	1	-0.61602
RAD1	4	0.0094416	0.031813	0.892456	676	4	-0.31194	0.99056	0.99059	1	18842	0	-0.31194
OR12D3	4	0.0094503	0.031841	0.892456	677	2	-0.14873	0.1929	0.33665	1	6337	1	-0.14873
MIR205HG	4	0.0094731	0.031904	0.892456	678	4	-0.39532	0.99053	0.99056	1	18841	0	-0.39532
MORF4L1	4	0.0094825	0.03193	0.892456	679	4	-0.23584	0.99052	0.99055	1	18840	0	-0.23584
C10orf91	4	0.0094882	0.03195	0.892456	680	2	-0.1228	0.78409	0.78841	1	14867	1	-0.1228
ITM2C	4	0.0095019	0.03199	0.892456	681	2	-0.10792	0.45429	0.60157	1	11320	2	-0.10792
ANKLE2	4	0.0095125	0.032019	0.892456	682	3	-1.3688	0.54277	0.64174	1	12082	1	-1.3688
RNF186	4	0.0095237	0.032054	0.892456	683	4	-0.32911	0.99048	0.9905	1	18839	0	-0.32911
PARP6	4	0.0095254	0.032058	0.892456	684	3	-0.31091	0.97694	0.97696	1	18564	0	-0.31091
ZNF267	4	0.0095332	0.032086	0.892456	685	4	-0.18663	0.99047	0.99049	1	18838	0	-0.18663
RNF167	4	0.0095535	0.032155	0.892456	686	1	0.12094	0.10166	0.21818	0.993461	4183	2	0.12094
TIAL1	4	0.0095633	0.032188	0.892456	687	4	-0.13873	0.99044	0.99046	1	18837	0	-0.13873
WDR91	4	0.0095705	0.032214	0.892456	688	2	-0.11259	0.34818	0.49363	1	9331	2	-0.11259
LSS	4	0.0095753	0.032228	0.892456	689	4	-0.25029	0.99042	0.99045	1	18836	0	-0.25029
CD19	4	0.0096029	0.032301	0.892456	690	3	-0.43549	0.97966	0.97972	1	18615	0	-0.43549
OR7G2	4	0.0096051	0.032309	0.892456	691	3	-0.15159	0.33913	0.48439	1	9160	1	-0.15159
UBE2F	4	0.0096625	0.032497	0.894614	692	3	-0.51155	0.98081	0.98084	1	18638	0	-0.51155
CCL21	4	0.0096912	0.032596	0.894614	693	3	-0.3817	0.95309	0.95297	1	18060	0	-0.3817
ANKIB1	4	0.0097355	0.032754	0.894614	694	3	-0.42529	0.60081	0.6705	1	12609	1	-0.42529
KATNB1	4	0.0097426	0.032779	0.894614	695	4	-0.38656	0.99026	0.99027	1	18835	0	-0.38656
C11orf85	4	0.0097597	0.032831	0.894614	696	2	-0.25044	0.57569	0.65768	1	12366	1	-0.25044
SEPHS2	4	0.0097598	0.032833	0.894614	697	4	-1.2881	0.98361	0.98362	1	18691	0	-1.2881
TFF2	4	0.0097656	0.032849	0.894614	698	3	-0.26951	0.80483	0.80614	1	15200	1	-0.26951
HLA-G	4	0.009791	0.032934	0.894614	699	4	-0.31676	0.99021	0.99022	1	18833	0	-0.31676
TTC39B	4	0.0098013	0.03296	0.894614	700	3	-0.38273	0.32503	0.47004	1	8891	1	-0.38273
WFIKKN2	4	0.0098102	0.03299	0.894614	701	3	-0.46775	0.96395	0.96391	1	18295	0	-0.46775
F5	4	0.0098114	0.032995	0.894614	702	2	-0.11434	0.50933	0.62668	1	11814	1	-0.11434
C11orf1	4	0.0098404	0.033088	0.894614	703	3	-0.21601	0.36657	0.51231	1	9653	1	-0.21601
SRRM3	4	0.0098773	0.033203	0.894614	704	3	-0.45761	0.91866	0.91846	1	17359	0	-0.45761
NOL3	4	0.0098819	0.033216	0.894614	705	4	-0.25798	0.99012	0.99013	1	18832	0	-0.25798
TACR2	4	0.0098852	0.033224	0.894614	706	4	-0.13277	0.99011	0.99013	1	18831	0	-0.13277
TTC33	4	0.009908	0.033292	0.894614	707	4	-0.23173	0.99009	0.99011	1	18830	0	-0.23173
KRTAP10-3	4	0.0099116	0.033304	0.894614	708	3	-0.24895	0.95461	0.95449	1	18091	0	-0.24895
GSDMB	4	0.0099178	0.033323	0.894614	709	4	-0.24851	0.99008	0.9901	1	18829	0	-0.24851
IGSF11	4	0.0099619	0.033451	0.894967	710	3	-0.22006	0.50499	0.62481	1	11789	1	-0.22006
CLEC2L	4	0.0099767	0.033506	0.894967	711	4	-0.36678	0.99002	0.99004	1	18828	0	-0.36678
UBE3A	4	0.00998	0.033516	0.894967	712	4	-0.38498	0.99002	0.99004	1	18827	0	-0.38498
HIST1H3I	4	0.0099844	0.033531	0.894967	713	3	-0.48066	0.92728	0.92706	1	17530	0	-0.48066
C11orf52	4	0.010018	0.033621	0.894967	714	3	-0.24824	0.89183	0.89153	1	16818	0	-0.24824
DMWD	4	0.010018	0.033621	0.894967	715	1	-0.054476	0.5048	0.62472	1	11787	1	-0.054476
ENTPD2	4	0.010035	0.033667	0.894967	716	3	-0.51322	0.83586	0.83521	1	15746	0	-0.51322
TMEM50A	4	0.010069	0.03377	0.894967	717	3	-0.30337	0.50887	0.62649	1	11810	1	-0.30337
KIAA1919	4	0.010071	0.033774	0.894967	718	2	-0.21671	0.60297	0.67164	1	12631	1	-0.21671
PCNX	4	0.010121	0.033926	0.894967	719	2	-0.053176	0.57767	0.65864	1	12385	1	-0.053176
GSTCD	4	0.010125	0.033936	0.894967	720	2	-0.23475	0.17172	0.31515	1	5914	1	-0.23475
TGFBR2	4	0.010172	0.034102	0.894967	721	2	0.0131	0.2541	0.39854	1	7535	2	0.0131
LCE3B	4	0.010174	0.034105	0.894967	722	3	-0.22263	0.86488	0.86446	1	16287	0	-0.22263
APCDD1L	4	0.010205	0.034192	0.894967	723	3	-0.47841	0.95875	0.9587	1	18171	0	-0.47841
BHLHA15	4	0.010224	0.034255	0.894967	724	4	-0.20872	0.98852	0.98856	1	18792	0	-0.20872
ZBTB2	4	0.010237	0.034292	0.894967	725	4	-0.19176	0.98976	0.98978	1	18826	0	-0.19176
HOXB13	4	0.010272	0.034405	0.894967	726	4	-0.1371	0.98973	0.98974	1	18825	0	-0.1371
PPP2R5E	4	0.010276	0.034418	0.894967	727	2	-0.042408	0.43751	0.58455	1	10994	1	-0.042408
TMEM35	4	0.010277	0.034423	0.894967	728	2	-0.10674	0.36276	0.50843	1	9590	2	-0.10674
USP37	4	0.010288	0.034466	0.894967	729	4	-0.22045	0.98971	0.98973	1	18823	0	-0.22045
BAIAP2L1	4	0.010289	0.034468	0.894967	730	3	-0.27773	0.28408	0.42867	1	8120	1	-0.27773
CDS2	4	0.010297	0.034497	0.894967	731	4	-0.72644	0.9897	0.98972	1	18822	0	-0.72644
GLUD2	4	0.010304	0.034519	0.894967	732	4	-0.26562	0.9897	0.98972	1	18821	0	-0.26562
ARHGAP17	4	0.010327	0.034591	0.894967	733	1	0.025698	0.50939	0.62671	1	11815	1	0.025698
HLA-DOB	4	0.010362	0.034697	0.894967	734	3	-0.49055	0.98164	0.98167	1	18660	0	-0.49055
CAST	4	0.010379	0.034742	0.894967	735	1	0.070892	0.22942	0.37368	1	7076	2	0.070892
PRG4	3	0.010422	0.027897	0.877842	736	2	-0.46791	0.90109	0.90119	1	16998	0	-0.46791
CDKL2	4	0.010422	0.034881	0.894967	737	4	-0.24444	0.98958	0.9896	1	18820	0	-0.24444
CCNE1	4	0.010423	0.034891	0.894967	738	3	-0.26114	0.87582	0.87537	1	16493	0	-0.26114
SMCHD1	4	0.01043	0.034906	0.894967	739	2	-0.13922	0.95798	0.95794	1	18159	0	-0.13922
CAMKMT	4	0.010433	0.034913	0.894967	740	3	-0.27104	0.96627	0.96621	1	18344	0	-0.27104
NEB	4	0.010449	0.034969	0.894967	741	3	-0.35161	0.84741	0.84678	1	15958	0	-0.35161
ZNF404	4	0.010457	0.034999	0.894967	742	3	-0.28846	0.74405	0.75752	1	14281	1	-0.28846
SORCS1	4	0.01047	0.035037	0.894967	743	4	-0.2036	0.98953	0.98956	1	18818	0	-0.2036
ZNF491	4	0.010519	0.035187	0.894967	744	4	-0.14122	0.98948	0.98951	1	18817	0	-0.14122
DMBT1	4	0.010533	0.035235	0.894967	745	2	-0.25994	0.87012	0.86968	1	16389	0	-0.25994
NOTCH2	4	0.010536	0.03524	0.894967	746	4	-0.2699	0.98946	0.98949	1	18816	0	-0.2699
CNOT6L	4	0.010542	0.035258	0.894967	747	3	-0.27744	0.77369	0.78	1	14707	1	-0.27744
POU1F1	4	0.010557	0.035304	0.894967	748	4	-0.19235	0.98944	0.98947	1	18815	0	-0.19235
F2RL3	4	0.010573	0.035349	0.894967	749	3	-0.47666	0.72048	0.74092	1	13987	1	-0.47666
GAGE10	4	0.010585	0.035393	0.894967	750	1	0.094255	0.33542	0.48058	1	9085	2	0.094255
NFX1	4	0.010586	0.035396	0.894967	751	4	-0.25928	0.98941	0.98945	1	18814	0	-0.25928
SNX7	4	0.01059	0.03541	0.894967	752	3	-0.38299	0.33649	0.48169	1	9109	1	-0.38299
ALPPL2	4	0.010596	0.035428	0.894967	753	4	-0.115	0.9894	0.98943	1	18813	0	-0.115
PDIA5	4	0.0106	0.035443	0.894967	754	4	-0.29052	0.9894	0.98943	1	18812	0	-0.29052
SP6	4	0.01068	0.035695	0.899496	755	3	-0.38389	0.90193	0.90155	1	17020	0	-0.38389
SCLY	4	0.010688	0.035716	0.899496	756	2	-0.073132	0.43862	0.58566	1	11013	2	-0.073132
PPME1	4	0.010704	0.035767	0.899577	757	4	-0.52486	0.98427	0.98428	1	18707	0	-0.52486
COASY	4	0.01074	0.035887	0.899991	758	2	0.14559	0.025757	0.073561	0.908097	1533	2	0.14559
DACT1	4	0.01075	0.035918	0.899991	759	3	-0.30555	0.78421	0.78849	1	14869	1	-0.30555
CCL8	4	0.0108	0.036083	0.899991	760	3	-0.32283	0.5968	0.6684	1	12569	1	-0.32283
GCC2	4	0.010816	0.03612	0.899991	761	4	-0.19325	0.98918	0.98922	1	18809	0	-0.19325
SLC8A3	4	0.010832	0.036172	0.899991	762	3	-0.32403	0.82861	0.82804	1	15627	1	-0.32403
LPXN	4	0.010842	0.036206	0.899991	763	3	-0.28109	0.156	0.29919	1	5624	1	-0.28109
SLC3A1	4	0.010843	0.036209	0.899991	764	1	0.019825	0.81287	0.81335	1	15327	1	0.019825
UNCX	4	0.01085	0.036233	0.899991	765	2	-0.16265	0.91002	0.90976	1	17187	0	-0.16265
TKTL1	4	0.010868	0.036287	0.899991	766	4	-0.14824	0.98913	0.98917	1	18807	0	-0.14824
LRRC43	4	0.010881	0.036333	0.899991	767	3	-0.56244	0.042968	0.1083	0.962	2147	1	-0.56244
SMAD2	4	0.010894	0.036372	0.899991	768	2	-0.2244	0.55346	0.64684	1	12177	1	-0.2244
ODF2	4	0.010942	0.036516	0.899991	769	4	-0.2288	0.98906	0.98911	1	18806	0	-0.2288
SERPINA4	4	0.010944	0.03652	0.899991	770	2	-0.1201	0.60825	0.67433	1	12669	1	-0.1201
C19orf80	4	0.010946	0.036526	0.899991	771	2	-0.21802	0.7481	0.7605	1	14334	1	-0.21802
CLVS1	4	0.01095	0.036538	0.899991	772	2	-0.20969	0.29694	0.44158	1	8357	1	-0.20969
CHTF8	4	0.010984	0.036649	0.899991	773	4	-0.39231	0.98902	0.98907	1	18805	0	-0.39231
RIC3	4	0.010999	0.036698	0.899991	774	3	-0.31911	0.69136	0.72193	1	13621	1	-0.31911
EGR3	4	0.011049	0.036855	0.899991	775	3	-0.16478	0.012594	0.041575	0.888408	876	1	-0.16478
EIF4A3	4	0.011093	0.036999	0.899991	776	3	-3.2201	0.61103	0.67584	1	12702	1	-3.2201
GIPC3	4	0.011095	0.037003	0.899991	777	3	-0.30649	0.66309	0.70467	1	13295	1	-0.30649
CEP164	4	0.0111	0.037024	0.899991	778	2	-0.035662	0.29772	0.4424	1	8374	2	-0.035662
ARF1	4	0.011104	0.037041	0.899991	779	4	-0.66627	0.9889	0.98894	1	18804	0	-0.66627
TMEM26	4	0.011121	0.0371	0.899991	780	3	-0.34992	0.085679	0.18935	0.987236	3641	1	-0.34992
CGN	4	0.011127	0.037119	0.899991	781	4	-0.17528	0.98887	0.98892	1	18803	0	-0.17528
MARCH8	4	0.011145	0.037176	0.899991	782	4	-0.16655	0.98885	0.9889	1	18802	0	-0.16655
ACCS	4	0.011152	0.037195	0.899991	783	1	-0.041784	0.18971	0.33341	1	6276	1	-0.041784
TLR4	4	0.011165	0.03723	0.899991	784	4	-0.29323	0.98884	0.98888	1	18801	0	-0.29323
MPHOSPH8	4	0.011172	0.037254	0.899991	785	4	-0.17168	0.98883	0.98887	1	18800	0	-0.17168
SP7	4	0.011177	0.037268	0.899991	786	4	-0.35547	0.98882	0.98887	1	18799	0	-0.35547
ISM2	4	0.011202	0.037348	0.899991	787	4	-0.21746	0.9888	0.98885	1	18798	0	-0.21746
VCX	4	0.011203	0.037351	0.899991	788	1	0.15011	0.09634	0.20875	0.990154	4014	3	0.15011
MYO1A	4	0.011215	0.037386	0.899991	789	3	-0.38984	0.44786	0.59508	1	11187	1	-0.38984
PAQR5	4	0.01124	0.037446	0.899991	790	4	-0.48215	0.98876	0.98881	1	18797	0	-0.48215
CDK4	4	0.011253	0.037487	0.899991	791	3	-0.44234	0.5137	0.62856	1	11854	1	-0.44234
C11orf74	4	0.011255	0.037493	0.899991	792	1	-0.11671	0.14774	0.29081	1	5482	1	-0.11671
SLC2A12	4	0.01126	0.037508	0.899991	793	4	-0.30395	0.98874	0.9888	1	18796	0	-0.30395
CC2D1B	4	0.011266	0.037529	0.899991	794	2	-0.17442	0.37079	0.51659	1	9747	2	-0.17442
MANBA	4	0.011279	0.037572	0.899991	795	2	-0.13727	0.46458	0.60766	1	11447	1	-0.13727
SPINK5	4	0.011307	0.037665	0.9006	796	2	-0.033599	0.41873	0.56546	1	10659	2	-0.033599
CACNA2D4	4	0.011317	0.037692	0.9006	797	2	-0.1112	0.20688	0.35082	1	6622	1	-0.1112
CC2D1A	4	0.011405	0.037956	0.901596	798	3	-0.2928	0.48837	0.61772	1	11649	1	-0.2928
STK11	4	0.01141	0.037971	0.901596	799	2	-0.32211	0.47904	0.61374	1	11574	1	-0.32211
NIPA2	4	0.011438	0.038055	0.901596	800	2	-0.26268	0.45645	0.60381	1	11358	1	-0.26268
IFNA8	4	0.01144	0.038059	0.901596	801	4	-0.32087	0.98856	0.9886	1	18794	0	-0.32087
AKT1S1	4	0.011461	0.038123	0.901596	802	1	0.078184	0.34882	0.49427	1	9344	2	0.078184
RIN2	4	0.011462	0.038129	0.901596	803	4	-0.2578	0.98854	0.98858	1	18793	0	-0.2578
PCDHGA6	4	0.011469	0.038149	0.901596	804	3	-0.38994	0.94182	0.94174	1	17828	0	-0.38994
MUC3A	4	0.011513	0.038283	0.901596	805	2	-0.19451	0.3137	0.45861	1	8688	1	-0.19451
ZNF311	4	0.011524	0.038323	0.901596	806	3	-0.3209	0.056472	0.13456	0.973045	2624	1	-0.3209
TBK1	4	0.011528	0.038335	0.901596	807	2	-0.18649	0.44034	0.58745	1	11048	1	-0.18649
SLC6A18	4	0.011536	0.038363	0.901596	808	3	-0.30711	0.068356	0.15718	0.982145	3033	1	-0.30711
CYP3A4	4	0.011538	0.03837	0.901596	809	4	-0.34786	0.98399	0.98399	1	18701	0	-0.34786
FGF21	4	0.01156	0.038429	0.901596	810	2	-0.051043	0.081093	0.18095	0.987236	3484	2	-0.051043
COL4A3BP	4	0.011564	0.038444	0.901596	811	2	0.00055404	0.42771	0.57463	1	10824	2	0.00055404
GPX4	4	0.011565	0.038445	0.901596	812	4	-0.76329	0.98844	0.98848	1	18791	0	-0.76329
TOM1L2	4	0.011596	0.038538	0.901596	813	4	-0.19666	0.9884	0.98844	1	18789	0	-0.19666
TAOK1	4	0.011616	0.038591	0.901596	814	1	0.13882	0.094829	0.20597	0.989686	3962	2	0.13882
MTR	4	0.01165	0.038698	0.901596	815	3	-0.24961	0.3006	0.44537	1	8432	1	-0.24961
ZNF439	4	0.011664	0.038728	0.901596	816	4	-0.23329	0.98834	0.98835	1	18788	0	-0.23329
KIAA1522	4	0.011667	0.038737	0.901596	817	2	-0.050317	0.49104	0.61886	1	11674	1	-0.050317
KIAA1161	4	0.011685	0.038792	0.901596	818	3	-0.28788	0.87148	0.87109	1	16417	0	-0.28788
ARMS2	4	0.011689	0.038807	0.901596	819	2	-0.096543	0.34512	0.49055	1	9270	1	-0.096543
HIST1H3G	4	0.011702	0.038852	0.901596	820	3	-0.31401	0.514	0.62868	1	11856	1	-0.31401
NEBL	4	0.011719	0.038892	0.901596	821	2	-0.11294	0.6704	0.70907	1	13383	1	-0.11294
RSL24D1	4	0.011726	0.038913	0.901596	822	3	-2.1028	0.69524	0.72434	1	13667	1	-2.1028
NFE2L2	4	0.01177	0.039058	0.903861	823	2	-0.056477	0.76778	0.77542	1	14626	1	-0.056477
PTRH1	4	0.011822	0.039217	0.906455	824	2	-0.27	0.72263	0.74239	1	14010	1	-0.27
MAPKAPK2	4	0.011873	0.039374	0.907191	825	3	-0.27462	0.9085	0.90822	1	17161	0	-0.27462
PCDHB8	4	0.011897	0.039441	0.907191	826	2	-0.23977	0.45047	0.59773	1	11249	1	-0.23977
PITPNA	4	0.011921	0.039518	0.907191	827	3	-0.28201	0.65403	0.6994	1	13181	1	-0.28201
CDC42BPG	4	0.011925	0.039529	0.907191	828	2	-0.18179	0.78127	0.78609	1	14823	1	-0.18179
GPR17	4	0.011967	0.039658	0.907191	829	4	-0.32687	0.98803	0.98806	1	18787	0	-0.32687
U2AF1	4	0.011974	0.039679	0.907191	830	4	-2.1139	0.98803	0.98805	1	18786	0	-2.1139
ZNF554	4	0.011989	0.039731	0.907191	831	3	-0.24888	0.92408	0.92392	1	17466	0	-0.24888
WRB	4	0.012016	0.039814	0.907191	832	4	-0.41671	0.98798	0.98801	1	18785	0	-0.41671
BSDC1	4	0.012043	0.039894	0.907191	833	3	-0.46381	0.84227	0.84155	1	15868	0	-0.46381
MSH6	4	0.01205	0.039912	0.907191	834	4	-0.30534	0.98795	0.98797	1	18784	0	-0.30534
GPR135	4	0.012079	0.039998	0.907191	835	3	-0.30345	0.97447	0.97441	1	18513	0	-0.30345
VAX2	4	0.012091	0.040037	0.907191	836	3	-0.30483	0.80806	0.80898	1	15248	1	-0.30483
CTGF	4	0.012109	0.040094	0.907191	837	4	-0.21406	0.98789	0.98791	1	18783	0	-0.21406
SLC36A4	4	0.012121	0.040132	0.907191	838	3	-0.31397	0.96215	0.96206	1	18243	0	-0.31397
RASL11B	4	0.012131	0.040162	0.907191	839	1	0.0093344	0.75836	0.76811	1	14475	1	0.0093344
MT1E	4	0.012153	0.040231	0.907191	840	4	-0.28944	0.98785	0.98787	1	18782	0	-0.28944
DEFB129	4	0.012165	0.040274	0.907191	841	2	-0.15327	0.55243	0.64635	1	12168	1	-0.15327
CCDC78	4	0.012234	0.040489	0.907191	842	2	-0.15247	0.90701	0.90675	1	17122	0	-0.15247
SPAG8	4	0.012245	0.040518	0.907191	843	2	-0.20693	0.84497	0.84434	1	15919	0	-0.20693
CDK5	4	0.012258	0.040558	0.907191	844	4	-0.25563	0.98774	0.98776	1	18780	0	-0.25563
ZNF350	3	0.012285	0.032558	0.894614	845	2	-0.35749	0.81596	0.81594	1	15392	0	-0.35749
DEPDC5	4	0.012296	0.040669	0.907191	846	4	-0.24487	0.9877	0.98772	1	18779	0	-0.24487
SDHD	4	0.012306	0.040698	0.907191	847	4	-0.50696	0.98769	0.98771	1	18778	0	-0.50696
TRPV5	4	0.012313	0.040716	0.907191	848	3	-0.45251	0.83084	0.83025	1	15662	1	-0.45251
GATA2	4	0.012322	0.04074	0.907191	849	4	-0.32484	0.98768	0.9877	1	18777	0	-0.32484
HCRTR2	4	0.012329	0.040767	0.907191	850	4	-0.12709	0.98767	0.98769	1	18776	0	-0.12709
RSPH10B	4	0.012337	0.040797	0.907191	851	3	-0.5334	0.92978	0.92956	1	17570	0	-0.5334
CDH22	4	0.012352	0.040844	0.907191	852	3	-0.36175	0.7696	0.77682	1	14642	1	-0.36175
SSBP3	4	0.012363	0.04088	0.907191	853	4	-0.36252	0.98764	0.98766	1	18775	0	-0.36252
SEPT8	4	0.012367	0.040892	0.907191	854	4	-0.13199	0.98763	0.98765	1	18774	0	-0.13199
PAGE5	4	0.012373	0.040906	0.907191	855	4	-0.29813	0.9875	0.98753	1	18770	0	-0.29813
NCAM1	4	0.012375	0.040908	0.907191	856	4	-0.29737	0.98763	0.98765	1	18773	0	-0.29737
C17orf98	4	0.012379	0.040915	0.907191	857	4	-0.23872	0.98762	0.98764	1	18772	0	-0.23872
RAI2	4	0.012388	0.040945	0.907191	858	2	-0.1273	0.25349	0.39793	1	7523	2	-0.1273
ING3	3	0.012393	0.032817	0.894614	859	3	-0.71509	0.98761	0.98775	1	18771	0	-0.71509
PLCXD2	4	0.012393	0.040958	0.907191	860	3	-0.29451	0.65361	0.69917	1	13173	1	-0.29451
TPCN1	4	0.012418	0.041026	0.907642	861	3	-0.24036	0.8256	0.82516	1	15564	1	-0.24036
PDXP	4	0.01244	0.041099	0.908207	862	3	-0.2696	0.97285	0.9728	1	18476	0	-0.2696
BPNT1	4	0.012457	0.041152	0.908347	863	4	-0.27149	0.98501	0.98502	1	18724	0	-0.27149
YTHDC2	4	0.012479	0.041212	0.908547	864	3	-0.32936	0.98165	0.98167	1	18661	0	-0.32936
ABCB6	4	0.012491	0.041257	0.908547	865	2	-0.049649	0.62389	0.68279	1	12846	1	-0.049649
SCML2	4	0.012543	0.041404	0.910271	866	1	0.10596	0.23033	0.37461	1	7101	2	0.10596
SPATA45	4	0.012548	0.04143	0.910271	867	3	-0.19931	0.95996	0.95987	1	18199	0	-0.19931
ARHGEF28	4	0.012596	0.041579	0.911998	868	4	-0.24205	0.9874	0.98743	1	18768	0	-0.24205
SMPX	4	0.012604	0.041604	0.911998	869	2	-0.12872	0.22716	0.37135	1	7030	2	-0.12872
NPEPPS	4	0.012644	0.04174	0.912891	870	4	-0.37264	0.98736	0.98738	1	18767	0	-0.37264
CHI3L2	4	0.012682	0.041853	0.913347	871	3	-0.35361	0.82376	0.82345	1	15518	1	-0.35361
TMEM42	4	0.012694	0.041895	0.913347	872	4	-0.28326	0.98731	0.98733	1	18766	0	-0.28326
CSK	4	0.012697	0.041905	0.913347	873	2	-0.18026	0.94304	0.94294	1	17858	0	-0.18026
ASIC5	4	0.012748	0.042052	0.915471	874	1	0.065794	0.037778	0.097954	0.953023	1961	1	0.065794
TUBA8	4	0.012799	0.042209	0.915471	875	4	-0.19757	0.9872	0.98723	1	18762	0	-0.19757
PVRIG	4	0.0128	0.042218	0.915471	876	2	-0.16967	0.73299	0.74966	1	14146	1	-0.16967
SLC13A1	4	0.012819	0.042284	0.915471	877	2	-0.29159	0.92803	0.92781	1	17541	0	-0.29159
GAP43	4	0.012828	0.042313	0.915471	878	4	-0.22852	0.98717	0.98719	1	18761	0	-0.22852
ZNF816	4	0.012851	0.04239	0.915471	879	2	-0.086054	0.42223	0.56903	1	10728	1	-0.086054
CHRNA5	4	0.012856	0.042401	0.915471	880	3	-0.18959	0.69836	0.72627	1	13711	1	-0.18959
TMEM254	4	0.012866	0.04243	0.915471	881	4	-0.28949	0.98713	0.98716	1	18760	0	-0.28949
FBXL7	4	0.01289	0.042501	0.915471	882	3	-0.3166	0.76567	0.77373	1	14602	1	-0.3166
BMPR2	4	0.012903	0.042541	0.915471	883	1	0.52762	0.00062107	0.0022809	0.527079	81	3	0.52762
UTS2	4	0.012933	0.04263	0.915471	884	4	-0.4701	0.98707	0.98709	1	18758	0	-0.4701
PTCRA	4	0.012954	0.042706	0.915471	885	2	-0.10856	0.93424	0.93409	1	17659	0	-0.10856
DUSP4	4	0.012968	0.042747	0.915471	886	2	-0.13387	0.062006	0.14514	0.978614	2828	2	-0.13387
BHMT	4	0.012974	0.042767	0.915471	887	3	-0.41923	0.93744	0.93739	1	17738	0	-0.41923
PNRC2	4	0.012996	0.042838	0.915471	888	3	-0.35138	0.9354	0.93528	1	17689	0	-0.35138
ALPK3	4	0.013006	0.042862	0.915471	889	2	-0.087005	0.71922	0.74003	1	13966	1	-0.087005
OR51E2	4	0.013014	0.042883	0.915471	890	4	-0.34631	0.98699	0.987	1	18757	0	-0.34631
KMO	4	0.013024	0.04292	0.915471	891	4	-0.16115	0.98698	0.98699	1	18756	0	-0.16115
COL24A1	4	0.013047	0.042988	0.915471	892	3	-0.30678	0.63165	0.68696	1	12938	1	-0.30678
B3GNT7	4	0.013057	0.043022	0.915471	893	2	-0.06374	0.27535	0.41989	1	7956	1	-0.06374
ZNF157	4	0.013066	0.04305	0.915471	894	3	-0.37569	0.35292	0.49845	1	9420	1	-0.37569
FSD2	4	0.013104	0.043161	0.915471	895	2	-0.06976	0.083109	0.1847	0.987236	3553	2	-0.06976
YWHAH	4	0.013105	0.043167	0.915471	896	3	-0.31046	0.54698	0.64374	1	12116	1	-0.31046
ZNF230	4	0.013109	0.04318	0.915471	897	1	0.15581	0.16895	0.3123	1	5854	2	0.15581
ALDH5A1	4	0.013145	0.043278	0.915471	898	2	-0.21735	0.37267	0.51851	1	9779	1	-0.21735
UNC119B	4	0.01316	0.043318	0.915471	899	3	-0.29946	0.75906	0.76866	1	14489	1	-0.29946
LHFPL4	4	0.013172	0.043351	0.915471	900	4	-0.16093	0.98683	0.98683	1	18754	0	-0.16093
PRKDC	4	0.013176	0.043367	0.915471	901	4	-0.1894	0.98682	0.98683	1	18753	0	-0.1894
ALLC	4	0.013212	0.043473	0.915471	902	2	-0.17374	0.47228	0.61086	1	11512	1	-0.17374
S100A8	4	0.013214	0.043479	0.915471	903	3	-0.26632	0.63689	0.6898	1	12996	1	-0.26632
MTA2	4	0.013221	0.043502	0.915471	904	4	-0.18864	0.98678	0.98678	1	18752	0	-0.18864
STRN	4	0.01323	0.043535	0.915471	905	3	-0.36921	0.42522	0.57207	1	10776	1	-0.36921
OR4K14	4	0.013254	0.043618	0.915776	906	2	-0.17918	0.33947	0.48477	1	9167	1	-0.17918
PCBD1	4	0.013263	0.043645	0.915776	907	3	-0.2105	0.14561	0.28869	1	5443	1	-0.2105
CXCL12	4	0.013345	0.043903	0.920179	908	4	-0.33522	0.98665	0.98665	1	18751	0	-0.33522
APOBR	4	0.013366	0.043969	0.920559	909	1	0.11367	0.22301	0.36719	1	6934	2	0.11367
TNFRSF4	4	0.013417	0.04414	0.922713	910	2	-0.17648	0.81563	0.8159	1	15387	1	-0.17648
SLC25A39	4	0.013426	0.044169	0.922713	911	3	-0.32575	0.97691	0.97691	1	18561	0	-0.32575
PLEKHA7	4	0.01352	0.044448	0.926374	912	1	-0.01766	0.46034	0.60596	1	11404	1	-0.01766
TIRAP	4	0.01353	0.044468	0.926374	913	3	-0.26601	0.97691	0.97692	1	18562	0	-0.26601
AQP2	4	0.013537	0.044489	0.926374	914	3	-0.51015	0.4736	0.61144	1	11528	1	-0.51015
MBOAT2	4	0.013582	0.044625	0.927543	915	3	-0.36835	0.70542	0.73081	1	13791	1	-0.36835
FOXRED2	4	0.013592	0.044652	0.927543	916	3	-0.3165	0.6006	0.6704	1	12604	1	-0.3165
ABCB5	4	0.013616	0.044726	0.927543	917	3	-0.39511	0.95104	0.95096	1	18024	0	-0.39511
DDX42	4	0.013669	0.044896	0.927543	918	3	-0.60238	0.92145	0.92125	1	17411	0	-0.60238
LRRC74B	4	0.013675	0.044912	0.927543	919	2	-0.17645	0.91728	0.91708	1	17331	0	-0.17645
SLTM	4	0.013681	0.044932	0.927543	920	4	-0.16982	0.98632	0.98631	1	18750	0	-0.16982
SPINT2	4	0.013696	0.044981	0.927543	921	2	-0.29904	0.79304	0.79585	1	15005	1	-0.29904
GSK3B	4	0.013726	0.045061	0.927543	922	1	-0.046712	0.9397	0.93967	1	17786	0	-0.046712
B9D2	4	0.013728	0.045066	0.927543	923	3	-0.2473	0.78624	0.79017	1	14902	1	-0.2473
PCDHA7	4	0.013735	0.045087	0.927543	924	4	-0.20121	0.98627	0.98626	1	18749	0	-0.20121
MTRNR2L2	4	0.01376	0.045168	0.927543	925	3	-0.63094	0.9776	0.97763	1	18573	0	-0.63094
IFNL2	4	0.013777	0.045217	0.927543	926	3	-0.15805	0.93014	0.92993	1	17576	0	-0.15805
CRX	4	0.01378	0.045225	0.927543	927	3	-0.31583	0.060892	0.14299	0.976903	2785	1	-0.31583
ZNF471	4	0.013815	0.045338	0.927629	928	2	-0.24388	0.58763	0.66367	1	12466	1	-0.24388
HPX	4	0.013829	0.045387	0.927629	929	2	-0.1873	0.79781	0.8	1	15089	1	-0.1873
TIMM23B	4	0.013836	0.045414	0.927629	930	2	-0.12235	0.33985	0.48515	1	9176	2	-0.12235
DSCR4	4	0.013868	0.045513	0.927629	931	3	-0.30576	0.88301	0.88258	1	16632	0	-0.30576
CC2D2A	4	0.01388	0.045553	0.927629	932	2	-0.025503	0.48237	0.61518	1	11605	1	-0.025503
KEAP1	4	0.013892	0.045586	0.927629	933	4	-0.20882	0.98611	0.98611	1	18747	0	-0.20882
OLIG2	4	0.013899	0.045605	0.927629	934	2	-0.34962	0.8534	0.85283	1	16079	0	-0.34962
DEF6	4	0.013902	0.045619	0.927629	935	4	-0.22098	0.9861	0.9861	1	18746	0	-0.22098
ESYT1	4	0.013932	0.045707	0.927629	936	2	-0.24873	0.71266	0.73553	1	13888	1	-0.24873
IFT43	4	0.013934	0.045714	0.927629	937	3	-0.38971	0.98027	0.98032	1	18630	0	-0.38971
STX6	4	0.014022	0.045976	0.929524	938	3	-0.26199	0.34315	0.48853	1	9236	1	-0.26199
POLR2B	4	0.014025	0.045985	0.929524	939	4	-1.1096	0.98598	0.98597	1	18745	0	-1.1096
LMX1A	4	0.014032	0.046004	0.929524	940	2	-0.14377	0.85166	0.85106	1	16045	0	-0.14377
CHMP4B	4	0.014035	0.04601	0.929524	941	2	-0.55348	0.58018	0.65991	1	12405	1	-0.55348
RIMBP3B	4	0.014065	0.046104	0.929524	942	4	-0.32502	0.98593	0.98593	1	18744	0	-0.32502
RCN1	4	0.014082	0.046156	0.929524	943	4	-0.18036	0.98592	0.98591	1	18743	0	-0.18036
FNDC8	4	0.014086	0.046171	0.929524	944	1	0.063352	0.030843	0.083881	0.918421	1741	2	0.063352
LIX1	4	0.014115	0.04626	0.929524	945	3	-0.34048	0.62179	0.68163	1	12825	1	-0.34048
GIMAP4	4	0.014125	0.046295	0.929524	946	4	-0.15194	0.98588	0.98587	1	18742	0	-0.15194
GABRG3	4	0.014137	0.046331	0.929524	947	3	-0.56943	0.91419	0.91396	1	17266	0	-0.56943
SHBG	4	0.014142	0.046342	0.929524	948	4	-0.19312	0.98586	0.98585	1	18741	0	-0.19312
ZNF528	4	0.014189	0.046485	0.931404	949	2	0.01678	0.37747	0.52342	1	9875	2	0.01678
OR2B6	4	0.014214	0.046566	0.931455	950	4	-0.2545	0.98579	0.98578	1	18740	0	-0.2545
ALK	4	0.014227	0.046597	0.931455	951	4	-0.27546	0.98577	0.98576	1	18739	0	-0.27546
FUT3	4	0.01424	0.046645	0.931455	952	2	-0.15916	0.86425	0.86383	1	16275	0	-0.15916
FAM81A	4	0.014272	0.04675	0.931455	953	4	-0.1964	0.98573	0.98572	1	18738	0	-0.1964
ITPR2	4	0.014287	0.046801	0.931455	954	2	-0.16945	0.16212	0.30536	1	5737	1	-0.16945
FOSL2	4	0.014292	0.046816	0.931455	955	3	-0.28334	0.96188	0.96179	1	18237	0	-0.28334
OR5T2	4	0.014304	0.046854	0.931455	956	4	-0.15759	0.9857	0.98569	1	18737	0	-0.15759
THBS2	4	0.014343	0.046983	0.931455	957	1	0.052654	0.13013	0.26774	1	5076	2	0.052654
RAB28	4	0.014343	0.046983	0.931455	958	3	-0.25484	0.67655	0.71275	1	13455	1	-0.25484
RPA1	4	0.014367	0.047052	0.931455	959	4	-1.0814	0.98563	0.98563	1	18736	0	-1.0814
RRN3	4	0.014382	0.0471	0.931455	960	4	-1.3557	0.98562	0.98561	1	18735	0	-1.3557
DSG3	4	0.014394	0.047139	0.931455	961	3	-0.20166	0.92353	0.92338	1	17451	0	-0.20166
CELF1	4	0.014424	0.047242	0.931455	962	4	-0.21087	0.98558	0.98558	1	18734	0	-0.21087
C1orf167	4	0.014446	0.047309	0.931455	963	2	-0.039256	0.16883	0.31218	1	5851	1	-0.039256
NUP54	4	0.014461	0.047358	0.931455	964	3	-0.55803	0.44605	0.5932	1	11149	1	-0.55803
LCMT1	4	0.014473	0.047398	0.931455	965	3	-0.43666	0.94645	0.94639	1	17932	0	-0.43666
OR2M2	4	0.014493	0.047457	0.931455	966	2	-0.28018	0.44404	0.59119	1	11112	2	-0.28018
DEFB125	4	0.014497	0.047469	0.931455	967	4	-0.14375	0.9855	0.9855	1	18732	0	-0.14375
OR1L8	4	0.014497	0.047471	0.931455	968	2	-0.020558	0.36517	0.51086	1	9627	1	-0.020558
NOSTRIN	4	0.014509	0.047504	0.931455	969	3	-0.22952	0.8357	0.83506	1	15744	0	-0.22952
SPO11	4	0.014512	0.047511	0.931455	970	3	-0.3194	0.98187	0.98191	1	18663	0	-0.3194
GAS7	4	0.014549	0.04764	0.933031	971	2	0.0071171	0.38181	0.52789	1	9978	2	0.0071171
PCNXL3	4	0.014593	0.047765	0.933938	972	3	-0.27892	0.96014	0.96003	1	18203	0	-0.27892
TMSB4X	4	0.0146	0.047784	0.933938	973	3	-0.15147	0.90903	0.90877	1	17167	0	-0.15147
TMEM39B	4	0.014633	0.047889	0.93433	974	3	-0.53754	0.91237	0.91217	1	17230	0	-0.53754
MTFR1L	4	0.014661	0.047966	0.93433	975	3	-0.30039	0.54887	0.64464	1	12135	1	-0.30039
TBR1	4	0.01468	0.048031	0.93433	976	4	-0.21442	0.98532	0.98532	1	18730	0	-0.21442
GABBR1	4	0.014688	0.048056	0.93433	977	3	-0.37212	0.36627	0.51201	1	9646	1	-0.37212
DUXA	4	0.014702	0.048093	0.93433	978	4	-0.36632	0.9853	0.9853	1	18729	0	-0.36632
LRRN4CL	4	0.014703	0.048097	0.93433	979	2	-0.14141	0.60771	0.67405	1	12667	1	-0.14141
FAM21C	4	0.014749	0.048245	0.93435	980	3	-0.33385	0.18771	0.33138	1	6233	1	-0.33385
GUCY1A3	4	0.014756	0.048267	0.93435	981	3	-0.38769	0.84574	0.8451	1	15932	0	-0.38769
ZUFSP	4	0.014781	0.048339	0.93435	982	3	-0.36726	0.49304	0.61969	1	11689	1	-0.36726
ARIH1	4	0.014781	0.048339	0.93435	983	3	-0.66945	0.20005	0.34386	1	6476	1	-0.66945
GALR1	4	0.014806	0.048423	0.93435	984	2	-0.32279	0.019832	0.061155	0.908097	1273	1	-0.32279
PKDREJ	4	0.014816	0.048455	0.93435	985	4	-0.30647	0.98518	0.98519	1	18727	0	-0.30647
IKBKE	4	0.014843	0.048541	0.93435	986	4	-0.18071	0.98516	0.98517	1	18726	0	-0.18071
PRMT3	4	0.014857	0.048589	0.93435	987	1	0.11555	0.2443	0.38857	1	7347	2	0.11555
ABCB4	4	0.014874	0.048654	0.93435	988	3	-0.2876	0.59683	0.66841	1	12570	1	-0.2876
KLHDC4	4	0.01496	0.048912	0.93435	989	1	0.25528	0.042546	0.10742	0.960408	2133	3	0.25528
LRRC66	4	0.014961	0.048915	0.93435	990	4	-0.17815	0.98504	0.98505	1	18725	0	-0.17815
NKX2-2	4	0.014968	0.048939	0.93435	991	2	-0.076473	0.090715	0.19855	0.987236	3824	2	-0.076473
ATAD1	4	0.014975	0.048957	0.93435	992	2	-0.35166	0.93598	0.93587	1	17700	0	-0.35166
SMYD3	4	0.01499	0.049004	0.93435	993	2	-0.17494	0.59422	0.66708	1	12537	1	-0.17494
KCTD7	4	0.015011	0.049064	0.93435	994	3	-0.33353	0.66375	0.70508	1	13305	1	-0.33353
BCL2L15	4	0.015049	0.049185	0.93435	995	4	-0.17828	0.98495	0.98496	1	18723	0	-0.17828
UBE2E1	4	0.015063	0.049221	0.93435	996	2	-0.15772	0.65347	0.69908	1	13171	1	-0.15772
FOXD3	4	0.015078	0.04927	0.93435	997	4	-0.21165	0.98492	0.98494	1	18721	0	-0.21165
LTB4R	4	0.015092	0.049306	0.93435	998	3	-0.30337	0.97104	0.971	1	18446	0	-0.30337
IRF4	4	0.015106	0.04935	0.93435	999	2	-0.11479	0.25755	0.40198	1	7598	2	-0.11479
RSPO1	4	0.015114	0.049372	0.93435	1000	2	-0.31054	0.20715	0.35108	1	6625	1	-0.31054
HES5	4	0.015124	0.049407	0.93435	1001	4	-0.20079	0.98488	0.98488	1	18720	0	-0.20079
HYAL4	4	0.015165	0.049521	0.93435	1002	3	-0.12193	0.80856	0.80943	1	15258	1	-0.12193
EZH1	4	0.015208	0.049641	0.93435	1003	2	-0.21217	0.06944	0.15926	0.982145	3074	2	-0.21217
NDUFA4	4	0.015215	0.049658	0.93435	1004	4	-0.28186	0.98478	0.98478	1	18718	0	-0.28186
SGK2	4	0.015216	0.049662	0.93435	1005	3	-0.26311	0.84582	0.84517	1	15933	0	-0.26311
HS3ST1	4	0.015217	0.049664	0.93435	1006	2	-0.078213	0.17263	0.31607	1	5932	1	-0.078213
ACP1	4	0.015238	0.049728	0.93435	1007	2	-0.047522	0.011152	0.037195	0.882207	793	2	-0.047522
PABPC1L2A	4	0.015244	0.04975	0.93435	1008	3	-0.30658	0.8982	0.89789	1	16947	0	-0.30658
CACNA1G	4	0.015252	0.049776	0.93435	1009	4	-0.35546	0.98475	0.98474	1	18717	0	-0.35546
IDI1	3	0.015259	0.039971	0.907191	1010	3	-0.4621	0.98474	0.98491	1	18716	0	-0.4621
IFNA13	4	0.015268	0.049825	0.93435	1011	1	0.099208	0.24646	0.39076	1	7389	2	0.099208
HAX1	4	0.015274	0.049844	0.93435	1012	2	-0.18067	0.33672	0.48191	1	9114	2	-0.18067
GSTZ1	4	0.015371	0.050136	0.93435	1013	2	-0.15389	0.23859	0.38286	1	7255	1	-0.15389
MAGEL2	4	0.015376	0.050146	0.93435	1014	4	-0.27911	0.98462	0.98463	1	18714	0	-0.27911
FOXD4L4	4	0.015376	0.050147	0.93435	1015	3	-0.57118	0.924	0.92385	1	17462	0	-0.57118
RNF114	4	0.015399	0.050204	0.93435	1016	2	-0.0089712	0.12233	0.25432	1	4821	2	-0.0089712
HOXC6	4	0.015402	0.050222	0.93435	1017	4	-0.24184	0.9846	0.98461	1	18713	0	-0.24184
CARD11	4	0.015413	0.050257	0.93435	1018	3	-0.23058	0.12868	0.26528	1	5038	1	-0.23058
MTHFSD	4	0.015421	0.050277	0.93435	1019	2	-0.25784	0.45512	0.60245	1	11335	2	-0.25784
TPRG1L	4	0.015422	0.050283	0.93435	1020	1	-0.029213	0.74438	0.75775	1	14286	1	-0.029213
ELP4	4	0.015439	0.050341	0.93435	1021	4	-1.0034	0.98456	0.98457	1	18712	0	-1.0034
PLEKHB1	4	0.015444	0.05035	0.93435	1022	3	-0.43311	0.97457	0.97452	1	18516	0	-0.43311
C1QA	4	0.015473	0.050447	0.93435	1023	2	0.019169	0.12092	0.25191	1	4767	2	0.019169
CXorf49B	4	0.01549	0.050499	0.93435	1024	3	-0.59059	0.8985	0.89819	1	16954	0	-0.59059
ZNF397	4	0.015517	0.05057	0.93435	1025	4	-0.30096	0.98448	0.98448	1	18710	0	-0.30096
KRTAP2-4	4	0.015525	0.050594	0.93435	1026	2	-0.27745	0.78034	0.78531	1	14804	1	-0.27745
CHCHD1	4	0.015576	0.05076	0.93435	1027	2	-0.1716	0.66616	0.70654	1	13331	1	-0.1716
KLHL17	4	0.015576	0.05076	0.93435	1028	4	-0.23121	0.98442	0.98443	1	18709	0	-0.23121
PTPRO	4	0.015604	0.050838	0.93435	1029	3	-0.23039	0.97868	0.97871	1	18595	0	-0.23039
ESCO1	3	0.015636	0.040888	0.907191	1030	3	-0.16518	0.98436	0.98453	1	18708	0	-0.16518
PIH1D2	4	0.015657	0.050991	0.93435	1031	2	-0.25906	0.38867	0.5348	1	10117	1	-0.25906
MCCC2	4	0.015679	0.051064	0.93435	1032	1	0.093173	0.34225	0.48764	1	9217	2	0.093173
C4BPA	4	0.01573	0.051206	0.93435	1033	1	0.043017	0.32012	0.46499	1	8814	2	0.043017
C20orf195	4	0.015756	0.05128	0.93435	1034	4	-0.26043	0.98424	0.98425	1	18706	0	-0.26043
HELZ	4	0.015761	0.051296	0.93435	1035	2	-0.35207	0.11287	0.23801	1	4537	1	-0.35207
YEATS4	4	0.015782	0.05136	0.93435	1036	3	-0.39713	0.93643	0.93633	1	17711	0	-0.39713
ATHL1	4	0.015795	0.0514	0.93435	1037	3	-0.42096	0.96907	0.969	1	18400	0	-0.42096
PPIAL4D	4	0.015802	0.051423	0.93435	1038	4	-0.34769	0.9842	0.9842	1	18705	0	-0.34769
SAA4	4	0.015805	0.051431	0.93435	1039	2	-0.18726	0.90756	0.90731	1	17138	0	-0.18726
PCDHGB4	4	0.015813	0.051451	0.93435	1040	3	-0.24839	0.9257	0.9255	1	17499	0	-0.24839
SLMAP	4	0.015814	0.051455	0.93435	1041	4	-0.19457	0.98419	0.98419	1	18704	0	-0.19457
SLC6A5	4	0.015823	0.051482	0.93435	1042	3	-0.34846	0.46148	0.60641	1	11415	1	-0.34846
CSPG5	4	0.015827	0.051495	0.93435	1043	3	-0.35966	0.11311	0.23843	1	4545	1	-0.35966
RCE1	4	0.015833	0.051513	0.93435	1044	2	-0.082155	0.94324	0.94313	1	17867	0	-0.082155
EFCAB12	4	0.01584	0.051528	0.93435	1045	4	-0.14351	0.98416	0.98416	1	18703	0	-0.14351
ZNF326	4	0.01585	0.051563	0.93435	1046	2	-0.32561	0.80547	0.8067	1	15210	1	-0.32561
ZNF253	4	0.015887	0.051679	0.93435	1047	2	-0.14476	0.073127	0.16618	0.983523	3221	1	-0.14476
CLEC2D	4	0.015936	0.051823	0.93435	1048	2	-0.093626	0.73794	0.75313	1	14198	1	-0.093626
INHBB	4	0.01597	0.051942	0.93435	1049	3	-0.29957	0.22666	0.37083	1	7020	1	-0.29957
KCNJ11	4	0.015977	0.05197	0.93435	1050	3	-0.29039	0.13167	0.27041	1	5129	1	-0.29039
PSMB2	3	0.015978	0.04174	0.912891	1051	3	-1.4262	0.98402	0.98418	1	18702	0	-1.4262
TRIM3	4	0.016019	0.052088	0.93435	1052	4	-0.31942	0.98398	0.98398	1	18700	0	-0.31942
SORBS3	4	0.016038	0.052156	0.93435	1053	2	-0.061615	0.61543	0.67819	1	12749	1	-0.061615
ZNF197	4	0.016056	0.052222	0.93435	1054	4	-0.1929	0.98394	0.98394	1	18699	0	-0.1929
FRMPD3	4	0.01609	0.052327	0.93435	1055	1	0.063776	0.34772	0.49315	1	9322	2	0.063776
PHF19	4	0.016141	0.052487	0.93435	1056	1	0.012702	0.72893	0.74678	1	14098	1	0.012702
ERLIN2	4	0.016145	0.052494	0.93435	1057	4	-0.20029	0.98385	0.98384	1	18698	0	-0.20029
RABEP2	4	0.01615	0.052514	0.93435	1058	4	-0.20026	0.98385	0.98384	1	18697	0	-0.20026
GJA9	4	0.016153	0.052523	0.93435	1059	3	-0.49635	0.96419	0.96416	1	18303	0	-0.49635
ZNF638	4	0.016169	0.052566	0.93435	1060	4	-0.15667	0.98383	0.98382	1	18696	0	-0.15667
OSBPL3	4	0.016192	0.052635	0.93435	1061	3	-0.21713	0.14029	0.28329	1	5355	1	-0.21713
KRTAP20-3	4	0.016211	0.052702	0.93435	1062	4	-0.37562	0.98379	0.98378	1	18695	0	-0.37562
SETD5	4	0.016261	0.05286	0.93435	1063	4	-0.18343	0.98374	0.98374	1	18694	0	-0.18343
C15orf38-AP3S2	4	0.016262	0.052863	0.93435	1064	2	-0.23001	0.26317	0.40759	1	7711	2	-0.23001
HELT	4	0.016282	0.052918	0.93435	1065	4	-0.18017	0.98372	0.98372	1	18693	0	-0.18017
EEF1A2	4	0.016295	0.052957	0.93435	1066	2	0.0078047	0.39582	0.54212	1	10230	2	0.0078047
KEL	4	0.016301	0.052974	0.93435	1067	3	-0.4365	0.91642	0.9162	1	17313	0	-0.4365
CLCN7	4	0.016318	0.05302	0.93435	1068	4	-0.19272	0.98368	0.98369	1	18692	0	-0.19272
ANLN	4	0.016319	0.053021	0.93435	1069	3	-0.50121	0.98289	0.98293	1	18681	0	-0.50121
GAGE2A	4	0.016341	0.053084	0.93435	1070	3	-0.48111	0.65534	0.70015	1	13197	1	-0.48111
LTB	4	0.016368	0.053157	0.93435	1071	2	-0.19158	0.92532	0.92512	1	17488	0	-0.19158
TOM1L1	4	0.016375	0.053184	0.93435	1072	3	-0.37752	0.71547	0.73746	1	13921	1	-0.37752
GPR4	4	0.01639	0.053224	0.93435	1073	2	-0.15968	0.71389	0.73638	1	13903	1	-0.15968
CHGA	4	0.016391	0.053225	0.93435	1074	3	-0.54088	0.5925	0.6662	1	12516	1	-0.54088
ZNF316	4	0.016398	0.053243	0.93435	1075	1	-0.068437	0.046433	0.11502	0.971172	2256	1	-0.068437
LRRC10	4	0.016405	0.053269	0.93435	1076	2	-0.30851	0.51951	0.63118	1	11897	1	-0.30851
SOWAHC	4	0.016422	0.05332	0.93435	1077	4	-0.29099	0.98358	0.98359	1	18690	0	-0.29099
ANO1	4	0.016427	0.053337	0.93435	1078	4	-0.28263	0.98357	0.98358	1	18689	0	-0.28263
HNRNPH3	4	0.016439	0.053379	0.93435	1079	3	-0.24684	0.95967	0.95958	1	18192	0	-0.24684
DDX43	4	0.016449	0.053404	0.93435	1080	2	-0.21233	0.87055	0.87012	1	16396	0	-0.21233
FLYWCH2	4	0.016458	0.053444	0.93435	1081	3	-0.35541	0.96595	0.96589	1	18339	0	-0.35541
TSPAN10	4	0.0165	0.053563	0.93435	1082	1	-0.013748	0.51786	0.63046	1	11882	1	-0.013748
GAS8	4	0.016525	0.053636	0.93435	1083	4	-0.28377	0.98347	0.98349	1	18687	0	-0.28377
SERPINC1	4	0.016552	0.053718	0.93435	1084	2	-0.1064	0.074746	0.16915	0.986043	3267	1	-0.1064
ITLN2	4	0.016572	0.053774	0.93435	1085	2	-0.21	0.77755	0.78307	1	14765	1	-0.21
KCNIP1	4	0.016583	0.053807	0.93435	1086	4	-0.30182	0.98342	0.98343	1	18685	0	-0.30182
GPR139	4	0.016618	0.053915	0.93435	1087	2	-0.15933	0.89092	0.89059	1	16797	0	-0.15933
ARPC1A	4	0.016625	0.053932	0.93435	1088	3	-0.39669	0.88929	0.88895	1	16759	0	-0.39669
GPR171	4	0.016654	0.054015	0.93435	1089	2	-0.02852	0.4568	0.60416	1	11368	2	-0.02852
CCDC62	4	0.016679	0.054085	0.93435	1090	2	-0.26754	0.69541	0.72444	1	13671	1	-0.26754
ESPNL	4	0.016701	0.054153	0.93435	1091	4	-0.22346	0.9833	0.98332	1	18684	0	-0.22346
ARHGEF3	4	0.016702	0.054155	0.93435	1092	3	-0.37894	0.94316	0.94306	1	17865	0	-0.37894
LRRC4C	4	0.016706	0.054164	0.93435	1093	2	-0.12812	0.89289	0.89255	1	16841	0	-0.12812
C16orf13	4	0.016732	0.054234	0.93435	1094	3	-0.30012	0.50948	0.62675	1	11817	1	-0.30012
WDFY2	4	0.016746	0.054287	0.93435	1095	3	-0.36738	0.93298	0.93277	1	17626	0	-0.36738
TM2D1	4	0.016757	0.054325	0.93435	1096	3	-0.12808	0.79097	0.79408	1	14969	1	-0.12808
OSBPL11	4	0.016776	0.054383	0.93435	1097	3	-0.28298	0.74696	0.75968	1	14316	1	-0.28298
FANCI	4	0.01678	0.054393	0.93435	1098	3	-0.31966	0.97724	0.97728	1	18567	0	-0.31966
SIRPA	4	0.016783	0.054401	0.93435	1099	4	-0.20505	0.98322	0.98323	1	18683	0	-0.20505
NKD2	4	0.016786	0.054408	0.93435	1100	2	-0.10134	0.29559	0.44019	1	8323	2	-0.10134
EPG5	4	0.016798	0.054449	0.93435	1101	3	-0.34051	0.89236	0.89203	1	16830	0	-0.34051
INSIG1	4	0.016808	0.054473	0.93435	1102	2	0.05756	0.15881	0.30202	1	5674	2	0.05756
WIBG	4	0.01682	0.054514	0.93435	1103	3	-0.27981	0.87659	0.87615	1	16517	0	-0.27981
CYB5R4	4	0.016829	0.054541	0.93435	1104	3	-0.31952	0.91508	0.91486	1	17284	0	-0.31952
POU2F3	4	0.016847	0.05459	0.93435	1105	3	-0.35811	0.93949	0.93946	1	17781	0	-0.35811
SIGLEC6	4	0.016854	0.05461	0.93435	1106	3	-0.41547	0.8499	0.8493	1	16009	0	-0.41547
TSTA3	4	0.01686	0.054627	0.93435	1107	1	-0.0023674	0.76672	0.77458	1	14616	1	-0.0023674
TXNDC11	4	0.016911	0.054785	0.93435	1108	1	0.087068	0.1641	0.30735	1	5775	2	0.087068
ZNF394	4	0.016923	0.054826	0.93435	1109	3	-0.26375	0.58758	0.66363	1	12464	1	-0.26375
STX3	4	0.016935	0.054855	0.93435	1110	3	-0.29476	0.94295	0.94285	1	17853	0	-0.29476
SHISA5	4	0.016946	0.054882	0.93435	1111	3	-0.23516	0.97997	0.98003	1	18624	0	-0.23516
TARS2	4	0.016954	0.054897	0.93435	1112	3	-0.70635	0.59567	0.66782	1	12557	1	-0.70635
KLKB1	4	0.016962	0.054914	0.93435	1113	2	-0.22197	0.90194	0.90156	1	17021	0	-0.22197
KCNJ15	4	0.016993	0.054989	0.93435	1114	2	-0.23149	0.43131	0.57833	1	10896	2	-0.23149
CERS5	4	0.016998	0.054999	0.93435	1115	3	-0.46355	0.47939	0.61389	1	11577	1	-0.46355
KERA	4	0.017013	0.055036	0.93435	1116	2	0.083138	0.21736	0.36148	1	6833	2	0.083138
PTS	4	0.017035	0.055089	0.93435	1117	3	-0.33934	0.98211	0.98213	1	18668	0	-0.33934
BARHL1	4	0.017046	0.055114	0.93435	1118	3	-0.40778	0.53249	0.63703	1	11997	1	-0.40778
LCE1D	4	0.01705	0.055119	0.93435	1119	3	-0.19882	0.72177	0.74179	1	14004	1	-0.19882
POU4F3	4	0.017065	0.055147	0.93435	1120	1	0.033694	0.3328	0.47793	1	9040	2	0.033694
FAM20C	4	0.017103	0.055231	0.93435	1121	3	-0.34241	0.97807	0.97811	1	18583	0	-0.34241
SKOR2	4	0.017116	0.055265	0.93435	1122	2	0.021639	0.012139	0.040191	0.887734	854	2	0.021639
MAN1B1	4	0.01717	0.055382	0.93435	1123	2	-0.091514	0.30714	0.45194	1	8554	2	-0.091514
TCEA3	4	0.017207	0.055462	0.93435	1124	3	-0.30682	0.44171	0.58883	1	11071	1	-0.30682
RAB17	4	0.017219	0.055485	0.93435	1125	3	-0.19963	0.35852	0.50415	1	9509	1	-0.19963
TNRC6B	4	0.017247	0.055546	0.93435	1126	3	-0.38763	0.44523	0.59239	1	11134	1	-0.38763
BVES	4	0.017256	0.055568	0.93435	1127	3	-0.27466	0.61951	0.6804	1	12797	1	-0.27466
LONRF2	4	0.01727	0.055592	0.93435	1128	1	-0.026948	0.93469	0.93455	1	17667	0	-0.026948
GNAT1	4	0.017321	0.055701	0.93435	1129	1	-0.0084017	0.56629	0.65308	1	12283	1	-0.0084017
PSMC5	3	0.017368	0.045169	0.927543	1130	3	-0.80493	0.96014	0.96041	1	18204	0	-0.80493
CXorf58	4	0.017373	0.055813	0.93435	1131	2	-0.072524	0.266	0.41047	1	7771	2	-0.072524
CABLES1	4	0.017399	0.05587	0.93435	1132	3	-0.4441	0.14506	0.28815	1	5430	1	-0.4441
BTLA	4	0.017424	0.055925	0.93435	1133	1	0.10294	0.24412	0.3884	1	7342	2	0.10294
NR1D1	4	0.017431	0.055938	0.93435	1134	3	-0.43289	0.55663	0.64836	1	12204	1	-0.43289
GAS2	4	0.017441	0.055956	0.93435	1135	3	-0.29478	0.72786	0.74601	1	14080	1	-0.29478
AADAT	4	0.017457	0.055983	0.93435	1136	3	-0.34589	0.81595	0.8162	1	15391	1	-0.34589
FAM181B	4	0.017463	0.056001	0.93435	1137	3	-0.4763	0.85198	0.85138	1	16055	0	-0.4763
SLC27A5	4	0.017475	0.056022	0.93435	1138	2	-0.11204	0.049138	0.12024	0.971172	2355	2	-0.11204
ZNF628	4	0.017496	0.056067	0.93435	1139	2	-0.17246	0.92562	0.92542	1	17497	0	-0.17246
ITGBL1	4	0.017524	0.056126	0.93435	1140	3	-0.21302	0.84416	0.84349	1	15901	0	-0.21302
KCNH1	4	0.017526	0.056134	0.93435	1141	2	-0.11732	0.88378	0.88335	1	16651	0	-0.11732
GDPD4	4	0.01755	0.05618	0.93435	1142	3	-0.3181	0.78249	0.78709	1	14842	1	-0.3181
NOP58	4	0.017575	0.056238	0.93435	1143	3	-3.1652	0.10742	0.22839	0.99701	4362	1	-3.1652
AGXT	4	0.017578	0.056247	0.93435	1144	3	-0.18296	0.82391	0.8236	1	15523	1	-0.18296
CD3EAP	4	0.017629	0.056344	0.93435	1145	1	0.046456	0.44915	0.59641	1	11220	2	0.046456
PRKAG2	4	0.017661	0.056396	0.93435	1146	3	-0.35732	0.95086	0.95079	1	18020	0	-0.35732
CNOT1	4	0.017675	0.056423	0.93435	1147	3	-0.4084	0.83571	0.83507	1	15745	0	-0.4084
SLC5A11	4	0.01768	0.056433	0.93435	1148	2	-0.19432	0.27044	0.41488	1	7859	1	-0.19432
BRIP1	4	0.01771	0.056503	0.93435	1149	3	-0.52852	0.71118	0.7346	1	13872	1	-0.52852
GPR153	4	0.017714	0.056514	0.93435	1150	3	-0.19098	0.51249	0.62803	1	11845	1	-0.19098
TRAPPC2L	4	0.017722	0.056529	0.93435	1151	2	-0.3023	0.93662	0.93655	1	17715	0	-0.3023
SLC17A5	4	0.017732	0.056554	0.93435	1152	2	-0.016899	0.37318	0.51906	1	9788	1	-0.016899
COPRS	4	0.017746	0.056583	0.93435	1153	2	-0.2826	0.10046	0.21606	0.993461	4135	1	-0.2826
ANK2	4	0.017777	0.056656	0.93435	1154	2	-0.29475	0.44587	0.59303	1	11145	2	-0.29475
BTN3A1	4	0.017783	0.056664	0.93435	1155	1	0.027811	0.097092	0.21008	0.991366	4035	2	0.027811
CSF3R	4	0.017798	0.056701	0.93435	1156	3	-0.26549	0.89932	0.899	1	16970	0	-0.26549
COPE	4	0.017834	0.056789	0.934995	1157	3	-0.42188	0.81054	0.8112	1	15288	1	-0.42188
VSNL1	4	0.017885	0.056892	0.935886	1158	1	-0.027511	0.6073	0.67385	1	12664	1	-0.027511
CPNE1	4	0.017967	0.057069	0.937976	1159	3	-0.30348	0.38167	0.52773	1	9973	1	-0.30348
GH2	4	0.018037	0.057213	0.93811	1160	2	-0.25126	0.39245	0.53865	1	10172	2	-0.25126
CYYR1	4	0.018039	0.057221	0.93811	1161	2	-0.32619	0.86761	0.86716	1	16338	0	-0.32619
HIST1H2BE	4	0.01804	0.057224	0.93811	1162	3	-0.25985	0.27191	0.4164	1	7893	1	-0.25985
ACO2	4	0.018133	0.057428	0.938895	1163	3	-0.26447	0.93911	0.93908	1	17775	0	-0.26447
NR2F1	4	0.018145	0.057448	0.938895	1164	3	-0.39478	0.88484	0.88442	1	16672	0	-0.39478
SLC35D1	4	0.01818	0.057527	0.938895	1165	3	-0.30085	0.9787	0.97874	1	18596	0	-0.30085
PKIB	4	0.018187	0.057548	0.938895	1166	3	-0.39613	0.41033	0.55691	1	10501	1	-0.39613
HORMAD1	4	0.018193	0.057558	0.938895	1167	1	-0.036083	0.62994	0.68605	1	12921	1	-0.036083
STARD4	4	0.018219	0.057607	0.938895	1168	3	-0.33582	0.19025	0.33395	1	6286	1	-0.33582
MYL3	4	0.018238	0.057652	0.938895	1169	3	-0.29523	0.49273	0.61956	1	11685	1	-0.29523
TSPEAR	4	0.018244	0.057665	0.938895	1170	2	-0.10735	0.46854	0.60931	1	11481	1	-0.10735
GNPTAB	4	0.018295	0.057779	0.939949	1171	1	-0.05876	0.78063	0.78554	1	14811	1	-0.05876
RASGRP3	4	0.018331	0.057857	0.94022	1172	3	-0.2978	0.84909	0.84849	1	15992	0	-0.2978
BSCL2	4	0.018351	0.057894	0.94022	1173	3	-0.46231	0.021111	0.063849	0.908097	1330	1	-0.46231
SPRN	4	0.018398	0.057998	0.941119	1174	3	-0.078226	0.8908	0.89045	1	16796	0	-0.078226
HSPH1	4	0.018449	0.058101	0.941984	1175	2	-0.14514	0.95908	0.95899	1	18181	0	-0.14514
LRRC69	4	0.018496	0.058214	0.94243	1176	3	-0.40735	0.5623	0.65115	1	12249	1	-0.40735
EPM2A	4	0.018531	0.058288	0.94243	1177	3	-0.46709	0.80277	0.80428	1	15168	1	-0.46709
PIK3R1	4	0.018552	0.058328	0.94243	1178	2	-0.072137	0.17391	0.31739	1	5958	1	-0.072137
MAF1	4	0.018555	0.058335	0.94243	1179	3	-0.42001	0.96043	0.96034	1	18210	0	-0.42001
SLC20A2	4	0.01857	0.058375	0.94243	1180	3	-0.2244	0.5351	0.63822	1	12016	1	-0.2244
ZNF469	4	0.018627	0.058496	0.943476	1181	3	-0.32734	0.21615	0.36026	1	6807	1	-0.32734
ZFP82	4	0.018654	0.058552	0.943476	1182	1	0.15315	0.20325	0.34709	1	6544	2	0.15315
RBP4	4	0.018674	0.058588	0.943476	1183	3	-0.26753	0.30583	0.45058	1	8525	1	-0.26753
KRTAP13-1	4	0.018714	0.058672	0.943535	1184	2	-0.073207	0.34766	0.49309	1	9320	2	-0.073207
ASIC2	4	0.018724	0.058691	0.943535	1185	3	-0.22509	0.81377	0.81419	1	15350	1	-0.22509
DCTN2	4	0.018748	0.05874	0.943535	1186	3	-0.41714	0.77026	0.77732	1	14651	1	-0.41714
SP8	4	0.018808	0.058873	0.944593	1187	2	0.11277	0.012172	0.040291	0.887734	856	2	0.11277
HINT1	4	0.018859	0.058988	0.944593	1188	1	0.12697	0.11697	0.24503	1	4659	2	0.12697
AS3MT	4	0.01891	0.059099	0.944593	1189	3	-0.29262	0.95564	0.95554	1	18111	0	-0.29262
TRANK1	4	0.018914	0.059107	0.944593	1190	3	-0.38767	0.50896	0.62653	1	11811	1	-0.38767
OR2W3	4	0.018916	0.059111	0.944593	1191	3	-0.26528	0.15054	0.29367	1	5531	1	-0.26528
CT45A1	2	0.018959	0.035238	0.894967	1192	2	-0.30587	0.98104	0.98096	1	18642	0	-0.30587
CUL7	4	0.018988	0.059264	0.944593	1193	3	-0.27601	0.94401	0.94391	1	17878	0	-0.27601
SMARCC2	4	0.019005	0.059301	0.944593	1194	3	-0.38886	0.63201	0.68715	1	12942	1	-0.38886
PRAMEF7	4	0.01901	0.059315	0.944593	1195	3	-0.37622	0.69596	0.72476	1	13680	1	-0.37622
IFT52	4	0.019013	0.059321	0.944593	1196	2	-0.063488	0.45903	0.60542	1	11391	1	-0.063488
CMAS	4	0.019029	0.059356	0.944593	1197	3	-0.24801	0.51446	0.6289	1	11859	1	-0.24801
BIRC2	4	0.019062	0.05943	0.944593	1198	3	-0.26293	0.88011	0.87964	1	16586	0	-0.26293
CCDC142	4	0.019094	0.059497	0.944593	1199	3	-0.39112	0.77898	0.7842	1	14787	1	-0.39112
IRF8	4	0.019115	0.059544	0.944593	1200	1	0.12641	0.066111	0.15296	0.982145	2964	2	0.12641
CYP2B6	4	0.019118	0.059553	0.944593	1201	3	-0.40664	0.79501	0.79756	1	15037	1	-0.40664
ERO1LB	4	0.01913	0.059576	0.944593	1202	3	-0.21263	0.75031	0.76215	1	14364	1	-0.21263
SLC1A3	4	0.019166	0.059647	0.944593	1203	1	0.11832	0.10598	0.22587	0.996457	4321	3	0.11832
CMTM5	4	0.019226	0.059767	0.944593	1204	3	-0.22416	0.67185	0.70995	1	13399	1	-0.22416
ENO2	4	0.019258	0.059843	0.944593	1205	3	-0.22602	0.94658	0.94653	1	17934	0	-0.22602
FAM26F	4	0.019264	0.059853	0.944593	1206	3	-0.28233	0.82655	0.82609	1	15582	1	-0.28233
SPIN4	4	0.019269	0.059866	0.944593	1207	2	-0.24663	0.41364	0.56028	1	10572	1	-0.24663
DNAJC28	4	0.019281	0.059887	0.944593	1208	2	-0.33353	0.83118	0.83059	1	15667	1	-0.33353
TMEM95	4	0.019282	0.059893	0.944593	1209	3	-0.46746	0.97474	0.97468	1	18521	0	-0.46746
C1orf185	4	0.019343	0.060033	0.944741	1210	3	-0.19715	0.93367	0.93349	1	17643	0	-0.19715
CCDC80	4	0.01937	0.060096	0.944741	1211	3	-0.43342	0.83737	0.83668	1	15774	0	-0.43342
CPVL	4	0.019371	0.060097	0.944741	1212	2	-0.13006	0.34592	0.49135	1	9283	1	-0.13006
LYRM7	4	0.01944	0.060242	0.944741	1213	3	-0.26159	0.2825	0.4271	1	8094	1	-0.26159
CEACAM21	4	0.019444	0.060249	0.944741	1214	3	-0.30856	0.27445	0.41899	1	7941	1	-0.30856
CD248	4	0.01946	0.06029	0.944741	1215	2	-0.14378	0.62053	0.68095	1	12807	1	-0.14378
MAGEB6	4	0.019488	0.06035	0.944741	1216	3	-0.35943	0.94961	0.94954	1	17992	0	-0.35943
CREB3L4	4	0.019525	0.060413	0.944741	1217	1	0.033557	0.33262	0.47777	1	9035	2	0.033557
OR2AT4	4	0.019575	0.060507	0.944741	1218	2	-0.19663	0.24046	0.38468	1	7289	2	-0.19663
WDR17	4	0.019576	0.060511	0.944741	1219	2	-0.03209	0.39134	0.5375	1	10157	2	-0.03209
C16orf62	4	0.019643	0.060646	0.944741	1220	3	-0.30483	0.44866	0.59589	1	11209	1	-0.30483
HSPA5	4	0.019655	0.060667	0.944741	1221	3	-1.4278	0.92253	0.92236	1	17431	0	-1.4278
WAC	4	0.019708	0.060778	0.944741	1222	3	-0.40755	0.97652	0.9765	1	18554	0	-0.40755
GYG2	4	0.019712	0.060786	0.944741	1223	3	-0.37142	0.98151	0.98154	1	18657	0	-0.37142
DNAJB6	4	0.019729	0.060819	0.944741	1224	3	-0.26235	0.65	0.69715	1	13133	1	-0.26235
RYK	4	0.01973	0.060823	0.944741	1225	1	0.050167	0.81095	0.81157	1	15297	1	0.050167
PLAC8L1	4	0.019753	0.060866	0.944741	1226	3	-0.18286	0.6946	0.72397	1	13656	1	-0.18286
SOX6	4	0.019756	0.060868	0.944741	1227	2	-0.066299	0.16955	0.31293	1	5867	2	-0.066299
SIPA1L3	4	0.019772	0.060901	0.944741	1228	2	-0.19811	0.42027	0.56701	1	10688	2	-0.19811
DNAJC5	4	0.019778	0.060916	0.944741	1229	3	-0.51406	0.94476	0.94464	1	17896	0	-0.51406
KLHDC8A	4	0.019838	0.061046	0.944741	1230	2	-0.29325	0.81849	0.8185	1	15438	1	-0.29325
SETD7	4	0.019863	0.061103	0.944741	1231	2	-0.24269	0.53476	0.63806	1	12013	1	-0.24269
NUDT3	4	0.019872	0.061125	0.944741	1232	3	-0.17649	0.55266	0.64646	1	12170	1	-0.17649
PARP16	4	0.019883	0.061159	0.944741	1233	2	-0.08674	0.041811	0.10599	0.959895	2103	2	-0.08674
SQRDL	4	0.019927	0.06125	0.944741	1234	3	-0.27821	0.93891	0.93888	1	17767	0	-0.27821
FAM178B	4	0.019946	0.061283	0.944741	1235	3	-0.21384	0.89221	0.89189	1	16827	0	-0.21384
ZNF629	4	0.019962	0.061319	0.944741	1236	3	-0.33659	0.14626	0.28936	1	5453	1	-0.33659
FANCC	4	0.019966	0.061328	0.944741	1237	3	-0.40026	0.93336	0.93317	1	17636	0	-0.40026
CCDC174	4	0.019986	0.061366	0.944741	1238	1	-0.0057596	0.075285	0.17016	0.986752	3286	2	-0.0057596
CUL4B	4	0.020037	0.061464	0.944741	1239	2	-0.077159	0.14163	0.2846	1	5376	2	-0.077159
NR5A1	4	0.020061	0.061517	0.944741	1240	3	-0.26057	0.42082	0.56758	1	10701	1	-0.26057
KRTAP22-2	4	0.020088	0.061583	0.944741	1241	2	-0.25232	0.84456	0.8439	1	15914	0	-0.25232
JAZF1	4	0.020139	0.061705	0.944741	1242	1	0.20024	0.21289	0.35698	1	6741	2	0.20024
ZNF677	4	0.020153	0.061725	0.944741	1243	2	-0.11375	0.26628	0.41077	1	7777	2	-0.11375
MLLT4	4	0.020156	0.061732	0.944741	1244	3	-0.3007	0.16834	0.31167	1	5844	1	-0.3007
NonTargetingControl	998	0.020158	0.061734	0.944741	1245	385	-0.012058	0.81261	0.81312	1	15323	336	-0.012058
PAIP2B	4	0.020173	0.061767	0.944741	1246	3	-0.32373	0.96967	0.96961	1	18415	0	-0.32373
SPRED1	4	0.02019	0.0618	0.944741	1247	3	-0.12247	0.66997	0.7088	1	13378	1	-0.12247
GPN1	4	0.020228	0.061885	0.944741	1248	2	-0.76647	0.3097	0.45453	1	8605	2	-0.76647
TRA2A	3	0.02028	0.052278	0.93435	1249	2	-0.81594	0.70538	0.70695	1	13790	1	-0.81594
PLET1	4	0.020293	0.062016	0.944741	1250	3	-0.17565	0.57434	0.65699	1	12355	1	-0.17565
EIF2S3	4	0.020293	0.062017	0.944741	1251	3	-2.4604	0.0067128	0.023134	0.860991	503	1	-2.4604
NUBPL	4	0.020311	0.062051	0.944741	1252	2	-0.27529	0.2085	0.35246	1	6656	2	-0.27529
TFG	4	0.020336	0.062105	0.944741	1253	3	-0.31686	0.9795	0.97954	1	18610	0	-0.31686
TMEM105	4	0.020341	0.062116	0.944741	1254	3	-0.34468	0.96644	0.96637	1	18347	0	-0.34468
TMEM245	4	0.020347	0.062126	0.944741	1255	3	-0.27418	0.98071	0.98074	1	18635	0	-0.27418
BAHD1	4	0.020395	0.062235	0.945643	1256	3	-0.177	0.92554	0.92534	1	17494	0	-0.177
ALDH2	4	0.020446	0.062345	0.946559	1257	3	-0.17118	0.78956	0.7929	1	14951	1	-0.17118
STX8	4	0.020556	0.062569	0.94921	1258	3	-0.4227	0.81968	0.8196	1	15462	1	-0.4227
LALBA	4	0.0206	0.062668	0.949354	1259	2	-0.049418	0.70355	0.72959	1	13765	1	-0.049418
TMEM119	4	0.020604	0.062678	0.949354	1260	2	-0.3339	0.11809	0.24694	1	4697	1	-0.3339
EHMT1	4	0.020651	0.062771	0.949434	1261	1	0.2194	0.048874	0.11974	0.971172	2346	3	0.2194
RNF121	4	0.020658	0.062782	0.949434	1262	2	-0.14997	0.90846	0.90818	1	17160	0	-0.14997
CCDC85C	4	0.020753	0.062968	0.951123	1263	2	-0.21972	0.39032	0.53647	1	10141	1	-0.21972
MEGF8	4	0.02078	0.06302	0.951123	1264	3	-0.298	0.97881	0.97884	1	18597	0	-0.298
ADH1A	4	0.020814	0.063088	0.951123	1265	3	-0.37208	0.79275	0.79561	1	15000	1	-0.37208
MPO	4	0.020856	0.06319	0.951123	1266	3	-0.31851	0.080761	0.18034	0.987236	3469	1	-0.31851
IL23R	4	0.020859	0.063193	0.951123	1267	3	-0.39142	0.34735	0.49278	1	9314	1	-0.39142
SPATA19	4	0.020897	0.063267	0.951496	1268	3	-0.23138	0.081395	0.18151	0.987236	3493	1	-0.23138
ADAMTS8	4	0.020958	0.063392	0.951713	1269	2	-0.079626	0.66934	0.70843	1	13365	1	-0.079626
GPR26	4	0.021009	0.063495	0.951713	1270	3	-0.21765	0.68496	0.71794	1	13553	1	-0.21765
C10orf71	4	0.021009	0.063496	0.951713	1271	2	-0.18873	0.9764	0.97638	1	18552	0	-0.18873
CELSR1	4	0.021025	0.063532	0.951713	1272	2	-0.20527	0.76077	0.76998	1	14522	1	-0.20527
OR2T11	4	0.021046	0.063579	0.951713	1273	3	-0.25553	0.52017	0.63148	1	11900	1	-0.25553
BTG2	4	0.02106	0.063611	0.951713	1274	2	-0.11878	0.6266	0.68423	1	12878	1	-0.11878
TRIM6-TRIM34	4	0.021097	0.063691	0.951713	1275	3	-0.23016	0.95716	0.95712	1	18142	0	-0.23016
TACC1	4	0.02111	0.063727	0.951713	1276	3	-0.21693	0.87727	0.87683	1	16534	0	-0.21693
IGF1R	4	0.021111	0.06373	0.951713	1277	2	-0.15873	0.49157	0.61909	1	11678	1	-0.15873
GAB3	4	0.021136	0.063784	0.951774	1278	3	-0.24197	0.88743	0.8871	1	16729	0	-0.24197
ANAPC16	4	0.021162	0.063842	0.951905	1279	2	-0.054541	0.37169	0.51752	1	9759	2	-0.054541
CHADL	4	0.021214	0.063952	0.952134	1280	2	-0.2937	0.84001	0.8393	1	15820	0	-0.2937
TSKS	4	0.021216	0.063957	0.952134	1281	3	-0.20655	0.70227	0.72878	1	13752	1	-0.20655
INSM1	4	0.021316	0.064145	0.953137	1282	2	-0.14545	0.34342	0.4888	1	9241	1	-0.14545
GPR52	4	0.021366	0.064252	0.953137	1283	2	-0.12794	0.63414	0.68831	1	12971	1	-0.12794
L1CAM	4	0.021374	0.064268	0.953137	1284	2	-0.13844	0.25452	0.39896	1	7544	2	-0.13844
RBM26	4	0.021418	0.064352	0.953137	1285	2	-0.16326	0.59411	0.66703	1	12536	1	-0.16326
BFSP1	3	0.021438	0.055139	0.93435	1286	3	-0.28539	0.97856	0.9787	1	18593	0	-0.28539
RHOBTB1	4	0.021469	0.064459	0.953137	1287	1	0.069718	0.16307	0.30631	1	5756	2	0.069718
GPT	4	0.021478	0.064477	0.953137	1288	3	-0.29212	0.79562	0.79809	1	15049	1	-0.29212
IL11	4	0.021494	0.064519	0.953137	1289	2	-0.31516	0.95648	0.95641	1	18131	0	-0.31516
BACH2	4	0.02152	0.06458	0.953137	1290	2	-0.10946	0.8218	0.82161	1	15489	1	-0.10946
TMEM155	4	0.021528	0.064594	0.953137	1291	2	-0.22702	0.44215	0.58927	1	11081	1	-0.22702
TNFAIP8L3	4	0.021571	0.064695	0.953137	1292	2	-0.076852	0.33679	0.48198	1	9116	2	-0.076852
RGS7BP	4	0.021571	0.064696	0.953137	1293	1	0.083756	0.16344	0.30666	1	5764	2	0.083756
MTMR10	4	0.021597	0.064747	0.953137	1294	3	-0.3602	0.73074	0.74804	1	14116	1	-0.3602
CD28	4	0.021607	0.064772	0.953137	1295	3	-0.19571	0.12849	0.26497	1	5034	1	-0.19571
CD38	4	0.021623	0.064795	0.953137	1296	1	0.29837	0.0066088	0.022807	0.860991	497	3	0.29837
RABGGTA	4	0.021674	0.064897	0.953137	1297	2	1.9144	4.0151e-06	1.1136e-05	0.042574	5	2	1.9144
C14orf80	4	0.0217	0.064961	0.953137	1298	3	-2.8566	0.42037	0.56711	1	10690	1	-2.8566
MLLT6	4	0.021725	0.065013	0.953137	1299	1	0.05859	0.43195	0.57899	1	10905	1	0.05859
BNIPL	4	0.021734	0.065032	0.953137	1300	2	-0.090556	0.17154	0.31495	1	5910	2	-0.090556
PRKAB1	4	0.021759	0.065091	0.953137	1301	3	-0.20504	0.72774	0.74593	1	14078	1	-0.20504
TMEM87B	4	0.021776	0.065127	0.953137	1302	1	0.39424	0.010011	0.033604	0.874215	721	3	0.39424
OR2T6	4	0.021811	0.065196	0.953137	1303	3	-0.27607	0.75269	0.76395	1	14401	1	-0.27607
RAB40C	4	0.02182	0.065214	0.953137	1304	2	-0.14019	0.46783	0.60901	1	11477	1	-0.14019
ZIK1	4	0.021827	0.065225	0.953137	1305	2	-0.14519	0.40527	0.55175	1	10408	2	-0.14519
ARL6	4	0.021828	0.065227	0.953137	1306	3	-0.24397	0.94161	0.94153	1	17824	0	-0.24397
CHST8	4	0.021878	0.065317	0.953137	1307	3	-0.36937	0.59075	0.66532	1	12501	1	-0.36937
ZNF124	4	0.02188	0.065321	0.953137	1308	2	-0.13847	0.80785	0.8088	1	15245	1	-0.13847
LSM14B	4	0.021924	0.065422	0.953636	1309	3	-0.21493	0.447	0.5942	1	11168	1	-0.21493
SPAG7	4	0.021975	0.065523	0.953636	1310	3	-0.39533	0.93197	0.93173	1	17609	0	-0.39533
AOC1	4	0.02198	0.065534	0.953636	1311	1	0.11018	0.34802	0.49346	1	9328	2	0.11018
ADK	4	0.02199	0.065555	0.953636	1312	3	-0.22192	0.80094	0.8027	1	15139	1	-0.22192
R3HDM4	4	0.022042	0.065668	0.953636	1313	3	-0.38899	0.37043	0.51625	1	9739	1	-0.38899
LGI3	4	0.022062	0.065707	0.953636	1314	3	-0.31189	0.96452	0.96448	1	18309	0	-0.31189
RMDN1	4	0.022083	0.06575	0.953636	1315	2	-0.13282	0.90404	0.90369	1	17064	0	-0.13282
GSR	4	0.022104	0.065799	0.953636	1316	3	-0.38624	0.87709	0.87664	1	16529	0	-0.38624
RRAGB	4	0.022105	0.065804	0.953636	1317	2	-0.21937	0.96223	0.96214	1	18245	0	-0.21937
DHODH	4	0.022134	0.065863	0.953762	1318	1	-0.0029915	0.64982	0.69705	1	13132	1	-0.0029915
RAB2A	4	0.022253	0.066128	0.954808	1319	3	-0.33679	0.53621	0.63874	1	12028	1	-0.33679
PRICKLE3	4	0.022322	0.06627	0.954808	1320	3	-0.17379	0.96747	0.96741	1	18364	0	-0.17379
TTI2	4	0.022338	0.066306	0.954808	1321	1	0.63304	0.013135	0.04325	0.888408	918	3	0.63304
KNCN	4	0.022381	0.066384	0.954808	1322	3	-0.33299	0.91245	0.91225	1	17231	0	-0.33299
SCARF2	4	0.022403	0.066425	0.954808	1323	3	-0.38721	0.48222	0.61511	1	11604	1	-0.38721
BACE2	4	0.022409	0.066437	0.954808	1324	2	-0.060702	0.1941	0.33784	1	6359	2	-0.060702
GFI1	4	0.022434	0.06648	0.954808	1325	3	-0.22377	0.40355	0.55002	1	10373	1	-0.22377
MAN1C1	4	0.02244	0.066493	0.954808	1326	1	-0.00075397	0.29089	0.43559	1	8233	1	-0.00075397
DHRS12	4	0.022496	0.066625	0.954808	1327	3	-0.26203	0.95029	0.95022	1	18009	0	-0.26203
COMMD6	4	0.022497	0.066626	0.954808	1328	2	-0.17912	0.2859	0.43052	1	8147	1	-0.17912
CD207	4	0.022509	0.066653	0.954808	1329	3	-0.31906	0.95623	0.95616	1	18126	0	-0.31906
SELE	4	0.022527	0.066687	0.954808	1330	3	-0.32265	0.77806	0.78346	1	14776	1	-0.32265
CCRL2	4	0.022542	0.066717	0.954808	1331	1	-0.42296	0.14234	0.28532	1	5389	2	-0.42296
PURG	4	0.022545	0.066721	0.954808	1332	3	-0.40907	0.34777	0.49319	1	9323	1	-0.40907
OSTM1	4	0.022594	0.066835	0.954808	1333	1	-0.033067	0.82545	0.82502	1	15559	1	-0.033067
KBTBD4	4	0.022619	0.066887	0.954808	1334	2	0.04888	0.1584	0.30161	1	5661	2	0.04888
SLC41A1	4	0.022628	0.066905	0.954808	1335	2	-0.16822	0.92134	0.92114	1	17410	0	-0.16822
P2RX1	4	0.022638	0.066931	0.954808	1336	3	-0.30795	0.93425	0.93409	1	17660	0	-0.30795
ZNF181	4	0.022696	0.067043	0.954808	1337	1	0.12326	0.15165	0.29479	1	5549	2	0.12326
DNMBP	4	0.022707	0.067078	0.954808	1338	3	-0.52982	0.78813	0.79172	1	14930	1	-0.52982
MYOT	4	0.022747	0.067158	0.954808	1339	1	0.14799	0.11874	0.24806	1	4712	3	0.14799
DDX49	4	0.022772	0.067213	0.954808	1340	3	-0.8373	0.92253	0.92236	1	17433	0	-0.8373
DOC2A	4	0.022785	0.067238	0.954808	1341	3	-0.19538	0.96238	0.9623	1	18253	0	-0.19538
DVL1	4	0.022795	0.067254	0.954808	1342	2	-0.22047	0.93761	0.93756	1	17742	0	-0.22047
PRAMEF9	4	0.022798	0.06726	0.954808	1343	2	0.054138	0.029552	0.08125	0.913028	1699	2	0.054138
MORN2	4	0.02283	0.067337	0.954808	1344	2	-0.22802	0.02759	0.077285	0.910229	1617	1	-0.22802
C1orf127	4	0.022893	0.067468	0.954808	1345	3	-0.24771	0.98252	0.98253	1	18673	0	-0.24771
LOXL4	4	0.022942	0.067566	0.954808	1346	3	-0.18709	0.83286	0.83224	1	15696	1	-0.18709
TAS2R8	4	0.022973	0.067631	0.954808	1347	3	-0.24307	0.72932	0.74705	1	14103	1	-0.24307
C21orf140	4	0.022978	0.067643	0.954808	1348	3	-0.25293	0.96067	0.96058	1	18216	0	-0.25293
TGFB3	4	0.022988	0.06767	0.954808	1349	2	-0.1092	0.29373	0.43837	1	8290	2	-0.1092
C1QTNF6	4	0.023014	0.067724	0.954808	1350	3	-0.31902	0.91625	0.91602	1	17307	0	-0.31902
NLRC3	4	0.023015	0.067726	0.954808	1351	2	-0.32168	0.21657	0.36071	1	6817	2	-0.32168
C18orf21	4	0.023024	0.067741	0.954808	1352	3	-0.38076	0.52376	0.63313	1	11928	1	-0.38076
CNEP1R1	4	0.023027	0.067753	0.954808	1353	3	-0.28128	0.62123	0.68135	1	12817	1	-0.28128
DNAJA1	4	0.023053	0.067801	0.954808	1354	1	0.016412	0.79871	0.8008	1	15104	1	0.016412
PRR18	4	0.023054	0.067804	0.954808	1355	3	-0.20587	0.39647	0.54275	1	10246	1	-0.20587
TIMM22	4	0.023068	0.067833	0.954808	1356	2	-0.4875	0.64375	0.69363	1	13074	1	-0.4875
B3GALNT2	4	0.023104	0.067903	0.955043	1357	2	-0.019674	0.63218	0.68725	1	12945	1	-0.019674
RGPD4	4	0.023145	0.068011	0.955043	1358	3	-0.23434	0.26377	0.40819	1	7723	1	-0.23434
ZSWIM8	4	0.023155	0.068031	0.955043	1359	2	-0.092993	0.83188	0.83126	1	15676	1	-0.092993
CCL1	4	0.023206	0.06815	0.955043	1360	2	-0.11322	0.87708	0.87664	1	16528	0	-0.11322
VAMP7	4	0.023227	0.068198	0.955043	1361	3	-0.31388	0.90685	0.90657	1	17121	0	-0.31388
SPANXA2	4	0.023245	0.068233	0.955043	1362	2	-0.16654	0.068257	0.15699	0.982145	3028	1	-0.16654
PKD1L3	4	0.023257	0.068249	0.955043	1363	2	-0.065121	0.61286	0.67682	1	12723	1	-0.065121
SLC37A2	4	0.023308	0.068362	0.955916	1364	2	-0.12139	0.16716	0.31049	1	5828	1	-0.12139
CNPY1	4	0.02336	0.068474	0.956204	1365	2	-0.052326	0.6293	0.68569	1	12913	1	-0.052326
FBLIM1	4	0.023396	0.068554	0.956204	1366	3	-0.33791	0.43001	0.57703	1	10875	1	-0.33791
FGGY	4	0.023405	0.068571	0.956204	1367	3	-0.36967	0.58543	0.66256	1	12443	1	-0.36967
B3GAT3	4	0.023411	0.068583	0.956204	1368	2	-0.22864	0.37014	0.51593	1	9733	1	-0.22864
CDH12	4	0.023512	0.068786	0.95624	1369	3	-0.36793	0.97525	0.97519	1	18532	0	-0.36793
DGAT2L6	4	0.023513	0.06879	0.95624	1370	1	-0.017368	0.85225	0.85166	1	16058	0	-0.017368
CFAP43	4	0.023564	0.068902	0.95624	1371	3	-0.2638	0.9807	0.98074	1	18634	0	-0.2638
SDK2	4	0.023649	0.069087	0.95624	1372	3	-0.3252	0.21576	0.3599	1	6798	1	-0.3252
DNAJB12	4	0.023658	0.069107	0.95624	1373	3	-0.34054	0.94292	0.94283	1	17852	0	-0.34054
TNKS1BP1	4	0.023663	0.069116	0.95624	1374	3	-0.45833	0.90038	0.90001	1	16989	0	-0.45833
KIAA1147	4	0.023666	0.069121	0.95624	1375	2	-0.24923	0.66312	0.7047	1	13296	1	-0.24923
KAT2A	4	0.02369	0.069174	0.95624	1376	2	-0.16891	0.38066	0.5267	1	9946	2	-0.16891
LTBP1	4	0.023695	0.069184	0.95624	1377	3	-0.30288	0.70442	0.73016	1	13776	1	-0.30288
ZNF92	4	0.023717	0.069224	0.95624	1378	2	-0.11751	0.23837	0.38263	1	7253	1	-0.11751
LOC100129697	4	0.023762	0.069311	0.95624	1379	2	-0.24066	0.47254	0.61098	1	11516	1	-0.24066
DEFB4A	4	0.023771	0.069328	0.95624	1380	2	-0.26847	0.86204	0.86162	1	16232	0	-0.26847
PPAPDC2	4	0.023815	0.069414	0.95624	1381	2	-0.13941	0.41362	0.56025	1	10571	2	-0.13941
TATDN2	4	0.023819	0.069419	0.95624	1382	2	-0.10508	0.6473	0.69563	1	13106	1	-0.10508
KLF14	4	0.023824	0.06943	0.95624	1383	2	-0.14276	0.88465	0.88423	1	16669	0	-0.14276
ZNF816-ZNF321P	4	0.023828	0.069434	0.95624	1384	3	-0.2613	0.71032	0.73404	1	13860	1	-0.2613
CLEC4F	4	0.023847	0.069478	0.95624	1385	2	-0.076499	0.17621	0.31975	1	6000	2	-0.076499
TP63	4	0.02386	0.069507	0.95624	1386	2	-0.16042	0.86309	0.86267	1	16251	0	-0.16042
MCL1	4	0.023874	0.069536	0.95624	1387	3	-0.75522	0.93321	0.93302	1	17633	0	-0.75522
TSHZ2	4	0.023961	0.069729	0.957478	1388	3	-0.46916	0.79845	0.8006	1	15100	1	-0.46916
MAOA	4	0.024023	0.06986	0.957478	1389	1	-0.093071	0.49032	0.61855	1	11663	1	-0.093071
UBR5	4	0.024058	0.06994	0.957478	1390	2	-0.27268	0.37964	0.52566	1	9923	1	-0.27268
UGT2B7	4	0.024074	0.069968	0.957478	1391	2	-0.028175	0.18008	0.32365	1	6087	1	-0.028175
GUCA1C	4	0.0241	0.070029	0.957478	1392	3	-0.38014	0.37428	0.52021	1	9810	1	-0.38014
PLEKHA3	4	0.024112	0.070052	0.957478	1393	3	-0.42975	0.96073	0.96064	1	18217	0	-0.42975
RAB9A	4	0.024125	0.070084	0.957478	1394	2	0.01163	0.30427	0.44903	1	8501	2	0.01163
SPAG5	4	0.024139	0.070112	0.957478	1395	3	-0.26921	0.91344	0.91322	1	17250	0	-0.26921
CA9	4	0.024176	0.070191	0.957478	1396	2	-0.22235	0.65378	0.69926	1	13176	1	-0.22235
NEU1	4	0.024183	0.070202	0.957478	1397	3	-0.2528	0.83132	0.83073	1	15671	1	-0.2528
NPBWR2	4	0.024193	0.070223	0.957478	1398	2	-0.14347	0.6191	0.68018	1	12792	1	-0.14347
NIPAL2	4	0.024211	0.070264	0.957478	1399	2	-0.14781	0.35711	0.50265	1	9484	1	-0.14781
KIF26A	4	0.024227	0.070292	0.957478	1400	1	0.052419	0.35761	0.50319	1	9495	2	0.052419
GTPBP10	4	0.024274	0.070393	0.957478	1401	3	-0.51335	0.96541	0.96535	1	18328	0	-0.51335
PEX5L	4	0.024278	0.0704	0.957478	1402	3	-0.28954	0.11301	0.23825	1	4540	1	-0.28954
FAM189A2	4	0.024318	0.07047	0.957478	1403	3	-0.30593	0.77322	0.77966	1	14703	1	-0.30593
ELSPBP1	4	0.024364	0.070571	0.957478	1404	3	-0.30639	0.94298	0.94289	1	17855	0	-0.30639
NCOR2	4	0.02438	0.07061	0.957478	1405	1	0.10769	0.69406	0.72363	1	13649	1	0.10769
SSC5D	4	0.024392	0.070634	0.957478	1406	3	-0.18506	0.92594	0.92576	1	17504	0	-0.18506
CES2	4	0.024431	0.070706	0.957478	1407	2	-0.042123	0.7662	0.77415	1	14611	1	-0.042123
CREBZF	4	0.024465	0.070768	0.957478	1408	3	-0.46102	0.36053	0.5062	1	9546	1	-0.46102
BLMH	4	0.024492	0.070818	0.957478	1409	2	-0.19768	0.80701	0.80807	1	15234	1	-0.19768
SGK1	4	0.024509	0.070855	0.957478	1410	3	-0.22234	0.21848	0.36262	1	6852	1	-0.22234
EIF4B	4	0.024555	0.070953	0.957478	1411	3	-0.30787	0.82328	0.82301	1	15510	1	-0.30787
AK2	4	0.024574	0.070994	0.957478	1412	2	-0.14582	0.82205	0.82184	1	15493	1	-0.14582
ZNF577	4	0.024584	0.071018	0.957478	1413	1	-0.057526	0.94056	0.94048	1	17800	0	-0.057526
SLC35A2	4	0.024593	0.071039	0.957478	1414	3	-0.37525	0.98125	0.98128	1	18649	0	-0.37525
SLC9A3R1	4	0.024624	0.071104	0.957478	1415	2	-0.25602	0.80358	0.80498	1	15182	1	-0.25602
TOMM20L	4	0.024631	0.071123	0.957478	1416	3	-0.32725	0.90618	0.90587	1	17107	0	-0.32725
CECR2	4	0.024635	0.071128	0.957478	1417	1	0.1734	0.088521	0.19455	0.987236	3742	3	0.1734
CTSF	4	0.024737	0.071336	0.958418	1418	2	0.059337	0.21676	0.36088	1	6820	2	0.059337
RASA1	4	0.024739	0.07134	0.958418	1419	3	-0.48205	0.9819	0.98193	1	18665	0	-0.48205
SEMA7A	4	0.024779	0.071431	0.958418	1420	3	-0.26661	0.30421	0.44897	1	8498	1	-0.26661
KRTAP5-5	3	0.024783	0.063134	0.951123	1421	3	-0.27551	0.97522	0.97538	1	18530	0	-0.27551
UPK1A	4	0.024814	0.071493	0.958418	1422	3	-0.20906	0.96667	0.96662	1	18350	0	-0.20906
ZHX1	4	0.024839	0.071535	0.958418	1423	2	-0.088955	0.92677	0.92657	1	17519	0	-0.088955
TMEM217	4	0.02489	0.07165	0.958418	1424	1	-0.089077	0.4953	0.62064	1	11707	1	-0.089077
USP13	4	0.025003	0.07189	0.958418	1425	3	-0.28821	0.97772	0.97776	1	18575	0	-0.28821
CEPT1	4	0.025012	0.071912	0.958418	1426	2	-0.144	0.44758	0.5948	1	11183	2	-0.144
PAXIP1	4	0.02503	0.071951	0.958418	1427	2	-0.18486	0.27163	0.41611	1	7888	2	-0.18486
PSMD3	4	0.025043	0.071972	0.958418	1428	1	0.31717	0.28694	0.43157	1	8162	2	0.31717
CAMK2D	4	0.025048	0.071981	0.958418	1429	2	-0.17765	0.30032	0.44508	1	8426	2	-0.17765
TNFRSF1A	4	0.025094	0.072086	0.958418	1430	3	-0.22078	0.67421	0.71137	1	13431	1	-0.22078
E2F7	4	0.02514	0.072183	0.958418	1431	3	-0.20459	0.87776	0.8773	1	16545	0	-0.20459
KCNA4	4	0.025196	0.072296	0.958418	1432	1	-4.4313e-05	0.51039	0.62711	1	11825	1	-4.4313e-05
COG8	4	0.025217	0.07233	0.958418	1433	3	-0.70943	0.88352	0.88309	1	16646	0	-0.70943
ADAMTS15	4	0.025223	0.072345	0.958418	1434	2	-0.16689	0.86332	0.86288	1	16257	0	-0.16689
PDS5B	4	0.02526	0.07242	0.958418	1435	3	-0.36943	0.58878	0.66427	1	12478	1	-0.36943
SLCO2B1	4	0.025312	0.072535	0.958418	1436	3	-0.30095	0.93451	0.93436	1	17664	0	-0.30095
KCNJ1	4	0.025315	0.072541	0.958418	1437	2	-0.2758	0.67033	0.70903	1	13382	1	-0.2758
RHOU	4	0.025349	0.072611	0.958418	1438	2	-0.090779	0.50151	0.62331	1	11769	1	-0.090779
FAM213A	4	0.025352	0.072615	0.958418	1439	2	-0.171	0.63582	0.6892	1	12987	1	-0.171
TBC1D26	4	0.0254	0.072707	0.958418	1440	2	-0.38427	0.57466	0.65714	1	12359	1	-0.38427
KLK15	4	0.025451	0.072812	0.958418	1441	1	0.1572	0.095519	0.20725	0.990071	3984	2	0.1572
XPR1	4	0.025475	0.072855	0.958418	1442	3	-0.29196	0.66306	0.70466	1	13294	1	-0.29196
DNASE1	4	0.025537	0.072986	0.958418	1443	3	-0.27249	0.45158	0.59883	1	11272	1	-0.27249
HAO2	4	0.025553	0.073023	0.958418	1444	1	0.2065	0.06869	0.15782	0.982145	3049	2	0.2065
ZMYND10	4	0.025571	0.073051	0.958418	1445	3	-0.20961	0.84105	0.84032	1	15842	0	-0.20961
KMT2B	4	0.025604	0.07312	0.958418	1446	2	-0.089357	0.68573	0.71843	1	13563	1	-0.089357
TMEM106C	4	0.025647	0.073221	0.958418	1447	2	-0.27507	0.95984	0.95974	1	18194	0	-0.27507
KRTAP13-2	4	0.025662	0.073251	0.958418	1448	3	-0.24775	0.6103	0.67542	1	12694	1	-0.24775
MSN	4	0.025685	0.073289	0.958418	1449	3	-0.32315	0.97289	0.97284	1	18477	0	-0.32315
BRI3	4	0.025706	0.073337	0.958418	1450	2	-0.086696	0.42759	0.5745	1	10821	1	-0.086696
PDLIM3	4	0.025757	0.073446	0.958418	1451	2	0.0349	0.024737	0.071452	0.908097	1485	2	0.0349
ADAM21	4	0.025797	0.07352	0.958418	1452	3	-0.1905	0.087863	0.1933	0.987236	3715	1	-0.1905
AXIN2	4	0.025808	0.07355	0.958418	1453	3	-0.15302	0.86998	0.86956	1	16383	0	-0.15302
TMBIM1	4	0.025831	0.073606	0.958418	1454	3	-0.23747	0.11785	0.24654	1	4688	1	-0.23747
PGBD2	4	0.025833	0.073609	0.958418	1455	3	-0.35583	0.9598	0.95971	1	18193	0	-0.35583
SUMO3	4	0.025852	0.073644	0.958418	1456	2	-0.18667	0.77476	0.78084	1	14724	1	-0.18667
DNAJB13	4	0.02591	0.073765	0.958418	1457	1	0.16702	0.099134	0.21371	0.993461	4096	2	0.16702
CA14	4	0.025917	0.073781	0.958418	1458	3	-0.3683	0.92624	0.92605	1	17510	0	-0.3683
CRNN	4	0.025922	0.073797	0.958418	1459	3	-0.19729	0.24146	0.3857	1	7304	1	-0.19729
ASCL1	4	0.025932	0.073817	0.958418	1460	3	-0.26077	0.92555	0.92534	1	17495	0	-0.26077
CMTM7	4	0.025961	0.073868	0.958418	1461	3	-0.23731	0.69677	0.72527	1	13690	1	-0.23731
SSUH2	4	0.025981	0.073905	0.958418	1462	3	-0.34131	0.69769	0.72585	1	13706	1	-0.34131
RRP7A	4	0.02601	0.073964	0.958418	1463	3	-0.2382	0.82408	0.82377	1	15529	1	-0.2382
AP4S1	4	0.026012	0.07397	0.958418	1464	2	0.074084	0.28078	0.42539	1	8065	2	0.074084
KCNN4	4	0.026057	0.074055	0.958418	1465	3	-0.29669	0.9624	0.96233	1	18255	0	-0.29669
ZNF787	4	0.026063	0.074066	0.958418	1466	1	0.057217	0.22746	0.37167	1	7035	2	0.057217
CDC42	4	0.026075	0.074086	0.958418	1467	2	-0.27435	0.69183	0.72223	1	13627	1	-0.27435
SLC25A36	4	0.026114	0.074155	0.958418	1468	2	-0.08643	0.25759	0.40202	1	7599	1	-0.08643
LMX1B	4	0.026164	0.074265	0.958418	1469	1	0.038452	0.75071	0.76246	1	14373	1	0.038452
CDK19	4	0.026178	0.074292	0.958418	1470	2	-0.036671	0.088146	0.19383	0.987236	3724	2	-0.036671
CSN1S1	4	0.02619	0.074311	0.958418	1471	3	-0.32587	0.97066	0.9706	1	18431	0	-0.32587
CAMK1G	4	0.026197	0.074327	0.958418	1472	2	-0.32681	0.11719	0.2454	1	4667	1	-0.32681
ZNF441	4	0.026225	0.074395	0.958418	1473	2	-0.14721	0.85764	0.85717	1	16160	0	-0.14721
HABP4	4	0.026244	0.07443	0.958418	1474	2	-0.2231	0.072979	0.1659	0.983523	3216	1	-0.2231
FRRS1	4	0.026253	0.07445	0.958418	1475	3	-0.41826	0.95796	0.95792	1	18158	0	-0.41826
CBFA2T3	4	0.026266	0.074472	0.958418	1476	2	-0.1234	0.78273	0.78729	1	14848	1	-0.1234
PRDM1	4	0.026268	0.074474	0.958418	1477	3	-0.30351	0.96251	0.96244	1	18258	0	-0.30351
TMEM141	4	0.026281	0.074506	0.958418	1478	2	-0.10379	0.62744	0.68471	1	12888	1	-0.10379
ZFAND3	4	0.026341	0.074627	0.958418	1479	3	-0.20751	0.547	0.64374	1	12117	1	-0.20751
BTBD7	4	0.02638	0.074707	0.958418	1480	3	-0.33257	0.90468	0.90435	1	17075	0	-0.33257
PCBP1	4	0.026454	0.074856	0.958418	1481	3	-1.4029	0.63382	0.68814	1	12967	1	-1.4029
MRGPRX3	4	0.02647	0.074882	0.958418	1482	1	0.051333	0.087912	0.1934	0.987236	3719	2	0.051333
NSUN4	4	0.026487	0.074917	0.958418	1483	2	-0.17791	0.72936	0.74708	1	14105	1	-0.17791
DEDD	4	0.026521	0.074971	0.958418	1484	2	-0.091253	0.74063	0.75503	1	14235	1	-0.091253
FUS	4	0.026544	0.075025	0.958418	1485	2	-0.31359	0.44232	0.58945	1	11086	1	-0.31359
TBC1D10A	4	0.026572	0.075088	0.958418	1486	3	-0.14143	0.73214	0.74905	1	14136	1	-0.14143
ZFYVE28	4	0.026619	0.075186	0.958418	1487	2	-0.071315	0.1534	0.29656	1	5579	2	-0.071315
HAPLN3	4	0.026623	0.075193	0.958418	1488	2	0.11571	0.09051	0.19818	0.987236	3817	2	0.11571
B3GNT6	4	0.026653	0.075258	0.958418	1489	3	-0.3864	0.97355	0.97348	1	18495	0	-0.3864
GPR25	4	0.026674	0.0753	0.958418	1490	3	-0.14976	0.70743	0.73214	1	13821	1	-0.14976
CDCP1	4	0.026723	0.075406	0.958418	1491	2	-0.24932	0.72897	0.74681	1	14099	1	-0.24932
TCF12	4	0.026725	0.075413	0.958418	1492	2	-0.0018225	0.37281	0.51867	1	9782	2	-0.0018225
BEST3	4	0.026732	0.075427	0.958418	1493	3	-0.3752	0.14265	0.28565	1	5394	1	-0.3752
RNF38	4	0.026771	0.075497	0.958418	1494	3	-0.27459	0.9331	0.9329	1	17629	0	-0.27459
LRRC37A2	4	0.026776	0.075508	0.958418	1495	2	-0.37432	0.15252	0.29567	1	5568	2	-0.37432
CKAP5	2	0.026777	0.049239	0.93435	1496	2	-2.6803	0.97322	0.97312	1	18491	0	-2.6803
MARS	3	0.026898	0.068112	0.955043	1497	3	-2.475	0.9731	0.97325	1	18489	0	-2.475
SLC41A3	4	0.026922	0.075796	0.958418	1498	3	-0.32886	0.93759	0.93754	1	17740	0	-0.32886
CORT	4	0.026928	0.075805	0.958418	1499	3	-0.50811	0.40921	0.55578	1	10478	1	-0.50811
TBC1D2B	4	0.026959	0.075875	0.958418	1500	2	-0.20502	0.78593	0.78988	1	14893	1	-0.20502
GP1BB	4	0.026967	0.075884	0.958418	1501	3	-0.31523	0.62752	0.68474	1	12891	1	-0.31523
RBMY1E	4	0.026977	0.075905	0.958418	1502	3	-0.35546	0.86526	0.86484	1	16296	0	-0.35546
RAB3C	4	0.026991	0.075928	0.958418	1503	3	-0.22132	0.0165	0.053563	0.900417	1124	1	-0.22132
C9orf64	4	0.027026	0.075999	0.958418	1504	3	-0.30159	0.0049018	0.017174	0.832487	385	1	-0.30159
PTGER1	4	0.02703	0.076006	0.958418	1505	3	-0.20442	0.89576	0.89543	1	16903	0	-0.20442
IL11RA	4	0.027059	0.076066	0.958418	1506	2	-0.13814	0.19569	0.33947	1	6392	1	-0.13814
C11orf44	4	0.027073	0.076088	0.958418	1507	2	-0.24229	0.93243	0.9322	1	17618	0	-0.24229
PVRL2	4	0.027081	0.076101	0.958418	1508	2	-0.020136	0.45597	0.60332	1	11348	2	-0.020136
DCAF12L2	4	0.027096	0.07613	0.958418	1509	3	-0.26569	0.30425	0.44901	1	8500	1	-0.26569
STAU2	4	0.027116	0.076175	0.958418	1510	3	-0.22154	0.85298	0.8524	1	16070	0	-0.22154
SLC24A4	4	0.027132	0.076213	0.958418	1511	1	0.11166	0.13068	0.26865	1	5099	3	0.11166
ZNF846	4	0.027159	0.076277	0.958418	1512	2	-0.15795	0.2797	0.42429	1	8047	1	-0.15795
TMEM248	4	0.027166	0.076293	0.958418	1513	3	-0.31273	0.026012	0.074085	0.908097	1541	1	-0.31273
COG2	4	0.027171	0.076307	0.958418	1514	3	-0.35099	0.97476	0.97471	1	18522	0	-0.35099
ANAPC15	4	0.027183	0.076332	0.958418	1515	3	-0.23707	0.77148	0.77831	1	14674	1	-0.23707
CR2	4	0.0272	0.076367	0.958418	1516	3	-0.26116	0.83955	0.83885	1	15809	0	-0.26116
PLEKHG5	4	0.02723	0.076435	0.958418	1517	3	-0.23524	0.60732	0.67385	1	12665	1	-0.23524
BEGAIN	4	0.027234	0.076442	0.958418	1518	2	-0.17102	0.91627	0.91605	1	17308	0	-0.17102
CASD1	4	0.027263	0.076503	0.958418	1519	2	-0.32701	0.96673	0.96668	1	18351	0	-0.32701
PPP3CA	4	0.027275	0.076529	0.958418	1520	3	-0.20384	0.88361	0.88317	1	16648	0	-0.20384
PRDM13	4	0.027285	0.076548	0.958418	1521	1	0.3089	0.041574	0.10551	0.959895	2091	3	0.3089
CD83	4	0.027416	0.07682	0.958418	1522	2	-0.16981	0.59951	0.6698	1	12589	1	-0.16981
ADPRH	4	0.027435	0.076859	0.958418	1523	2	-0.2009	0.16339	0.30662	1	5762	1	-0.2009
METTL21B	4	0.027437	0.076865	0.958418	1524	1	0.25723	0.017687	0.056577	0.904082	1190	3	0.25723
PIN4	4	0.027501	0.07699	0.958418	1525	3	-0.18103	0.78841	0.79195	1	14934	1	-0.18103
GNG5	4	0.027569	0.07713	0.958418	1526	3	-0.32753	0.6612	0.70357	1	13270	1	-0.32753
TSLP	4	0.027576	0.077143	0.958418	1527	3	-0.31452	0.94112	0.94105	1	17811	0	-0.31452
GAGE12I	4	0.027581	0.077153	0.958418	1528	3	-0.29345	0.22944	0.3737	1	7077	1	-0.29345
PRAF2	4	0.02759	0.077173	0.958418	1529	2	-0.07752	0.70273	0.72906	1	13756	1	-0.07752
THBD	4	0.027641	0.07729	0.958418	1530	2	-0.037523	0.2526	0.39697	1	7504	2	-0.037523
TCTN2	4	0.027665	0.077336	0.958418	1531	3	-0.20383	0.83997	0.83926	1	15819	0	-0.20383
RASGRP2	4	0.027677	0.077359	0.958418	1532	3	-0.25208	0.79744	0.79966	1	15077	1	-0.25208
AGTR2	4	0.027684	0.077371	0.958418	1533	2	-0.13361	0.87983	0.87936	1	16580	0	-0.13361
MSH2	4	0.027692	0.077388	0.958418	1534	2	-0.013999	0.82965	0.82904	1	15641	1	-0.013999
TEX35	4	0.02773	0.077456	0.958418	1535	3	-0.27181	0.84547	0.84481	1	15927	0	-0.27181
NLRP11	4	0.027741	0.077475	0.958418	1536	2	-0.2427	0.68504	0.71799	1	13555	1	-0.2427
KDM3B	4	0.027743	0.077477	0.958418	1537	3	-0.36353	0.74653	0.75934	1	14308	1	-0.36353
DAZ3	4	0.027794	0.077586	0.958418	1538	1	0.012782	0.33515	0.48033	1	9080	1	0.012782
LGALS3	4	0.027845	0.077692	0.958418	1539	3	-0.16648	0.47205	0.61076	1	11508	1	-0.16648
DFNB31	4	0.027881	0.077763	0.958418	1540	3	-0.35721	0.9399	0.93987	1	17791	0	-0.35721
CMYA5	4	0.027899	0.077795	0.958418	1541	3	-0.30732	0.21298	0.35707	1	6745	1	-0.30732
SRGAP1	4	0.02791	0.077815	0.958418	1542	3	-0.24367	0.97453	0.97448	1	18515	0	-0.24367
AK1	4	0.027946	0.077888	0.958418	1543	2	0.0028544	0.67822	0.71376	1	13473	1	0.0028544
REC114	4	0.027976	0.077941	0.958418	1544	3	-0.2165	0.9394	0.93937	1	17780	0	-0.2165
DKK4	4	0.027981	0.077951	0.958418	1545	3	-0.33285	0.55484	0.64752	1	12191	1	-0.33285
KLHDC7A	4	0.027997	0.077983	0.958418	1546	2	-0.13625	0.64705	0.69549	1	13102	1	-0.13625
HOXB9	4	0.028001	0.077994	0.958418	1547	3	-0.51574	0.8281	0.82756	1	15611	1	-0.51574
HTR3B	4	0.028039	0.078068	0.958418	1548	2	-0.16087	0.18204	0.32564	1	6123	2	-0.16087
LITAF	4	0.028048	0.078079	0.958418	1549	1	0.031634	0.21263	0.35673	1	6737	2	0.031634
SNRNP40	4	0.028059	0.078098	0.958418	1550	3	-0.75522	0.8383	0.83761	1	15784	0	-0.75522
CNIH2	4	0.028103	0.078188	0.958418	1551	3	-0.18699	0.71269	0.73555	1	13889	1	-0.18699
ADCY2	4	0.028107	0.078197	0.958418	1552	2	-0.12655	0.73148	0.74858	1	14123	1	-0.12655
GSTP1	4	0.028126	0.078238	0.958418	1553	3	-0.21123	0.9827	0.98272	1	18678	0	-0.21123
KIF2A	4	0.02815	0.078277	0.958418	1554	3	-0.30383	0.69428	0.72377	1	13652	1	-0.30383
CARD17	4	0.028165	0.078307	0.958418	1555	2	-0.042212	0.16443	0.3077	1	5782	2	-0.042212
CLTA	4	0.028184	0.078343	0.958418	1556	3	-0.35704	0.59149	0.66569	1	12510	1	-0.35704
LHFPL3	4	0.028199	0.078369	0.958418	1557	3	-0.3208	0.80226	0.80382	1	15159	1	-0.3208
ARPP19	4	0.028201	0.078371	0.958418	1558	1	0.021192	0.48576	0.61664	1	11632	1	0.021192
GGA1	4	0.028204	0.078375	0.958418	1559	2	-0.10532	0.21861	0.36278	1	6854	2	-0.10532
LIMCH1	4	0.028215	0.078391	0.958418	1560	3	-0.53593	0.96891	0.96884	1	18396	0	-0.53593
TSPAN8	4	0.028266	0.078496	0.958418	1561	3	-0.19169	0.96045	0.96036	1	18212	0	-0.19169
ZNF619	4	0.028302	0.078562	0.958418	1562	1	-0.037708	0.8324	0.83175	1	15684	1	-0.037708
RASL11A	4	0.028353	0.078691	0.958418	1563	3	-0.26292	0.87551	0.87505	1	16485	0	-0.26292
PLCB1	4	0.028378	0.078738	0.958418	1564	3	-0.29348	0.29049	0.43519	1	8228	1	-0.29348
AFTPH	4	0.028397	0.078783	0.958418	1565	3	-0.41056	0.80199	0.80359	1	15155	1	-0.41056
NGRN	4	0.028455	0.078903	0.958418	1566	1	0.16301	0.060979	0.14317	0.976903	2790	2	0.16301
LPIN1	4	0.028557	0.079097	0.958418	1567	2	-0.0075356	0.11662	0.24443	1	4649	2	-0.0075356
TRIM49B	4	0.028589	0.079168	0.958418	1568	3	-0.22586	0.87474	0.87428	1	16471	0	-0.22586
DKK3	4	0.028616	0.079226	0.958418	1569	2	-0.17905	0.76224	0.77114	1	14545	1	-0.17905
ATP6V0A2	4	0.02863	0.079258	0.958418	1570	3	-0.25311	0.45263	0.59989	1	11290	1	-0.25311
HYPK	4	0.02865	0.079311	0.958418	1571	2	-0.42022	0.89346	0.89312	1	16852	0	-0.42022
EPHB4	4	0.028658	0.079329	0.958418	1572	2	-0.082798	0.80419	0.80555	1	15191	1	-0.082798
PCMTD1	4	0.028676	0.079373	0.958418	1573	3	-0.24122	0.97802	0.97806	1	18580	0	-0.24122
USP40	4	0.028692	0.079404	0.958418	1574	3	-0.29522	0.67454	0.71155	1	13435	1	-0.29522
ZFAT	4	0.028702	0.079421	0.958418	1575	3	-0.19849	0.073446	0.16678	0.984286	3230	1	-0.19849
KPNA1	4	0.028709	0.079436	0.958418	1576	2	-0.072542	0.47424	0.61169	1	11532	1	-0.072542
HNRNPD	4	0.02876	0.079545	0.958418	1577	1	-0.039832	0.89266	0.89232	1	16836	0	-0.039832
PEX16	4	0.028781	0.079591	0.958418	1578	2	-0.024662	0.08909	0.19558	0.987236	3760	2	-0.024662
LIMS1	4	0.028811	0.079648	0.958418	1579	2	-0.20246	0.31738	0.46229	1	8763	1	-0.20246
STARD3NL	4	0.028836	0.079704	0.958418	1580	3	-0.23806	0.78353	0.78796	1	14861	1	-0.23806
URGCP-MRPS24	4	0.028867	0.079761	0.958418	1581	3	-0.42962	0.3272	0.47224	1	8929	1	-0.42962
RFC5	4	0.028883	0.079792	0.958418	1582	3	-1.5744	0.46672	0.60857	1	11466	1	-1.5744
GRPEL2	4	0.028943	0.079914	0.958418	1583	3	-0.3536	0.62431	0.68303	1	12849	1	-0.3536
SLC22A24	4	0.028961	0.079953	0.958418	1584	3	-0.19293	0.87552	0.87506	1	16486	0	-0.19293
DCAF4	4	0.028966	0.079962	0.958418	1585	3	-0.29524	0.89474	0.89441	1	16881	0	-0.29524
RAD50	4	0.029	0.080032	0.958418	1586	3	-0.40009	0.55868	0.64933	1	12227	1	-0.40009
C8orf37	4	0.029014	0.080063	0.958418	1587	2	-0.1467	0.31245	0.45736	1	8658	1	-0.1467
MARCH11	4	0.029018	0.080069	0.958418	1588	3	-0.21943	0.9115	0.9113	1	17216	0	-0.21943
MITD1	4	0.029033	0.080093	0.958418	1589	3	-0.17985	0.92834	0.92814	1	17549	0	-0.17985
GGT1	4	0.029057	0.08014	0.958418	1590	3	-0.30329	0.70419	0.73001	1	13771	1	-0.30329
TMEM136	4	0.029065	0.080159	0.958418	1591	3	-0.21934	0.63789	0.69035	1	13011	1	-0.21934
GDA	4	0.029075	0.080177	0.958418	1592	3	-0.25357	0.97576	0.97571	1	18538	0	-0.25357
EXOC3L1	4	0.029116	0.080263	0.958418	1593	1	-0.16048	0.80866	0.80953	1	15260	1	-0.16048
FIG4	4	0.029117	0.080264	0.958418	1594	3	-0.19319	0.74336	0.75699	1	14273	1	-0.19319
TXNRD1	4	0.029148	0.080329	0.958418	1595	2	-0.38644	0.92253	0.92236	1	17430	0	-0.38644
TCAIM	4	0.029167	0.080361	0.958418	1596	3	-0.16343	0.96848	0.96842	1	18388	0	-0.16343
DDIAS	4	0.029174	0.080379	0.958418	1597	3	-0.29055	0.2119	0.35597	1	6720	1	-0.29055
DNM2	4	0.029188	0.080412	0.958418	1598	3	-0.33498	0.83656	0.8359	1	15762	0	-0.33498
SFXN4	4	0.0292	0.080431	0.958418	1599	3	-0.26655	0.020907	0.063404	0.908097	1320	1	-0.26655
ACVR1B	4	0.029218	0.080473	0.958418	1600	1	0.18962	0.016923	0.054826	0.900417	1154	2	0.18962
ARL9	4	0.029237	0.080512	0.958418	1601	2	-0.1842	0.01573	0.051206	0.897114	1083	2	-0.1842
ARPIN	4	0.029247	0.080526	0.958418	1602	3	-0.16627	0.89841	0.8981	1	16951	0	-0.16627
NDUFB5	4	0.029256	0.080547	0.958418	1603	2	-0.39706	0.2029	0.34675	1	6535	1	-0.39706
ERC1	4	0.029294	0.080614	0.958418	1604	3	-0.23859	0.609	0.67473	1	12677	1	-0.23859
HNRNPH1	4	0.029319	0.080672	0.958418	1605	2	0.15731	0.0059854	0.020773	0.843066	464	2	0.15731
SLC22A8	4	0.02932	0.080675	0.958418	1606	3	-0.35579	0.96796	0.96791	1	18372	0	-0.35579
THEGL	4	0.02937	0.080772	0.958985	1607	1	0.13916	0.11011	0.23311	1	4444	3	0.13916
PLS3	4	0.029419	0.080868	0.958993	1608	3	-0.25746	0.61553	0.67825	1	12751	1	-0.25746
TNFRSF14	4	0.029421	0.080873	0.958993	1609	2	0.12813	0.011871	0.039368	0.887734	835	2	0.12813
CLSTN1	4	0.029472	0.080966	0.959247	1610	2	-0.13913	0.40693	0.55344	1	10439	1	-0.13913
VAMP2	4	0.029493	0.08101	0.959247	1611	2	-0.3316	0.97442	0.97435	1	18512	0	-0.3316
POLR2M	4	0.029522	0.081068	0.959247	1612	2	-0.015766	0.38105	0.5271	1	9957	2	-0.015766
CLEC19A	4	0.029532	0.081096	0.959247	1613	3	-0.2214	0.86214	0.86171	1	16234	0	-0.2214
FAM129A	4	0.029573	0.081178	0.959628	1614	2	0.02622	0.24997	0.39429	1	7450	2	0.02622
ABT1	3	0.029578	0.074366	0.958418	1615	2	-0.9459	0.93324	0.93343	1	17635	0	-0.9459
CKMT1A	4	0.029666	0.081375	0.96025	1616	3	-0.25681	0.9623	0.96221	1	18248	0	-0.25681
OR1A1	4	0.029675	0.081392	0.96025	1617	2	-0.033929	0.8192	0.81915	1	15450	1	-0.033929
PPP1CB	4	0.02968	0.081403	0.96025	1618	3	-0.9173	0.93805	0.93801	1	17754	0	-0.9173
COMMD9	4	0.029732	0.081512	0.96025	1619	3	-0.32589	0.90271	0.90236	1	17031	0	-0.32589
ADAMTS18	4	0.029776	0.081606	0.96025	1620	1	-0.039323	0.95421	0.95409	1	18084	0	-0.039323
L3MBTL4	4	0.029819	0.081698	0.96025	1621	3	-0.2666	0.72327	0.74284	1	14017	1	-0.2666
MDH1B	4	0.029888	0.081833	0.96025	1622	3	-0.15499	0.3596	0.50524	1	9526	1	-0.15499
NMUR1	4	0.029904	0.081869	0.96025	1623	3	-0.18967	0.94723	0.9472	1	17954	0	-0.18967
MLPH	4	0.029908	0.081876	0.96025	1624	2	-0.1343	0.61693	0.67901	1	12767	1	-0.1343
RNF139	4	0.029929	0.081915	0.96025	1625	2	-0.088986	0.90965	0.9094	1	17182	0	-0.088986
ZNF470	4	0.02998	0.082017	0.96025	1626	1	-0.0038946	0.49438	0.62023	1	11700	1	-0.0038946
ACTR1B	4	0.029988	0.082031	0.96025	1627	3	-0.41918	0.91053	0.91029	1	17197	0	-0.41918
C10orf113	4	0.030007	0.082064	0.96025	1628	2	-0.13685	0.67979	0.71476	1	13488	1	-0.13685
ZCCHC13	4	0.03001	0.082066	0.96025	1629	3	-0.24134	0.5952	0.66759	1	12551	1	-0.24134
SLC9C2	4	0.030047	0.082146	0.96025	1630	2	-0.18467	0.904	0.90365	1	17061	0	-0.18467
TCP10L	4	0.030072	0.082193	0.96025	1631	2	-0.30002	0.88571	0.88533	1	16685	0	-0.30002
SCAMP1	4	0.030073	0.082195	0.96025	1632	3	-0.28625	0.68019	0.71499	1	13495	1	-0.28625
PDZK1IP1	4	0.030087	0.082221	0.96025	1633	2	-0.18599	0.351	0.49654	1	9379	1	-0.18599
SLC30A3	4	0.030132	0.082321	0.96025	1634	3	-0.26905	0.69788	0.72598	1	13707	1	-0.26905
ST7L	4	0.030132	0.082323	0.96025	1635	2	-0.11393	0.33132	0.47644	1	9013	1	-0.11393
ADGRG3	4	0.030137	0.08233	0.96025	1636	2	-0.15577	0.93617	0.93607	1	17706	0	-0.15577
ZC3H12C	4	0.030153	0.08236	0.96025	1637	3	-0.31996	0.91494	0.91472	1	17280	0	-0.31996
PRKAA1	4	0.030246	0.08256	0.96025	1638	3	-0.26485	0.34961	0.49507	1	9359	1	-0.26485
KDM1B	4	0.030286	0.082628	0.96025	1639	3	-0.21871	0.92956	0.92935	1	17567	0	-0.21871
FAM49B	3	0.030296	0.075994	0.958418	1640	2	-0.40458	0.13139	0.22551	0.996457	5120	1	-0.40458
OTUB1	4	0.030307	0.082668	0.96025	1641	3	-0.31433	0.21172	0.35579	1	6716	1	-0.31433
NDUFS7	4	0.030321	0.082695	0.96025	1642	3	-0.36612	0.37859	0.52458	1	9903	1	-0.36612
SNX8	4	0.030335	0.08273	0.96025	1643	1	0.13278	0.40277	0.54925	1	10357	2	0.13278
TMEM219	4	0.030366	0.082796	0.96025	1644	3	-0.31169	0.45396	0.60125	1	11314	1	-0.31169
PLA2G2A	4	0.030386	0.082839	0.96025	1645	3	-0.2967	0.042767	0.10789	0.962	2140	1	-0.2967
VKORC1	4	0.030386	0.082839	0.96025	1646	1	0.056561	0.7613	0.7704	1	14529	1	0.056561
STEAP3	4	0.030487	0.08303	0.96025	1647	2	-0.012282	0.11936	0.24918	1	4729	2	-0.012282
TTPAL	4	0.030496	0.083053	0.96025	1648	3	-0.28947	0.20286	0.34671	1	6534	1	-0.28947
SAMD7	4	0.030538	0.083143	0.96025	1649	1	0.24206	0.090983	0.19905	0.987236	3832	2	0.24206
S1PR3	4	0.030575	0.083205	0.96025	1650	3	-0.25027	0.97991	0.97997	1	18621	0	-0.25027
PLOD2	4	0.030612	0.083289	0.96025	1651	3	-0.22005	0.39064	0.53681	1	10147	1	-0.22005
CLSTN3	4	0.030626	0.083319	0.96025	1652	3	-0.38384	0.90315	0.9028	1	17044	0	-0.38384
OR6N1	4	0.030636	0.083339	0.96025	1653	2	-0.1497	0.55504	0.6476	1	12195	1	-0.1497
TMEM184A	4	0.03064	0.083344	0.96025	1654	2	-0.013431	0.28481	0.42941	1	8131	2	-0.013431
DEFA3	4	0.030686	0.083451	0.96025	1655	2	-0.16914	0.75185	0.76332	1	14389	1	-0.16914
GATSL3	4	0.03069	0.083459	0.96025	1656	3	-0.40541	0.85749	0.85703	1	16154	0	-0.40541
DPY30	4	0.030716	0.083513	0.96025	1657	2	-0.52206	0.8094	0.81017	1	15269	1	-0.52206
TMCO3	4	0.030741	0.083561	0.96025	1658	3	-0.25998	0.80272	0.80423	1	15167	1	-0.25998
ZNF486	4	0.030741	0.083561	0.96025	1659	3	-0.1414	0.8445	0.84383	1	15913	0	-0.1414
ELN	4	0.030792	0.083661	0.96025	1660	2	0.011373	0.098776	0.21305	0.993461	4087	2	0.011373
NCAPG2	4	0.030817	0.083707	0.96025	1661	2	-0.44212	0.33492	0.48007	1	9076	2	-0.44212
C12orf4	4	0.030833	0.08375	0.96025	1662	3	-0.17369	0.48037	0.61429	1	11590	1	-0.17369
MDGA2	4	0.030843	0.083775	0.96025	1663	1	0.13997	0.12241	0.25445	1	4824	3	0.13997
BEND6	4	0.030887	0.083872	0.96025	1664	3	-0.25009	0.57357	0.65661	1	12347	1	-0.25009
OR8K1	4	0.030919	0.083947	0.96025	1665	3	-0.25517	0.91233	0.91213	1	17228	0	-0.25517
RASL12	4	0.030944	0.084005	0.96025	1666	2	-0.17158	0.36027	0.50593	1	9540	2	-0.17158
C19orf40	4	0.030973	0.084063	0.96025	1667	3	-0.24557	0.8913	0.89097	1	16804	0	-0.24557
NDUFS6	4	0.031046	0.084212	0.96025	1668	1	0.055434	0.80746	0.80847	1	15240	1	0.055434
PHIP	4	0.031059	0.084242	0.96025	1669	2	-0.48029	0.66622	0.70658	1	13332	1	-0.48029
HIST2H2AB	4	0.031079	0.084282	0.96025	1670	2	-0.27748	0.24559	0.38987	1	7371	1	-0.27748
IGFBPL1	4	0.031081	0.08429	0.96025	1671	3	-0.27809	0.52522	0.63379	1	11939	1	-0.27809
CHMP1A	4	0.031097	0.084323	0.96025	1672	2	-0.06693	0.20229	0.34614	1	6517	2	-0.06693
DGKG	4	0.031114	0.084359	0.96025	1673	2	-0.11139	0.18156	0.32517	1	6112	2	-0.11139
LDAH	4	0.031147	0.084439	0.96025	1674	1	0.048583	0.40295	0.54943	1	10364	2	0.048583
TAS2R40	4	0.031179	0.084509	0.96025	1675	3	-0.28382	0.58368	0.66165	1	12429	1	-0.28382
CLK1	4	0.031198	0.084543	0.96025	1676	2	-0.068124	0.75804	0.76789	1	14469	1	-0.068124
MMP21	4	0.031215	0.084571	0.96025	1677	2	-0.28224	0.59255	0.66623	1	12517	1	-0.28224
USP17L8	4	0.031217	0.084574	0.96025	1678	3	-0.4199	0.8625	0.86208	1	16244	0	-0.4199
KHSRP	4	0.031251	0.084653	0.96025	1679	2	-0.24141	0.95888	0.95882	1	18176	0	-0.24141
PCIF1	4	0.031271	0.08469	0.96025	1680	3	-0.22918	0.75521	0.76579	1	14432	1	-0.22918
PER2	4	0.031281	0.084707	0.96025	1681	3	-0.31008	0.34505	0.49048	1	9267	1	-0.31008
HCRTR1	4	0.031364	0.084878	0.96025	1682	3	-0.46759	0.94987	0.9498	1	17997	0	-0.46759
SLC36A3	4	0.03138	0.084906	0.96025	1683	3	-0.26763	0.7616	0.77063	1	14534	1	-0.26763
SS18	4	0.031382	0.084913	0.96025	1684	3	-0.30651	0.90574	0.90543	1	17100	0	-0.30651
UTS2R	4	0.031392	0.084935	0.96025	1685	2	-0.036217	0.23195	0.37623	1	7137	2	-0.036217
SLC22A6	4	0.031423	0.084994	0.96025	1686	3	-0.19287	0.93696	0.93691	1	17724	0	-0.19287
SNAPC4	4	0.031452	0.085053	0.96025	1687	1	-0.12353	0.75201	0.76344	1	14392	1	-0.12353
COMMD3	4	0.031524	0.085221	0.96025	1688	2	-0.20616	0.10691	0.22746	0.99701	4346	2	-0.20616
ADAM17	4	0.031534	0.085239	0.96025	1689	2	-0.1384	0.36035	0.50602	1	9542	2	-0.1384
TFRC	3	0.031581	0.078926	0.958418	1690	2	-1.8061	0.43965	0.51272	1	11038	1	-1.8061
MGLL	4	0.031604	0.085366	0.96025	1691	1	0.071398	0.31216	0.45705	1	8649	2	0.071398
AASDH	4	0.031646	0.085446	0.96025	1692	2	-0.16852	0.72798	0.74611	1	14082	1	-0.16852
GFRA4	4	0.031662	0.085472	0.96025	1693	3	-0.40314	0.90827	0.90799	1	17154	0	-0.40314
TLX2	4	0.031662	0.085472	0.96025	1694	3	-0.37574	0.81086	0.81149	1	15294	1	-0.37574
ZBP1	4	0.031687	0.085531	0.96025	1695	2	-0.25152	0.79775	0.79995	1	15088	1	-0.25152
C11orf42	4	0.031697	0.085548	0.96025	1696	3	-0.31002	0.60652	0.67344	1	12656	1	-0.31002
MAST2	4	0.031705	0.085562	0.96025	1697	2	-0.10983	0.038031	0.098486	0.953195	1971	1	-0.10983
UBE2D4	4	0.031756	0.085668	0.96025	1698	3	-0.28566	0.49597	0.62094	1	11709	1	-0.28566
EWSR1	4	0.031807	0.085767	0.96025	1699	1	0.016213	0.91465	0.91444	1	17276	0	0.016213
GATA5	4	0.031809	0.085771	0.96025	1700	2	-0.22071	0.80148	0.80317	1	15146	1	-0.22071
CEP85L	4	0.031835	0.08582	0.96025	1701	3	-0.24291	0.9503	0.95024	1	18010	0	-0.24291
MSMB	4	0.031846	0.085841	0.96025	1702	3	-0.43042	0.63795	0.69039	1	13012	1	-0.43042
MMP8	4	0.031891	0.08592	0.96025	1703	2	0.053263	0.043384	0.1091	0.962101	2165	2	0.053263
SLC25A13	4	0.031895	0.085927	0.96025	1704	3	-0.33842	0.86235	0.86193	1	16241	0	-0.33842
ZCWPW2	4	0.031908	0.085951	0.96025	1705	3	-0.24437	0.31499	0.45989	1	8708	1	-0.24437
PDCL2	4	0.031911	0.085959	0.96025	1706	3	-0.22554	0.80238	0.80393	1	15161	1	-0.22554
HYLS1	4	0.031959	0.086059	0.96025	1707	2	-0.13771	0.52931	0.63562	1	11973	1	-0.13771
PATL1	4	0.032003	0.086137	0.96025	1708	2	-0.28607	0.59945	0.66977	1	12587	1	-0.28607
HIST1H4I	4	0.03201	0.086153	0.96025	1709	2	-0.051445	0.40422	0.55066	1	10382	1	-0.051445
RANBP3	4	0.032061	0.086252	0.96025	1710	3	-0.39259	0.9792	0.97923	1	18604	0	-0.39259
RAF1	4	0.032074	0.086278	0.96025	1711	3	-0.31458	0.51911	0.63099	1	11892	1	-0.31458
CFAP221	4	0.032095	0.08632	0.96025	1712	2	-0.15173	0.27661	0.42118	1	7984	1	-0.15173
C1orf159	4	0.032136	0.086392	0.96025	1713	3	-0.33935	0.86436	0.86393	1	16278	0	-0.33935
PABPC1L2B	4	0.032162	0.08645	0.96025	1714	3	-0.17289	0.91301	0.91279	1	17240	0	-0.17289
ANKRD60	4	0.032166	0.086461	0.96025	1715	3	-0.43444	0.059404	0.14019	0.974183	2741	1	-0.43444
GLYATL2	4	0.032249	0.086636	0.96025	1716	3	-0.25282	0.34671	0.49214	1	9300	1	-0.25282
METTL6	4	0.032249	0.086636	0.96025	1717	3	-0.24252	0.074304	0.16835	0.985726	3254	1	-0.24252
OR2H1	4	0.032263	0.086662	0.96025	1718	2	0.0021138	0.23932	0.38359	1	7272	2	0.0021138
CRP	4	0.032299	0.086756	0.96025	1719	3	-0.19632	0.2605	0.40491	1	7657	1	-0.19632
RHOXF2	4	0.032311	0.086779	0.96025	1720	3	-0.21914	0.78951	0.79287	1	14950	1	-0.21914
NRGN	4	0.032314	0.086785	0.96025	1721	1	0.15153	0.11958	0.24957	1	4735	3	0.15153
RAX2	4	0.032315	0.086788	0.96025	1722	3	-0.21218	0.97408	0.97399	1	18504	0	-0.21218
TTYH1	4	0.032365	0.086881	0.96025	1723	1	0.023253	0.15323	0.29639	1	5576	2	0.023253
GCLC	4	0.032382	0.086914	0.96025	1724	3	-0.1862	0.053284	0.12844	0.973045	2510	1	-0.1862
ARMC12	4	0.032382	0.086915	0.96025	1725	2	-0.26263	0.18094	0.32452	1	6102	1	-0.26263
RHOF	4	0.032415	0.086989	0.96025	1726	2	-0.19519	0.012337	0.040797	0.888408	867	1	-0.19519
DSC2	4	0.03246	0.087083	0.96025	1727	3	-0.28977	0.67695	0.71299	1	13462	1	-0.28977
ARF6	4	0.03246	0.087083	0.96025	1728	3	-0.29832	0.10089	0.21683	0.993461	4149	1	-0.29832
SALL4	4	0.032517	0.087193	0.96025	1729	1	0.11889	0.14786	0.29094	1	5484	2	0.11889
SMARCD2	4	0.032549	0.087263	0.96025	1730	3	-0.36425	0.94068	0.9406	1	17804	0	-0.36425
APC2	4	0.032568	0.087304	0.96025	1731	1	0.13872	0.045079	0.11241	0.968353	2216	3	0.13872
UHRF1BP1	4	0.032593	0.08735	0.96025	1732	3	-0.25612	0.87588	0.87543	1	16496	0	-0.25612
CCDC170	4	0.032599	0.087359	0.96025	1733	3	-0.2954	0.9086	0.90832	1	17162	0	-0.2954
PFDN5	4	0.032618	0.087407	0.96025	1734	1	0.44958	0.28634	0.43097	1	8153	2	0.44958
DDX19B	4	0.032627	0.087423	0.96025	1735	3	-0.19399	0.5667	0.65327	1	12285	1	-0.19399
OR8B8	4	0.03272	0.087599	0.96025	1736	1	0.085437	0.39785	0.5442	1	10273	2	0.085437
FNTA	4	0.032758	0.087676	0.96025	1737	3	-1.6804	0.97648	0.97646	1	18553	0	-1.6804
GLI2	4	0.032792	0.087758	0.96025	1738	3	-0.33493	0.83339	0.83275	1	15701	1	-0.33493
BPHL	4	0.032821	0.087809	0.96025	1739	2	-0.21391	0.37989	0.52591	1	9931	1	-0.21391
CD93	4	0.032872	0.087912	0.96025	1740	1	-0.047134	0.77519	0.78119	1	14731	1	-0.047134
TECRL	4	0.032908	0.087998	0.96025	1741	3	-0.27236	0.94494	0.94481	1	17900	0	-0.27236
T	4	0.032957	0.088099	0.96025	1742	3	-0.19248	0.94563	0.94554	1	17914	0	-0.19248
ZNF83	4	0.03296	0.088104	0.96025	1743	2	-0.079283	0.21071	0.35472	1	6699	2	-0.079283
FBXO9	4	0.032963	0.088107	0.96025	1744	3	-0.34936	0.74004	0.7546	1	14225	1	-0.34936
PPIH	4	0.032973	0.088129	0.96025	1745	1	-0.055891	0.8386	0.83789	1	15790	0	-0.055891
ODF3L2	4	0.033012	0.088204	0.96025	1746	2	-0.23563	0.73344	0.74996	1	14152	1	-0.23563
DLL3	4	0.033064	0.088309	0.96025	1747	3	-0.37945	0.97086	0.9708	1	18439	0	-0.37945
CLTC	4	0.033136	0.088461	0.96025	1748	2	-0.73422	0.89994	0.89959	1	16981	0	-0.73422
SLC16A1	4	0.033149	0.088479	0.96025	1749	3	-0.36749	0.94359	0.9435	1	17870	0	-0.36749
DEFB105B	4	0.033176	0.088529	0.96025	1750	3	-0.14794	0.76492	0.77317	1	14590	1	-0.14794
LEAP2	4	0.033226	0.088636	0.96025	1751	2	-0.1012	0.85726	0.85679	1	16148	0	-0.1012
OR1E1	4	0.03323	0.088641	0.96025	1752	3	-0.19956	0.97254	0.97249	1	18473	0	-0.19956
COBLL1	4	0.03324	0.08866	0.96025	1753	2	-0.14352	0.16034	0.30357	1	5704	1	-0.14352
NEK7	3	0.033262	0.082719	0.96025	1754	2	-0.20502	0.1118	0.20009	0.987271	4495	1	-0.20502
TCEA2	4	0.033273	0.088735	0.96025	1755	3	-0.23544	0.98077	0.9808	1	18636	0	-0.23544
TLCD1	4	0.033277	0.088743	0.96025	1756	2	-0.184	0.56651	0.65319	1	12284	1	-0.184
EIF2AK1	4	0.033303	0.088805	0.96025	1757	3	-0.45729	0.93705	0.93699	1	17727	0	-0.45729
CD300LG	4	0.033328	0.088857	0.96025	1758	2	-0.42753	0.30008	0.44483	1	8421	1	-0.42753
ZNF534	4	0.033334	0.088871	0.96025	1759	2	-0.098941	0.39589	0.54218	1	10233	2	-0.098941
PKN3	4	0.033378	0.088973	0.96025	1760	1	0.1374	0.034108	0.090572	0.933477	1848	2	0.1374
NELFA	4	0.033391	0.088995	0.96025	1761	3	-0.64011	0.80336	0.80481	1	15178	1	-0.64011
TMEM233	4	0.033429	0.08907	0.96025	1762	1	0.1381	0.14926	0.29238	1	5508	2	0.1381
ENPEP	4	0.033448	0.089118	0.96025	1763	3	-0.29668	0.63165	0.68696	1	12937	1	-0.29668
ERF	4	0.03348	0.089188	0.96025	1764	2	-0.12068	0.63019	0.68617	1	12925	1	-0.12068
TRIM5	4	0.033501	0.089229	0.96025	1765	2	-0.16498	0.38766	0.5338	1	10093	2	-0.16498
RNF128	4	0.03353	0.089285	0.96025	1766	3	-0.28826	0.91225	0.91204	1	17225	0	-0.28826
TSSC4	4	0.033532	0.089291	0.96025	1767	2	-0.17672	0.89663	0.89632	1	16920	0	-0.17672
PLK4	4	0.033553	0.089328	0.96025	1768	3	-0.64177	0.92456	0.92437	1	17474	0	-0.64177
POLR3GL	4	0.033581	0.089379	0.96025	1769	3	-0.2302	0.38601	0.53207	1	10061	1	-0.2302
ZNF18	4	0.033632	0.089481	0.96025	1770	2	-0.089687	0.93626	0.93617	1	17707	0	-0.089687
SSX2IP	4	0.033641	0.089501	0.96025	1771	3	-0.19118	0.21381	0.35792	1	6758	1	-0.19118
CSRP1	4	0.033682	0.089584	0.96025	1772	3	-0.13121	0.85072	0.85013	1	16022	0	-0.13121
RDX	4	0.033698	0.089617	0.96025	1773	3	-0.21	0.72999	0.74751	1	14111	1	-0.21
THEMIS	4	0.033733	0.089675	0.96025	1774	2	-0.22659	0.68221	0.71623	1	13524	1	-0.22659
HERC6	4	0.033762	0.089739	0.96025	1775	2	-0.12183	0.26389	0.40832	1	7727	2	-0.12183
SF3B1	4	0.033783	0.089777	0.96025	1776	2	-0.1415	0.31291	0.45783	1	8669	2	-0.1415
ZNF737	4	0.033784	0.08978	0.96025	1777	2	-0.20152	0.46411	0.60747	1	11440	1	-0.20152
COIL	4	0.033804	0.089821	0.96025	1778	2	-0.084128	0.38391	0.52999	1	10014	2	-0.084128
PAGR1	4	0.033834	0.089892	0.96025	1779	2	-0.061233	0.84223	0.8415	1	15864	0	-0.061233
SLC35A3	4	0.033875	0.089963	0.96025	1780	3	-0.19585	0.90493	0.9046	1	17082	0	-0.19585
ADSSL1	4	0.033936	0.090098	0.96025	1781	2	-0.10282	0.22533	0.36949	1	6987	2	-0.10282
ANKDD1B	4	0.033966	0.090152	0.96025	1782	3	-0.26495	0.90838	0.90811	1	17158	0	-0.26495
SLCO6A1	4	0.034003	0.090229	0.96025	1783	3	-0.27185	0.51834	0.63066	1	11888	1	-0.27185
NANS	4	0.034037	0.09031	0.96025	1784	1	0.073874	0.42798	0.57492	1	10832	2	0.073874
HHAT	4	0.034052	0.090341	0.96025	1785	3	-0.36421	0.71336	0.73603	1	13897	1	-0.36421
IPCEF1	4	0.034064	0.090369	0.96025	1786	3	-0.27868	0.95632	0.95625	1	18127	0	-0.27868
WBSCR17	4	0.034087	0.090422	0.96025	1787	3	-0.34939	0.30962	0.45444	1	8603	1	-0.34939
C18orf42	4	0.034087	0.090423	0.96025	1788	3	-0.10686	0.91413	0.91392	1	17265	0	-0.10686
KCNG3	4	0.03411	0.090474	0.96025	1789	3	-0.23631	0.92905	0.92885	1	17560	0	-0.23631
MMGT1	4	0.034161	0.090587	0.96025	1790	2	-0.24772	0.88309	0.88265	1	16634	0	-0.24772
ABCC1	4	0.034189	0.090648	0.96025	1791	1	0.041126	0.38286	0.52893	1	9997	2	0.041126
C16orf45	4	0.034203	0.090671	0.96025	1792	2	-0.1034	0.35711	0.50265	1	9485	2	-0.1034
CTCFL	4	0.03423	0.09073	0.96025	1793	3	-0.25395	0.83125	0.83066	1	15668	1	-0.25395
TSPYL6	4	0.034234	0.090738	0.96025	1794	2	-0.22387	0.64792	0.69597	1	13114	1	-0.22387
CYP2C19	4	0.034341	0.090958	0.96025	1795	3	-0.12713	0.92774	0.92752	1	17539	0	-0.12713
FAM193A	4	0.03435	0.090975	0.96025	1796	3	-0.29458	0.50133	0.62323	1	11766	1	-0.29458
RAD51	4	0.034357	0.090985	0.96025	1797	3	-1.8156	0.21485	0.35896	1	6776	1	-1.8156
NUP98	4	0.034392	0.091059	0.96025	1798	2	-0.41913	0.92424	0.92408	1	17471	0	-0.41913
CD109	4	0.034442	0.091154	0.96025	1799	1	0.13225	0.23471	0.37897	1	7181	2	0.13225
HEPH	4	0.034464	0.091197	0.96025	1800	3	-0.31855	0.88981	0.88945	1	16773	0	-0.31855
OR4A5	4	0.034492	0.091251	0.96025	1801	3	-0.27391	0.82356	0.82327	1	15514	1	-0.27391
PSMC2	4	0.034519	0.091296	0.96025	1802	3	-0.58706	0.15769	0.30091	1	5651	1	-0.58706
R3HCC1	4	0.03453	0.091317	0.96025	1803	3	-0.20627	0.93526	0.93514	1	17683	0	-0.20627
ICAM1	4	0.03454	0.091335	0.96025	1804	3	-0.28243	0.29654	0.44115	1	8348	1	-0.28243
ABCA12	4	0.034543	0.091342	0.96025	1805	1	0.060473	0.84631	0.84567	1	15937	0	0.060473
ITGA2B	4	0.03457	0.091394	0.96025	1806	3	-0.48881	0.82608	0.8256	1	15575	1	-0.48881
CCNYL1	4	0.034583	0.09142	0.96025	1807	2	-0.17123	0.643	0.69323	1	13066	1	-0.17123
SFTPA1	4	0.034625	0.091492	0.96025	1808	2	-0.32014	0.59274	0.66632	1	12519	1	-0.32014
CEP120	4	0.034644	0.091531	0.96025	1809	2	-0.041307	0.28784	0.43248	1	8177	1	-0.041307
MAGEC1	4	0.034646	0.091534	0.96025	1810	3	-0.14541	0.98132	0.98135	1	18651	0	-0.14541
STPG2	4	0.034651	0.091548	0.96025	1811	3	-0.17696	0.8288	0.82822	1	15631	1	-0.17696
LIX1L	4	0.034657	0.091556	0.96025	1812	2	-0.057092	0.30863	0.45343	1	8582	2	-0.057092
SFT2D1	4	0.034667	0.091576	0.96025	1813	3	-0.2096	0.55358	0.64692	1	12179	1	-0.2096
STUB1	4	0.034745	0.09174	0.96025	1814	2	-0.11919	0.82038	0.82028	1	15474	1	-0.11919
ADCY3	4	0.034762	0.091764	0.96025	1815	3	-0.50689	0.97371	0.97363	1	18498	0	-0.50689
LCE1F	4	0.034779	0.091802	0.96025	1816	3	-0.19453	0.95302	0.95291	1	18059	0	-0.19453
PSMD9	4	0.034794	0.091832	0.96025	1817	2	-0.18691	0.50786	0.62608	1	11807	1	-0.18691
DNAJB7	4	0.034796	0.091838	0.96025	1818	2	-0.12759	0.64773	0.69587	1	13112	1	-0.12759
SUPT20HL2	4	0.034808	0.091858	0.96025	1819	3	-0.25016	0.34194	0.48731	1	9209	1	-0.25016
ABTB1	4	0.034831	0.091903	0.96025	1820	3	-0.40159	0.94593	0.94586	1	17920	0	-0.40159
ZFR	4	0.034847	0.091936	0.96025	1821	2	-0.18192	0.88578	0.88541	1	16688	0	-0.18192
S100A14	4	0.034858	0.091967	0.96025	1822	2	-0.3718	0.14154	0.28451	1	5374	1	-0.3718
GAS1	4	0.034869	0.091993	0.96025	1823	2	-0.14698	0.46442	0.60759	1	11444	1	-0.14698
EQTN	4	0.034872	0.092	0.96025	1824	3	-0.22286	0.8911	0.89078	1	16802	0	-0.22286
BHLHE23	4	0.034922	0.092095	0.96025	1825	2	-0.21026	0.86344	0.86301	1	16259	0	-0.21026
GLRA2	4	0.034948	0.092143	0.96025	1826	2	-0.11337	0.8611	0.86062	1	16209	0	-0.11337
TRHR	4	0.034986	0.092213	0.96025	1827	2	-0.11455	0.20822	0.35218	1	6652	2	-0.11455
ZNF26	4	0.034988	0.092216	0.96025	1828	3	-0.26815	0.67299	0.71065	1	13415	1	-0.26815
MROH5	4	0.034998	0.092239	0.96025	1829	2	-0.047754	0.14787	0.29096	1	5485	1	-0.047754
TMEM104	4	0.035029	0.09231	0.96025	1830	3	-0.23137	0.81157	0.81215	1	15304	1	-0.23137
JMY	4	0.035049	0.092349	0.96025	1831	2	-0.10279	0.57595	0.6578	1	12368	1	-0.10279
ANAPC13	4	0.035175	0.092597	0.96025	1832	3	-0.4162	0.70902	0.73318	1	13846	1	-0.4162
WDR48	3	0.035183	0.087092	0.96025	1833	1	0.068805	0.26978	0.39958	1	7850	1	0.068805
MX1	4	0.035201	0.092661	0.96025	1834	2	-0.13477	0.75145	0.76301	1	14380	1	-0.13477
SCFD2	4	0.035245	0.092756	0.96025	1835	3	-0.20859	0.9808	0.98083	1	18637	0	-0.20859
BEND5	4	0.035251	0.092766	0.96025	1836	1	0.17107	0.12869	0.26529	1	5039	2	0.17107
LYSMD1	4	0.035284	0.092834	0.96025	1837	2	-0.1618	0.79015	0.7934	1	14959	1	-0.1618
S100B	4	0.035286	0.092838	0.96025	1838	3	-0.20358	0.91633	0.91611	1	17311	0	-0.20358
PARP9	4	0.035302	0.092876	0.96025	1839	2	-0.097659	0.36421	0.50987	1	9614	2	-0.097659
BRMS1L	4	0.035305	0.092879	0.96025	1840	2	0.03314	0.22056	0.3647	1	6897	2	0.03314
FAM26D	4	0.035316	0.0929	0.96025	1841	3	-0.30066	0.15984	0.30306	1	5690	1	-0.30066
MRGPRF	4	0.035327	0.09292	0.96025	1842	2	-0.22286	0.80747	0.80849	1	15241	1	-0.22286
PLD6	4	0.035353	0.092969	0.96025	1843	1	0.0077999	0.40277	0.54925	1	10358	2	0.0077999
NGFR	4	0.035363	0.092997	0.96025	1844	3	-0.25901	0.052586	0.12709	0.972259	2488	1	-0.25901
FZD8	4	0.035369	0.093013	0.96025	1845	2	-0.11877	0.74468	0.75796	1	14289	1	-0.11877
PRDX1	4	0.035403	0.093081	0.96025	1846	1	0.22128	0.042867	0.1081	0.962	2142	3	0.22128
RAB11FIP4	4	0.035433	0.093136	0.96025	1847	2	-0.20727	0.92526	0.92504	1	17485	0	-0.20727
SHISA3	4	0.035454	0.093181	0.96025	1848	1	-0.07901	0.4473	0.59449	1	11177	1	-0.07901
CRYZL1	4	0.035504	0.093263	0.96025	1849	1	0.009116	0.79332	0.79609	1	15011	1	0.009116
RPS23	4	0.035521	0.093292	0.96025	1850	3	-0.84836	0.28131	0.42592	1	8073	1	-0.84836
ANKRD20A2	4	0.035533	0.093322	0.96025	1851	3	-0.2373	0.59694	0.66847	1	12571	1	-0.2373
ANKRD61	4	0.035551	0.093366	0.96025	1852	2	-0.088491	0.20557	0.34942	1	6596	1	-0.088491
BAG1	4	0.035555	0.093372	0.96025	1853	2	0.028384	0.27013	0.41458	1	7855	2	0.028384
CABIN1	4	0.035562	0.093386	0.96025	1854	2	-0.050501	0.33275	0.4779	1	9038	2	-0.050501
BRSK2	4	0.035562	0.093388	0.96025	1855	3	-0.39575	0.83516	0.83454	1	15736	0	-0.39575
SPATA7	4	0.035606	0.093466	0.960542	1856	2	-0.043401	0.87955	0.87908	1	16574	0	-0.043401
KCNA1	4	0.035707	0.093668	0.961638	1857	2	-0.15094	0.39629	0.54258	1	10240	1	-0.15094
SNRK	4	0.03571	0.093674	0.961638	1858	3	-0.32258	0.95164	0.95153	1	18032	0	-0.32258
YAF2	4	0.03578	0.093808	0.96203	1859	3	-0.2178	0.97045	0.97039	1	18429	0	-0.2178
TPST2	4	0.035808	0.09387	0.96203	1860	1	0.036269	0.81427	0.81464	1	15359	1	0.036269
PLA2R1	4	0.035822	0.093892	0.96203	1861	3	-0.25798	0.64163	0.69247	1	13053	1	-0.25798
C2orf71	4	0.035851	0.093951	0.96203	1862	2	-0.21025	0.88235	0.88189	1	16619	0	-0.21025
ALDOB	4	0.035858	0.093965	0.96203	1863	2	-0.042356	0.79513	0.79769	1	15039	1	-0.042356
KIAA1598	4	0.035894	0.094042	0.96203	1864	2	-0.20371	0.28234	0.42695	1	8090	1	-0.20371
CCDC171	4	0.035905	0.094064	0.96203	1865	2	-0.015955	0.070122	0.16059	0.982145	3107	2	-0.015955
CPEB4	4	0.03601	0.094277	0.962188	1866	2	-0.16007	0.67662	0.7128	1	13456	1	-0.16007
C1orf186	4	0.036035	0.09433	0.962188	1867	3	-0.26149	0.92805	0.92783	1	17542	0	-0.26149
DHX15	3	0.036038	0.089034	0.96025	1868	2	-1.3967	0.38451	0.48066	1	10028	1	-1.3967
TCTA	4	0.036056	0.094367	0.962188	1869	3	-0.35626	0.31722	0.46212	1	8759	1	-0.35626
APOBEC3C	4	0.036061	0.094379	0.962188	1870	1	0.10399	0.38003	0.52604	1	9932	2	0.10399
DPCR1	4	0.036077	0.094413	0.962188	1871	2	-0.24634	0.89311	0.89277	1	16847	0	-0.24634
ANGPTL3	4	0.036111	0.094476	0.962188	1872	1	0.10131	0.072538	0.16506	0.982145	3203	2	0.10131
SPINK8	4	0.036131	0.09451	0.962188	1873	2	-0.1044	0.23038	0.37466	1	7103	1	-0.1044
GALNT3	4	0.036162	0.09457	0.962188	1874	3	-0.15087	0.93141	0.93119	1	17595	0	-0.15087
SYCP2	4	0.036212	0.094691	0.962188	1875	3	-0.20231	0.75736	0.76738	1	14459	1	-0.20231
ANXA4	4	0.036255	0.094776	0.962188	1876	3	-0.23669	0.96507	0.96502	1	18322	0	-0.23669
SDC1	4	0.036291	0.094856	0.962188	1877	3	-0.16613	0.95363	0.95352	1	18076	0	-0.16613
LTN1	4	0.036336	0.094935	0.962188	1878	3	-0.37538	0.9372	0.93713	1	17732	0	-0.37538
BAP1	4	0.036358	0.094983	0.962188	1879	2	-0.18185	0.84545	0.84479	1	15926	0	-0.18185
SMAP1	4	0.036364	0.094993	0.962188	1880	1	0.059187	0.37824	0.52421	1	9892	2	0.059187
EXOC3L4	4	0.03639	0.095045	0.962188	1881	2	-0.22711	0.11603	0.24338	1	4632	1	-0.22711
FAM109B	3	0.0364	0.089827	0.96025	1882	2	-0.084633	0.36104	0.46754	1	9554	1	-0.084633
PER1	4	0.036412	0.095093	0.962188	1883	3	-0.2539	0.97907	0.97911	1	18601	0	-0.2539
XPA	4	0.036414	0.095095	0.962188	1884	2	0.028487	0.2723	0.41679	1	7904	2	0.028487
TRIM24	4	0.036446	0.09517	0.962188	1885	3	-0.3146	0.83262	0.83198	1	15691	1	-0.3146
ZBTB47	4	0.036465	0.095212	0.962188	1886	2	-0.186	0.49139	0.61901	1	11676	1	-0.186
GPS1	4	0.036499	0.095286	0.962188	1887	2	-0.56999	0.64317	0.69332	1	13068	1	-0.56999
SMR3A	4	0.036518	0.095326	0.962188	1888	3	-0.2321	0.88673	0.88639	1	16714	0	-0.2321
DEFB105A	4	0.036566	0.095432	0.962188	1889	2	0.14673	0.058935	0.13926	0.973045	2726	2	0.14673
BLOC1S3	4	0.036585	0.095469	0.962188	1890	2	-0.093064	0.10549	0.225	0.996457	4304	2	-0.093064
WDR83OS	4	0.036607	0.095516	0.962188	1891	3	-0.27142	0.64204	0.6927	1	13058	1	-0.27142
ANGEL2	4	0.036667	0.095629	0.962188	1892	3	-0.37373	0.46396	0.60742	1	11437	1	-0.37373
CRACR2A	4	0.036694	0.095677	0.962188	1893	3	-0.45536	0.74238	0.75629	1	14256	1	-0.45536
NFE4	4	0.036718	0.095721	0.962188	1894	1	0.21369	0.097639	0.21105	0.991737	4052	3	0.21369
SMURF1	4	0.036748	0.09578	0.962188	1895	3	-0.24879	0.8805	0.88002	1	16588	0	-0.24879
NDUFB10	4	0.036768	0.095821	0.962188	1896	1	0.13135	0.18258	0.32619	1	6138	2	0.13135
CHMP3	4	0.036817	0.095915	0.962188	1897	3	-0.19094	0.94305	0.94296	1	17859	0	-0.19094
AKAP9	4	0.036835	0.095949	0.962188	1898	2	-0.20308	0.84158	0.84085	1	15848	0	-0.20308
RFX7	4	0.036846	0.095966	0.962188	1899	2	-0.1833	0.81838	0.8184	1	15435	1	-0.1833
CALHM2	4	0.036854	0.095985	0.962188	1900	3	-0.26433	0.84192	0.84119	1	15856	0	-0.26433
TMEM150A	4	0.036869	0.09602	0.962188	1901	2	-0.3016	0.81827	0.81829	1	15434	1	-0.3016
BRPF3	4	0.036889	0.096064	0.962188	1902	2	-0.12092	0.45305	0.60032	1	11296	2	-0.12092
CYHR1	4	0.036911	0.096108	0.962188	1903	2	-0.20099	0.77802	0.78343	1	14774	1	-0.20099
LRCH3	4	0.03692	0.09613	0.962188	1904	3	-0.23235	0.96052	0.96043	1	18214	0	-0.23235
MFSD9	4	0.03692	0.09613	0.962188	1905	2	-0.029484	0.43304	0.58011	1	10922	2	-0.029484
CFL2	4	0.036938	0.096164	0.962188	1906	3	-0.2749	0.79155	0.79458	1	14980	1	-0.2749
CTPS2	4	0.03697	0.096226	0.962188	1907	1	-0.083722	0.057964	0.13741	0.973045	2687	1	-0.083722
DSE	4	0.037009	0.0963	0.962188	1908	2	-0.28051	0.93543	0.93531	1	17690	0	-0.28051
ZBTB14	4	0.037016	0.096313	0.962188	1909	3	-0.28987	0.98007	0.98012	1	18627	0	-0.28987
ZKSCAN8	4	0.037021	0.09632	0.962188	1910	2	0.0034045	0.30574	0.45047	1	8523	2	0.0034045
RPA2	4	0.037034	0.09635	0.962188	1911	3	-0.7351	0.97434	0.97426	1	18510	0	-0.7351
NYNRIN	4	0.037119	0.096523	0.962188	1912	3	-0.20026	0.95573	0.95564	1	18116	0	-0.20026
TRABD2A	4	0.037122	0.096533	0.962188	1913	1	0.092751	0.54173	0.64126	1	12068	1	0.092751
RAD21L1	4	0.03714	0.096573	0.962188	1914	3	-0.23386	0.26777	0.41221	1	7811	1	-0.23386
OPN5	4	0.037155	0.096605	0.962188	1915	3	-0.19378	0.95263	0.9525	1	18051	0	-0.19378
PRDM2	4	0.037172	0.096645	0.962188	1916	2	-0.19444	0.91859	0.91838	1	17355	0	-0.19444
UBR7	4	0.037173	0.096647	0.962188	1917	2	-0.10972	0.45036	0.59761	1	11246	2	-0.10972
FEN1	3	0.037268	0.091779	0.96025	1918	3	-0.72892	0.96273	0.96297	1	18264	0	-0.72892
COQ3	4	0.037273	0.096847	0.963677	1919	2	-0.14485	0.81447	0.81481	1	15363	1	-0.14485
MAGEB18	4	0.037355	0.09702	0.964693	1920	3	-0.13976	0.4906	0.61868	1	11668	1	-0.13976
CAMLG	4	0.037374	0.09705	0.964693	1921	3	-0.14659	0.62189	0.68169	1	12826	1	-0.14659
MIA3	4	0.037425	0.097145	0.965143	1922	1	0.10645	0.18989	0.33361	1	6280	2	0.10645
C20orf173	4	0.037475	0.097252	0.965258	1923	1	0.056836	0.44965	0.59691	1	11234	2	0.056836
NR1I2	4	0.037526	0.097355	0.965258	1924	1	0.034036	0.18456	0.32822	1	6175	2	0.034036
CDNF	4	0.03758	0.097467	0.965258	1925	3	-0.23671	0.63734	0.69005	1	13003	1	-0.23671
METTL4	4	0.037586	0.097476	0.965258	1926	3	-0.29191	0.45801	0.60499	1	11380	1	-0.29191
CNOT11	4	0.037604	0.097504	0.965258	1927	3	-0.19446	0.7189	0.73981	1	13963	1	-0.19446
LRRC18	4	0.037627	0.097549	0.965258	1928	2	-0.1271	0.798	0.80018	1	15093	1	-0.1271
LYL1	4	0.037702	0.097706	0.965258	1929	3	-0.27528	0.43877	0.58582	1	11017	1	-0.27528
HAAO	4	0.037728	0.097759	0.965258	1930	2	-0.14228	0.084706	0.18758	0.987236	3610	2	-0.14228
KLF13	4	0.037731	0.097765	0.965258	1931	3	-0.29455	0.9573	0.95726	1	18147	0	-0.29455
NMNAT2	4	0.037793	0.097898	0.965258	1932	3	-0.22729	0.75926	0.76881	1	14494	1	-0.22729
VAV1	4	0.037879	0.098085	0.965258	1933	1	0.076369	0.23751	0.38178	1	7238	2	0.076369
OR5AS1	4	0.037973	0.098278	0.965258	1934	2	-0.099362	0.20334	0.34717	1	6545	2	-0.099362
PIAS2	4	0.03798	0.098288	0.965258	1935	1	0.072766	0.19133	0.33506	1	6306	2	0.072766
WISP3	4	0.038007	0.09834	0.965258	1936	3	-0.19449	0.76182	0.77082	1	14538	1	-0.19449
ZNF460	4	0.038017	0.098361	0.965258	1937	3	-0.31846	0.84446	0.8438	1	15912	0	-0.31846
MMP11	4	0.038031	0.098392	0.965258	1938	3	-0.15853	0.25843	0.40286	1	7624	1	-0.15853
FAM188B	4	0.03805	0.098441	0.965258	1939	3	-0.25172	0.95349	0.95338	1	18072	0	-0.25172
SEC23A	4	0.038081	0.098497	0.965258	1940	3	-0.32229	0.0076431	0.026143	0.865742	566	1	-0.32229
TLR8	4	0.038105	0.098547	0.965258	1941	2	-0.1819	0.32213	0.46703	1	8846	1	-0.1819
IL19	4	0.038116	0.098568	0.965258	1942	3	-0.23708	0.97314	0.97307	1	18490	0	-0.23708
IL4I1	4	0.038132	0.0986	0.965258	1943	3	-0.23599	0.84903	0.84844	1	15990	0	-0.23599
RCHY1	4	0.038183	0.098695	0.965258	1944	3	-0.17966	0.97253	0.97247	1	18472	0	-0.17966
OAS1	4	0.038198	0.098729	0.965258	1945	3	-0.25188	0.022338	0.066424	0.908097	1377	1	-0.25188
OR52I1	4	0.038216	0.098766	0.965258	1946	3	-0.30218	0.92187	0.92168	1	17417	0	-0.30218
ARV1	4	0.038233	0.098787	0.965258	1947	1	0.29164	0.022456	0.066656	0.908097	1382	3	0.29164
HACE1	4	0.03826	0.098843	0.965258	1948	2	0.045182	0.06456	0.15004	0.982145	2899	2	0.045182
KLHL13	4	0.038281	0.098889	0.965258	1949	3	-0.23695	0.94435	0.94425	1	17887	0	-0.23695
CXADR	4	0.038327	0.098981	0.965258	1950	3	-0.29169	0.81018	0.81089	1	15283	1	-0.29169
OR14I1	4	0.038334	0.098993	0.965258	1951	1	-0.0066185	0.91126	0.91104	1	17213	0	-0.0066185
ADSL	4	0.038371	0.099079	0.965258	1952	2	-0.55978	0.91888	0.91868	1	17367	0	-0.55978
CTHRC1	4	0.038384	0.099111	0.965258	1953	2	-0.18933	0.083733	0.18584	0.987236	3570	1	-0.18933
NSUN2	4	0.038395	0.099127	0.965258	1954	3	-0.24108	0.73121	0.74836	1	14119	1	-0.24108
INVS	4	0.038413	0.099171	0.965258	1955	3	-0.24187	0.94261	0.94251	1	17845	0	-0.24187
OR9Q2	4	0.038434	0.099219	0.965258	1956	2	-0.021903	0.36124	0.5069	1	9556	2	-0.021903
MCC	4	0.038437	0.099225	0.965258	1957	3	-0.27728	0.97406	0.97398	1	18502	0	-0.27728
NOMO2	4	0.038438	0.099225	0.965258	1958	3	-0.23474	0.9263	0.9261	1	17511	0	-0.23474
KIAA0930	4	0.038444	0.099237	0.965258	1959	3	-0.28454	0.91866	0.91846	1	17360	0	-0.28454
TRIM51	4	0.038485	0.099307	0.965258	1960	1	-0.088391	0.9426	0.94251	1	17844	0	-0.088391
SP140L	4	0.038515	0.099369	0.965258	1961	2	-0.30958	0.43862	0.58566	1	11014	1	-0.30958
AGBL4	4	0.038535	0.099407	0.965258	1962	1	-0.032687	0.88421	0.88379	1	16662	0	-0.032687
ZNF43	4	0.038581	0.099486	0.965258	1963	3	-0.19132	0.78205	0.78672	1	14838	1	-0.19132
TPPP3	4	0.038586	0.099499	0.965258	1964	3	-0.18203	0.94284	0.94275	1	17849	0	-0.18203
BRDT	4	0.038636	0.099595	0.965258	1965	2	-0.11634	0.76043	0.76972	1	14516	1	-0.11634
UTP23	4	0.038639	0.099598	0.965258	1966	3	-0.72819	0.60601	0.67317	1	12649	1	-0.72819
TLR1	4	0.03867	0.09967	0.965258	1967	2	-0.40467	0.89496	0.89464	1	16887	0	-0.40467
FAM114A1	4	0.038687	0.099703	0.965258	1968	2	-0.1267	0.77839	0.78374	1	14779	1	-0.1267
CPA1	4	0.038726	0.099775	0.965258	1969	3	-0.32476	0.96861	0.96855	1	18390	0	-0.32476
FDPS	4	0.038729	0.099778	0.965258	1970	3	-0.69461	0.87644	0.876	1	16512	0	-0.69461
FAM63A	4	0.038737	0.099801	0.965258	1971	2	-0.03607	0.58912	0.66443	1	12482	1	-0.03607
YRDC	3	0.038777	0.095196	0.962188	1972	2	-2.1972	0.0033092	0.0091699	0.741362	283	1	-2.1972
ULBP1	4	0.038816	0.099949	0.965258	1973	3	-0.24592	0.71984	0.74047	1	13977	1	-0.24592
KIDINS220	4	0.038887	0.10008	0.965258	1974	3	-0.25657	0.24543	0.38968	1	7367	1	-0.25657
GJA4	4	0.038939	0.1002	0.965258	1975	1	0.072735	0.081346	0.18143	0.987236	3491	1	0.072735
NUP62CL	4	0.038952	0.10023	0.965258	1976	3	-0.16914	0.25809	0.40251	1	7617	1	-0.16914
SMPDL3B	4	0.038989	0.1003	0.965258	1977	1	0.013591	0.43507	0.5821	1	10954	2	0.013591
ZNF302	4	0.03904	0.1004	0.965258	1978	3	-0.19021	0.82983	0.82922	1	15644	1	-0.19021
CALML4	4	0.039064	0.10045	0.965258	1979	3	-0.23735	0.40214	0.54862	1	10343	1	-0.23735
LOXL2	4	0.03909	0.10051	0.965258	1980	2	-0.052638	0.54306	0.6419	1	12085	1	-0.052638
TTC12	4	0.039114	0.10054	0.965258	1981	3	-0.19665	0.19538	0.33915	1	6387	1	-0.19665
SLC12A2	4	0.039141	0.10059	0.965258	1982	1	0.43591	0.0076707	0.026225	0.865742	570	3	0.43591
GSC	4	0.039164	0.10064	0.965258	1983	3	-0.19472	0.79371	0.79643	1	15018	1	-0.19472
PAN3	4	0.039191	0.10069	0.965258	1984	3	-0.1469	0.84326	0.84258	1	15882	0	-0.1469
PDE4C	4	0.039227	0.10075	0.965258	1985	2	-0.077168	0.27645	0.421	1	7979	2	-0.077168
TMEM68	4	0.039292	0.10089	0.965258	1986	2	-0.25434	0.96433	0.96429	1	18306	0	-0.25434
INTS12	4	0.039302	0.10091	0.965258	1987	3	-0.27061	0.14168	0.28465	1	5378	1	-0.27061
STXBP4	4	0.039342	0.10099	0.965258	1988	2	-0.15004	0.4295	0.57652	1	10866	1	-0.15004
MCM3AP	4	0.039383	0.10106	0.965258	1989	2	-0.26597	0.73915	0.75396	1	14215	1	-0.26597
RNF115	4	0.039393	0.10108	0.965258	1990	2	-0.11323	0.36193	0.5076	1	9572	2	-0.11323
PLCL1	4	0.039439	0.10117	0.965258	1991	2	-0.12203	0.8121	0.81264	1	15313	1	-0.12203
CDC42SE2	4	0.039452	0.1012	0.965258	1992	3	-0.26485	0.82294	0.82268	1	15507	1	-0.26485
HLA-DPA1	4	0.039494	0.10129	0.965258	1993	1	0.058763	0.81586	0.81612	1	15390	1	0.058763
NT5DC2	4	0.039501	0.1013	0.965258	1994	2	-0.12618	0.46086	0.60616	1	11409	1	-0.12618
ZNF438	4	0.039544	0.10138	0.965258	1995	1	0.1647	0.12916	0.26607	1	5048	3	0.1647
SLC6A20	4	0.039551	0.10139	0.965258	1996	3	-0.27127	0.55351	0.64688	1	12178	1	-0.27127
PCDHGC4	4	0.03959	0.10148	0.965258	1997	3	-0.32285	0.9506	0.95053	1	18014	0	-0.32285
C6orf163	4	0.039595	0.10149	0.965258	1998	3	-0.16498	0.70526	0.73071	1	13788	1	-0.16498
SETD2	4	0.039653	0.10162	0.965258	1999	3	-0.35301	0.65761	0.70153	1	13226	1	-0.35301
[truncated: 17,116 more rows]

## Sheet: 6-day_gRNA
sgrna	Gene	control_count	treatment_count	control_mean	treat_mean	LFC	control_var	adj_var	score	p.low	p.high	p.twosided	FDR	high_in_treatment
STJ.hNRIP1.g44689	hNRIP1	1707.2	222.77	1707.2	222.77	-2.9324	1101800	21332	10.163	1.4436e-24	1	2.8871e-24	1.3388e-21	FALSE
STJ.hDHX36.g17614	hDHX36	1161.4	58.506	1161.4	58.506	-4.2879	608160	14301	9.2223	1.44e-20	1	2.8799e-20	1.0046e-17	FALSE
STJ.hPSTK.g53478	hPSTK	2079.2	666.07	2079.2	666.07	-1.6408	998410	26175	8.7342	1.227e-18	1	2.4541e-18	7.6019e-16	FALSE
STJ.hEYA1.g21143	hEYA1	1423.2	271.15	1423.2	271.15	-2.3876	663570	17660	8.6687	2.1846e-18	1	4.3691e-18	1.2914e-15	FALSE
STJ.hHIRA.g28452	hHIRA	1710.2	463.55	1710.2	463.55	-1.8811	777100	21371	8.5278	7.4572e-18	1	1.4914e-17	4.2307e-15	FALSE
STJ.hDHX36.g17613	hDHX36	963.27	48.38	963.27	48.38	-4.2874	418510	11778	8.4302	1.6906e-17	1	3.3812e-17	9.2853e-15	FALSE
STJ.hFKBP1A.g23448	hFKBP1A	1066.4	114.76	1066.4	114.76	-3.2048	452770	13089	8.3178	4.4794e-17	1	8.9588e-17	2.3126e-14	FALSE
STJ.hEYA1.g21140	hEYA1	996.62	96.761	996.62	96.761	-3.3512	404880	12201	8.1466	1.8712e-16	1	3.7423e-16	9.3187e-14	FALSE
STJ.hNRIP1.g44687	hNRIP1	1029	162.02	1029	162.02	-2.6595	375800	12612	7.7196	5.8356e-15	1	1.1671e-14	2.4561e-12	FALSE
STJ.hSIX1.g60194	hSIX1	1831.5	672.82	1831.5	672.82	-1.4434	671290	22947	7.6491	1.0122e-14	1	2.0243e-14	4.1363e-12	FALSE
STJ.hNDUFV1.g42148	hNDUFV1	1333.2	389.29	1333.2	389.29	-1.7734	445490	16503	7.3477	1.0084e-13	1	2.0168e-13	3.6663e-11	FALSE
STJ.hPZP.g54099	hPZP	1066.4	232.9	1066.4	232.9	-2.1901	347330	13089	7.2852	1.6061e-13	1	3.2122e-13	5.7316e-11	FALSE
STJ.hFKBP1A.g23449	hFKBP1A	711.58	50.631	711.58	50.631	-3.7868	218430	8601	7.1268	5.0515e-13	1	1.0103e-12	1.6789e-10	FALSE
STJ.hZMIZ1.g75105	hZMIZ1	2753.3	1419.9	2753.3	1419.9	-0.9549	889030	35035	7.1239	5.2443e-13	1	1.0489e-12	1.7245e-10	FALSE
STJ.hFKBP1A.g23451	hFKBP1A	775.26	93.385	775.26	93.385	-3.0399	232480	9401.2	7.0326	1.0131e-12	1	2.0262e-12	3.1828e-10	FALSE
STJ.hSAMD4B.g58090	hSAMD4B	1670.8	655.95	1670.8	655.95	-1.3476	514970	20860	7.0266	1.058e-12	1	2.116e-12	3.2971e-10	FALSE
STJ.hPCGF1.g48586	hPCGF1	1128	309.41	1128	309.41	-1.8628	335060	13875	6.9497	1.8309e-12	1	3.6617e-12	5.5062e-10	FALSE
STJ.hNEUROD1.g42372	hNEUROD1	784.36	118.14	784.36	118.14	-2.7207	221930	9515.7	6.8296	4.256e-12	1	8.5119e-12	1.1834e-09	FALSE
STJ.hNEUROD1.g42371	hNEUROD1	1014.8	258.78	1014.8	258.78	-1.9673	285800	12432	6.7805	5.9861e-12	1	1.1972e-11	1.6124e-09	FALSE
STJ.hFHL5.g23349	hFHL5	1752.7	759.46	1752.7	759.46	-1.2054	493250	21922	6.7082	9.8548e-12	1	1.971e-11	2.561e-09	FALSE
STJ.hRABIF.g54517	hRABIF	1722.4	739.21	1722.4	739.21	-1.2192	483290	21529	6.7006	1.0381e-11	1	2.0762e-11	2.6842e-09	FALSE
STJ.hKLHL1.g33473	hKLHL1	1407	525.43	1407	525.43	-1.4193	388580	17452	6.6731	1.2522e-11	1	2.5044e-11	3.1846e-09	FALSE
STJ.hTEKT2.g66515	hTEKT2	857.14	176.64	857.14	176.64	-2.2722	231530	10434	6.662	1.3508e-11	1	2.7015e-11	3.4129e-09	FALSE
STJ.hSEPHS2.g59079	hSEPHS2	840.96	168.77	840.96	168.77	-2.3102	225920	10229	6.6461	1.5044e-11	1	3.0088e-11	3.7461e-09	FALSE
STJ.hUGT1A1.g71765	hUGT1A1	2655.3	1440.2	2655.3	1440.2	-0.88219	738290	33741	6.6153	1.8544e-11	1	3.7089e-11	4.5446e-09	FALSE
STJ.hACP6.g688	hACP6	1187.7	394.92	1187.7	394.92	-1.5861	314220	14637	6.5524	2.83e-11	1	5.6601e-11	6.7642e-09	FALSE
STJ.hADRM1.g1541	hADRM1	1314	488.3	1314	488.3	-1.4263	340890	16257	6.476	4.708e-11	1	9.416e-11	1.0553e-08	FALSE
STJ.hSLC12A6.g60372	hSLC12A6	1230.1	435.42	1230.1	435.42	-1.4962	315760	15181	6.4499	5.5958e-11	1	1.1192e-10	1.2399e-08	FALSE
STJ.hEYA1.g21142	hEYA1	2504.7	1358	2504.7	1358	-0.88264	657430	31757	6.4346	6.1903e-11	1	1.2381e-10	1.3561e-08	FALSE
STJ.hVPS16.g72934	hVPS16	1019.9	301.53	1019.9	301.53	-1.7546	258000	12497	6.4258	6.5572e-11	1	1.3114e-10	1.4304e-08	FALSE
STJ.hFAM86B1.g22383	hFAM86B1	964.28	266.65	964.28	266.65	-1.8506	243340	11790	6.4247	6.6046e-11	1	1.3209e-10	1.4387e-08	FALSE
STJ.hEEFSEC.g19401	hEEFSEC	837.93	194.65	837.93	194.65	-2.1003	206910	10191	6.3722	9.3148e-11	1	1.863e-10	1.9899e-08	FALSE
STJ.hPPME1.g51795	hPPME1	959.22	273.4	959.22	273.4	-1.8071	235170	11726	6.3333	1.2e-10	1	2.4001e-10	2.4982e-08	FALSE
STJ.hCABP2.g9045	hCABP2	1695.1	777.46	1695.1	777.46	-1.1235	421000	21175	6.3059	1.4326e-10	1	2.8652e-10	2.9389e-08	FALSE
STJ.hGPRASP1.g26799	hGPRASP1	2237.9	1179.1	2237.9	1179.1	-0.92382	560450	28252	6.2988	1.5e-10	1	2.9999e-10	3.0649e-08	FALSE
STJ.hARAF.g3625	hARAF	1141.2	401.67	1141.2	401.67	-1.5041	273430	14043	6.2403	2.183e-10	1	4.3661e-10	4.2799e-08	FALSE
STJ.hCUL5.g15766	hCUL5	1667.8	769.58	1667.8	769.58	-1.1148	403370	20821	6.2247	2.4125e-10	1	4.8249e-10	4.7059e-08	FALSE
STJ.hMIB1.g38942	hMIB1	484.16	15.752	484.16	15.752	-4.8561	109700	5767.4	6.2161	2.5476e-10	1	5.0953e-10	4.9571e-08	FALSE
STJ.hBMPR2.g6306	hBMPR2	1627.3	744.83	1627.3	744.83	-1.1265	389410	20297	6.1944	2.9246e-10	1	5.8493e-10	5.5796e-08	FALSE
STJ.hSLC39A9.g61389	hSLC39A9	1387.8	585.06	1387.8	585.06	-1.2447	322190	17205	6.1198	4.6833e-10	1	9.3666e-10	8.5337e-08	FALSE
STJ.hVPS16.g72935	hVPS16	660.03	114.76	660.03	114.76	-2.5136	148660	7955.2	6.1135	4.8741e-10	1	9.7482e-10	8.8604e-08	FALSE
STJ.hYTHDF2.g74238	hYTHDF2	1282.7	517.56	1282.7	517.56	-1.3077	292700	15854	6.0765	6.1421e-10	1	1.2284e-09	1.0972e-07	FALSE
STJ.hBCL11A.g5845	hBCL11A	1416.1	610.94	1416.1	610.94	-1.2115	324130	17569	6.0743	6.2247e-10	1	1.2449e-09	1.1094e-07	FALSE
STJ.hKIAA2012.g33077	hKIAA2012	1019.9	342.04	1019.9	342.04	-1.5734	229730	12497	6.0635	6.6592e-10	1	1.3318e-09	1.176e-07	FALSE
STJ.hSEPHS2.g59078	hSEPHS2	837.93	227.27	837.93	227.27	-1.8778	186450	10191	6.049	7.2864e-10	1	1.4573e-09	1.268e-07	FALSE
STJ.hZBTB18.g74385	hZBTB18	869.26	250.9	869.26	250.9	-1.7886	191190	10587	6.0098	9.2898e-10	1	1.858e-09	1.5777e-07	FALSE
STJ.hCCDC33.g10241	hCCDC33	1528.3	699.83	1528.3	699.83	-1.1257	343180	19016	6.0077	9.4082e-10	1	1.8816e-09	1.5943e-07	FALSE
STJ.hTADA2B.g65461	hTADA2B	945.07	300.41	945.07	300.41	-1.6502	207800	11547	5.9993	9.9065e-10	1	1.9813e-09	1.6696e-07	FALSE
STJ.hSEPHS2.g59081	hSEPHS2	778.3	195.77	778.3	195.77	-1.9857	169670	9439.4	5.9957	1.0129e-09	1	2.0257e-09	1.6996e-07	FALSE
STJ.hSLC35A1.g61134	hSLC35A1	1248.3	505.18	1248.3	505.18	-1.3034	276120	15414	5.9856	1.0778e-09	1	2.1556e-09	1.795e-07	FALSE
STJ.hBTG1.g6717	hBTG1	1457.5	654.82	1457.5	654.82	-1.1531	322170	18103	5.966	1.2159e-09	1	2.4319e-09	2.0014e-07	FALSE
STJ.hMESDC2.g38552	hMESDC2	3107.1	1926.2	3107.1	1926.2	-0.68953	697270	39719	5.9253	1.5582e-09	1	3.1164e-09	2.4856e-07	FALSE
STJ.hTTLL10.g70854	hTTLL10	881.39	271.15	881.39	271.15	-1.697	186200	10740	5.8883	1.9507e-09	1	3.9014e-09	3.0399e-07	FALSE
STJ.hANKH.g2710	hANKH	2034.7	1094.7	2034.7	1094.7	-0.8936	441750	25594	5.8753	2.1107e-09	1	4.2214e-09	3.2593e-07	FALSE
STJ.hAPOO.g3530	hAPOO	1456.5	667.2	1456.5	667.2	-1.1252	311520	18090	5.8686	2.1977e-09	1	4.3953e-09	3.3768e-07	FALSE
STJ.hRAB5C.g54438	hRAB5C	754.04	193.52	754.04	193.52	-1.9566	157090	9134.2	5.8648	2.2485e-09	1	4.497e-09	3.4514e-07	FALSE
STJ.hMIB1.g38943	hMIB1	570.08	85.509	570.08	85.509	-2.7228	117400	6833	5.8622	2.2833e-09	1	4.5666e-09	3.4945e-07	FALSE
STJ.hSIX1.g60196	hSIX1	1414.1	637.94	1414.1	637.94	-1.1471	301190	17543	5.8597	2.3183e-09	1	4.6366e-09	3.541e-07	FALSE
STJ.hC10orf76.g6915	hC10orf76	622.64	115.89	622.64	115.89	-2.4156	128400	7487.9	5.8562	2.3683e-09	1	4.7366e-09	3.6139e-07	FALSE
STJ.hHIRA.g28454	hHIRA	881.39	274.53	881.39	274.53	-1.6792	184140	10740	5.8557	2.3743e-09	1	4.7486e-09	3.6195e-07	FALSE
STJ.hPTRH1.g53877	hPTRH1	955.18	324.04	955.18	324.04	-1.5567	199170	11675	5.8412	2.5917e-09	1	5.1833e-09	3.918e-07	FALSE
STJ.hHSPE1-MOB4.g29776	hHSPE1-MOB4	1751.7	887.72	1751.7	887.72	-0.97975	373200	21909	5.8368	2.6608e-09	1	5.3215e-09	4.0166e-07	FALSE
STJ.hCCPG1.g10755	hCCPG1	1600.1	776.33	1600.1	776.33	-1.0424	339260	19944	5.8327	2.7264e-09	1	5.4528e-09	4.1037e-07	FALSE
STJ.hMIB1.g38940	hMIB1	363.88	2.2502	363.88	2.2502	-6.8107	65387	4288	5.818	2.9773e-09	1	5.9546e-09	4.4323e-07	FALSE
STJ.hSTEAP1B.g64429	hSTEAP1B	1183.6	481.55	1183.6	481.55	-1.2957	246450	14585	5.8132	3.064e-09	1	6.128e-09	4.5499e-07	FALSE
STJ.hMEN1.g38518	hMEN1	600.4	106.89	600.4	106.89	-2.4788	121780	7210.5	5.8119	3.0886e-09	1	6.1772e-09	4.5777e-07	FALSE
STJ.hNEUROD6.g42383	hNEUROD6	1757.7	902.35	1757.7	902.35	-0.96118	365840	21988	5.7686	3.9968e-09	1	7.9937e-09	5.7265e-07	FALSE
STJ.hAKT2.g2110	hAKT2	2139.8	1192.6	2139.8	1192.6	-0.8428	448570	26968	5.7677	4.0177e-09	1	8.0354e-09	5.7511e-07	FALSE
STJ.hSCPEP1.g58583	hSCPEP1	1542.4	743.71	1542.4	743.71	-1.0514	318990	19199	5.7645	4.0954e-09	1	8.1907e-09	5.8439e-07	FALSE
STJ.hSTRAP.g64636	hSTRAP	903.63	299.28	903.63	299.28	-1.591	182620	11022	5.7566	4.2924e-09	1	8.5848e-09	6.0936e-07	FALSE
STJ.hPCGF1.g48589	hPCGF1	1208.9	510.81	1208.9	510.81	-1.2412	243660	14909	5.7172	5.4142e-09	1	1.0828e-08	7.4539e-07	FALSE
STJ.hPDHX.g48962	hPDHX	1296.8	573.81	1296.8	573.81	-1.1749	261370	16036	5.7095	5.6658e-09	1	1.1332e-08	7.7658e-07	FALSE
STJ.hDLEC1.g17787	hDLEC1	1051.2	403.92	1051.2	403.92	-1.3777	209490	12895	5.7	5.9896e-09	1	1.1979e-08	8.1806e-07	FALSE
STJ.hGGN.g25340	hGGN	2236.8	1282.6	2236.8	1282.6	-0.80187	455250	28239	5.6783	6.8032e-09	1	1.3606e-08	9.1705e-07	FALSE
STJ.hPRR21.g52880	hPRR21	1131.1	461.3	1131.1	461.3	-1.292	224290	13914	5.678	6.8141e-09	1	1.3628e-08	9.1772e-07	FALSE
STJ.hLCMT1.g34867	hLCMT1	552.89	93.385	552.89	93.385	-2.553	105570	6619.3	5.648	8.1161e-09	1	1.6232e-08	1.0707e-06	FALSE
STJ.hRABIF.g54515	hRABIF	1353.4	624.44	1353.4	624.44	-1.1147	265710	16763	5.6304	8.9885e-09	1	1.7977e-08	1.1768e-06	FALSE
STJ.hTEKT5.g66527	hTEKT5	2535	1533.5	2535	1533.5	-0.72476	501480	32156	5.5848	1.1697e-08	1	2.3393e-08	1.5059e-06	FALSE
STJ.hTYR.g71216	hTYR	1955.8	1082.4	1955.8	1082.4	-0.85301	381480	24566	5.573	1.2521e-08	1	2.5043e-08	1.6014e-06	FALSE
STJ.hRTF1.g57678	hRTF1	565.02	106.89	565.02	106.89	-2.3913	104940	6770.1	5.568	1.2883e-08	1	2.5766e-08	1.6436e-06	FALSE
STJ.hCHMP5.g12666	hCHMP5	621.63	140.64	621.63	140.64	-2.1361	115670	7475.3	5.5631	1.325e-08	1	2.6501e-08	1.6822e-06	FALSE
STJ.hIGHMBP2.g30484	hIGHMBP2	847.03	282.41	847.03	282.41	-1.5812	159400	10306	5.5618	1.3353e-08	1	2.6706e-08	1.6897e-06	FALSE
STJ.hGHRL.g25407	hGHRL	812.66	261.03	812.66	261.03	-1.6347	152150	9872.3	5.5519	1.4131e-08	1	2.8261e-08	1.7764e-06	FALSE
STJ.hTRAPPC12.g69662	hTRAPPC12	1351.4	633.44	1351.4	633.44	-1.092	257730	16737	5.5496	1.4317e-08	1	2.8634e-08	1.7984e-06	FALSE
STJ.hCOLGALT2.g14228	hCOLGALT2	2589.6	1584.2	2589.6	1584.2	-0.70865	505440	32875	5.5452	1.468e-08	1	2.936e-08	1.838e-06	FALSE
STJ.hRABIF.g54514	hRABIF	1074.5	438.8	1074.5	438.8	-1.29	202030	13192	5.5344	1.5614e-08	1	3.1227e-08	1.9471e-06	FALSE
STJ.hSLC35A2.g61138	hSLC35A2	873.31	302.66	873.31	302.66	-1.5257	162820	10638	5.5327	1.5766e-08	1	3.1532e-08	1.9645e-06	FALSE
STJ.hCMTR2.g13674	hCMTR2	1432.3	696.45	1432.3	696.45	-1.0391	270710	17778	5.5186	1.7083e-08	1	3.4167e-08	2.1167e-06	FALSE
STJ.hPRR30.g52922	hPRR30	1641.5	852.84	1641.5	852.84	-0.94385	310990	20481	5.5108	1.786e-08	1	3.572e-08	2.1919e-06	FALSE
STJ.hFAM212B.g21973	hFAM212B	1561.6	794.34	1561.6	794.34	-0.97435	294380	19447	5.5022	1.875e-08	1	3.7501e-08	2.2831e-06	FALSE
STJ.hZNF324.g75673	hZNF324	1841.6	1005.9	1841.6	1005.9	-0.8719	349250	23078	5.5015	1.8824e-08	1	3.7648e-08	2.2873e-06	FALSE
STJ.hFKBP1A.g23450	hFKBP1A	319.4	2.2502	319.4	2.2502	-6.6232	50293	3745.4	5.4938	1.9672e-08	1	3.9344e-08	2.3711e-06	FALSE
STJ.hZNF333.g75697	hZNF333	1123	479.3	1123	479.3	-1.2266	207150	13810	5.4772	2.1607e-08	1	4.3215e-08	2.5743e-06	FALSE
STJ.hACAT2.g522	hACAT2	1015.8	405.04	1015.8	405.04	-1.3244	186530	12445	5.475	2.1876e-08	1	4.3753e-08	2.6004e-06	FALSE
STJ.hDOT1L.g18448	hDOT1L	724.72	212.65	724.72	212.65	-1.7642	131110	8765.9	5.4693	2.2585e-08	1	4.5169e-08	2.6763e-06	FALSE
STJ.hSEPSECS.g59090	hSEPSECS	602.42	137.26	602.42	137.26	-2.1257	108180	7235.7	5.4684	2.2711e-08	1	4.5422e-08	2.6892e-06	FALSE
STJ.hPTH2.g53658	hPTH2	1133.1	488.3	1133.1	488.3	-1.2127	207870	13939	5.4611	2.3653e-08	1	4.7307e-08	2.788e-06	FALSE
STJ.hHNRNPH3.g29105	hHNRNPH3	1388.8	673.95	1388.8	673.95	-1.042	255510	17218	5.4479	2.5491e-08	1	5.0982e-08	2.9864e-06	FALSE
STJ.hBCL2L2.g5891	hBCL2L2	1297.8	610.94	1297.8	610.94	-1.0857	235910	16049	5.4221	2.9456e-08	1	5.8911e-08	3.397e-06	FALSE
STJ.hHIST1H4D.g28647	hHIST1H4D	1714.3	922.6	1714.3	922.6	-0.8931	313370	21424	5.4087	3.1736e-08	1	6.3471e-08	3.6115e-06	FALSE
STJ.hTFPI2.g66804	hTFPI2	643.86	167.64	643.86	167.64	-1.935	113390	7753	5.4084	3.1789e-08	1	6.3579e-08	3.615e-06	FALSE
STJ.hPIK3C3.g49972	hPIK3C3	682.27	193.52	682.27	193.52	-1.8125	119440	8233.6	5.3863	3.5956e-08	1	7.1911e-08	4.0325e-06	FALSE
STJ.hTRAPPC6A.g69694	hTRAPPC6A	962.26	378.04	962.26	378.04	-1.3456	170650	11765	5.3862	3.5987e-08	1	7.1974e-08	4.0331e-06	FALSE
STJ.hPCGF3.g48597	hPCGF3	1184.6	536.68	1184.6	536.68	-1.1408	209910	14598	5.3627	4.0988e-08	1	8.1976e-08	4.5055e-06	FALSE
STJ.hNOVA1.g44239	hNOVA1	725.73	223.9	725.73	223.9	-1.6921	125920	8778.6	5.3561	4.2519e-08	1	8.5039e-08	4.6442e-06	FALSE
STJ.hZBTB18.g74387	hZBTB18	590.29	139.52	590.29	139.52	-2.0731	101600	7084.6	5.3555	4.2649e-08	1	8.5298e-08	4.6551e-06	FALSE
STJ.hCDH2.g11438	hCDH2	2471.3	1524.5	2471.3	1524.5	-0.69656	448210	31318	5.3501	4.3954e-08	1	8.7909e-08	4.774e-06	FALSE
STJ.hCCDC62.g10325	hCCDC62	2655.3	1673.1	2655.3	1673.1	-0.66607	482400	33741	5.3474	4.4625e-08	1	8.925e-08	4.8386e-06	FALSE
STJ.hAQP4.g3593	hAQP4	995.61	406.17	995.61	406.17	-1.2914	173720	12188	5.3391	4.6703e-08	1	9.3406e-08	5.0372e-06	FALSE
STJ.hSPANXN5.g63098	hSPANXN5	2030.6	1178	2030.6	1178	-0.78508	363500	25542	5.3351	4.775e-08	1	9.55e-08	5.1358e-06	FALSE
STJ.hNAA38.g41376	hNAA38	1428.2	720.08	1428.2	720.08	-0.987	250730	17726	5.3189	5.2201e-08	1	1.044e-07	5.5836e-06	FALSE
STJ.hMGEA5.g38893	hMGEA5	1377.7	682.95	1377.7	682.95	-1.0113	241330	17075	5.3167	5.2846e-08	1	1.0569e-07	5.6437e-06	FALSE
STJ.hUBE2N.g71447	hUBE2N	602.42	150.77	602.42	150.77	-1.9913	102000	7235.7	5.3096	5.4923e-08	1	1.0985e-07	5.8424e-06	FALSE
STJ.hAPBA2.g3289	hAPBA2	951.14	379.17	951.14	379.17	-1.3245	163580	11624	5.3052	5.6277e-08	1	1.1255e-07	5.966e-06	FALSE
STJ.hPGGT1B.g49461	hPGGT1B	413.41	42.755	413.41	42.755	-3.2435	68691	4895.2	5.3031	5.6937e-08	1	1.1387e-07	6.0154e-06	FALSE
STJ.hSYTL4.g65353	hSYTL4	2423.8	1497.5	2423.8	1497.5	-0.69433	429010	30693	5.2872	6.209e-08	1	1.2418e-07	6.5109e-06	FALSE
STJ.hPPP1R21.g51900	hPPP1R21	1709.2	938.35	1709.2	938.35	-0.86444	297120	21358	5.2747	6.6499e-08	1	1.33e-07	6.9403e-06	FALSE
STJ.hPRRG2.g52986	hPRRG2	1557.6	824.71	1557.6	824.71	-0.91654	268560	19395	5.2625	7.1063e-08	1	1.4213e-07	7.3326e-06	FALSE
STJ.hCALHM1.g9261	hCALHM1	3456.8	2349.3	3456.8	2349.3	-0.55705	613380	44370	5.2582	7.2755e-08	1	1.4551e-07	7.4923e-06	FALSE
STJ.hDOCK6.g18381	hDOCK6	1322.1	650.32	1322.1	650.32	-1.0225	225640	16360	5.252	7.523e-08	1	1.5046e-07	7.7062e-06	FALSE
STJ.hRBM15.g55137	hRBM15	932.94	372.42	932.94	372.42	-1.3226	157100	11393	5.2514	7.5462e-08	1	1.5092e-07	7.7249e-06	FALSE
STJ.hTCF3.g66260	hTCF3	1190.7	554.69	1190.7	554.69	-1.1007	202250	14676	5.25	7.6053e-08	1	1.5211e-07	7.775e-06	FALSE
STJ.hSSX2.g64128	hSSX2	2154	1289.4	2154	1289.4	-0.73985	373740	27154	5.2467	7.7427e-08	1	1.5485e-07	7.8999e-06	FALSE
STJ.hZNF799.g76995	hZNF799	1550.5	822.46	1550.5	822.46	-0.91391	265040	19304	5.2402	8.0201e-08	1	1.604e-07	8.1454e-06	FALSE
STJ.hUSP14.g72208	hUSP14	1458.5	753.83	1458.5	753.83	-0.95129	248310	18116	5.2357	8.217e-08	1	1.6434e-07	8.329e-06	FALSE
STJ.hZNF524.g76151	hZNF524	1282.7	624.44	1282.7	624.44	-1.0373	216630	15854	5.2276	8.5861e-08	1	1.7172e-07	8.6747e-06	FALSE
STJ.hNEUROD1.g42373	hNEUROD1	762.12	259.9	762.12	259.9	-1.5484	126110	9235.9	5.2258	8.6693e-08	1	1.7339e-07	8.7246e-06	FALSE
STJ.hZNF740.g76841	hZNF740	2546.1	1608.9	2546.1	1608.9	-0.66188	439180	32302	5.2146	9.2111e-08	1	1.8422e-07	9.2041e-06	FALSE
STJ.hSEPT3.g59119	hSEPT3	1523.2	806.71	1523.2	806.71	-0.91617	256700	18951	5.2049	9.7052e-08	1	1.941e-07	9.6418e-06	FALSE
STJ.hBCOR.g5941	hBCOR	1082.5	482.68	1082.5	482.68	-1.1636	179920	13295	5.2025	9.8319e-08	1	1.9664e-07	9.749e-06	FALSE
STJ.hEFNB2.g19510	hEFNB2	1549.5	826.96	1549.5	826.96	-0.90511	261040	19291	5.2023	9.8422e-08	1	1.9684e-07	9.7529e-06	FALSE
STJ.hZFAND5.g74822	hZFAND5	1474.7	770.71	1474.7	770.71	-0.93529	247810	18325	5.2006	9.9302e-08	1	1.986e-07	9.8024e-06	FALSE
STJ.hLGR5.g35195	hLGR5	1471.7	768.46	1471.7	768.46	-0.93653	247260	18286	5.2004	9.9422e-08	1	1.9884e-07	9.8081e-06	FALSE
STJ.hCC2D1A.g9866	hCC2D1A	1741.6	974.36	1741.6	974.36	-0.83721	294300	21778	5.1988	1.0029e-07	1	2.0058e-07	9.8812e-06	FALSE
STJ.hSPRR2E.g63630	hSPRR2E	1478.8	774.08	1478.8	774.08	-0.93294	248280	18377	5.1982	1.0062e-07	1	2.0125e-07	9.9014e-06	FALSE
STJ.hGDF1.g25135	hGDF1	982.47	412.92	982.47	412.92	-1.2485	162190	12021	5.1946	1.0256e-07	1	2.0513e-07	1.0065e-05	FALSE
STJ.hVPS45.g73001	hVPS45	498.31	97.886	498.31	97.886	-2.3361	80170	5942.4	5.1945	1.0261e-07	1	2.0522e-07	1.0065e-05	FALSE
STJ.hSLC35G5.g61253	hSLC35G5	1473.7	771.83	1473.7	771.83	-0.9322	246310	18312	5.1867	1.0702e-07	1	2.1404e-07	1.0432e-05	FALSE
STJ.hCLPSL2.g13507	hCLPSL2	1153.3	535.56	1153.3	535.56	-1.1052	190800	14198	5.1843	1.084e-07	1	2.168e-07	1.0553e-05	FALSE
STJ.hNMI.g42991	hNMI	921.82	372.42	921.82	372.42	-1.3053	150930	11252	5.1794	1.1131e-07	1	2.2261e-07	1.0808e-05	FALSE
STJ.hUBE2N.g71444	hUBE2N	395.21	41.63	395.21	41.63	-3.2163	62510	4671.8	5.1792	1.1145e-07	1	2.229e-07	1.0809e-05	FALSE
STJ.hUBE2N.g71446	hUBE2N	331.53	13.501	331.53	13.501	-4.5192	50572	3893.1	5.1674	1.1868e-07	1	2.3735e-07	1.1438e-05	FALSE
STJ.hKLHL6.g33607	hKLHL6	1167.4	547.93	1167.4	547.93	-1.0899	191900	14379	5.1664	1.1931e-07	1	2.3863e-07	1.1492e-05	FALSE
STJ.hHIRA.g28455	hHIRA	893.52	354.41	893.52	354.41	-1.3316	145320	10894	5.1652	1.2009e-07	1	2.4017e-07	1.1552e-05	FALSE
STJ.hWIPF3.g73678	hWIPF3	741.91	254.28	741.91	254.28	-1.5411	118890	8981.7	5.1453	1.3355e-07	1	2.6711e-07	1.2714e-05	FALSE
STJ.hBCOR.g5943	hBCOR	668.12	207.02	668.12	207.02	-1.6855	106310	8056.4	5.1372	1.3946e-07	1	2.7893e-07	1.3227e-05	FALSE
STJ.hTOX4.g69308	hTOX4	1067.4	480.43	1067.4	480.43	-1.15	172250	13101	5.1279	1.4649e-07	1	2.9298e-07	1.3826e-05	FALSE
STJ.hSRPK1.g63885	hSRPK1	1063.3	478.18	1063.3	478.18	-1.1513	171200	13050	5.1223	1.509e-07	1	3.0179e-07	1.4199e-05	FALSE
STJ.hHNRNPR.g29126	hHNRNPR	2366.2	1480.7	2366.2	1480.7	-0.67598	392110	29936	5.1182	1.5422e-07	1	3.0844e-07	1.4494e-05	FALSE
STJ.hGPR39.g26705	hGPR39	1113.9	515.31	1113.9	515.31	-1.1106	179140	13694	5.115	1.5691e-07	1	3.1382e-07	1.4702e-05	FALSE
STJ.hSLC39A9.g61387	hSLC39A9	881.39	352.16	881.39	352.16	-1.3211	140040	10740	5.1066	1.6396e-07	1	3.2792e-07	1.5252e-05	FALSE
STJ.hLCE1A.g34784	hLCE1A	908.68	371.29	908.68	371.29	-1.2889	144400	11086	5.104	1.6627e-07	1	3.3253e-07	1.5429e-05	FALSE
STJ.hSLC29A3.g61000	hSLC29A3	2051.9	1232	2051.9	1232	-0.73546	336090	25819	5.1024	1.6772e-07	1	3.3543e-07	1.5545e-05	FALSE
STJ.hHIST1H2AJ.g28518	hHIST1H2AJ	646.89	196.9	646.89	196.9	-1.711	101250	7790.9	5.0982	1.7145e-07	1	3.4291e-07	1.5816e-05	FALSE
STJ.hCOG7.g14009	hCOG7	837.93	324.04	837.93	324.04	-1.368	132040	10191	5.0905	1.7853e-07	1	3.5706e-07	1.641e-05	FALSE
STJ.hC4B.g8357	hC4B	867.24	344.29	867.24	344.29	-1.3303	136740	10561	5.0887	1.803e-07	1	3.6059e-07	1.6533e-05	FALSE
STJ.hKCTD15.g32591	hKCTD15	1986.2	1182.5	1986.2	1182.5	-0.74765	322940	24961	5.0868	1.821e-07	1	3.642e-07	1.6678e-05	FALSE
STJ.hSCRIB.g58592	hSCRIB	1140.2	537.81	1140.2	537.81	-1.0826	181410	14030	5.0853	1.8351e-07	1	3.6702e-07	1.6788e-05	FALSE
STJ.hSCIN.g58459	hSCIN	1538.4	834.84	1538.4	834.84	-0.88106	247500	19147	5.0845	1.8429e-07	1	3.6859e-07	1.685e-05	FALSE
STJ.hZBTB18.g74384	hZBTB18	879.37	353.29	879.37	353.29	-1.3132	138380	10715	5.0823	1.8641e-07	1	3.7281e-07	1.7003e-05	FALSE
STJ.hTRNP1.g70213	hTRNP1	1018.9	451.17	1018.9	451.17	-1.1734	161130	12484	5.0808	1.8792e-07	1	3.7584e-07	1.7121e-05	FALSE
STJ.hSTK11.g64468	hSTK11	645.88	198.02	645.88	198.02	-1.7006	100290	7778.3	5.0781	1.906e-07	1	3.812e-07	1.727e-05	FALSE
STJ.hEZH2.g21164	hEZH2	576.14	154.14	576.14	154.14	-1.8953	89042	6908.4	5.0772	1.9154e-07	1	3.8308e-07	1.7335e-05	FALSE
STJ.hC19orf38.g7595	hC19orf38	789.41	292.53	789.41	292.53	-1.4291	123450	9579.4	5.0767	1.9199e-07	1	3.8398e-07	1.7359e-05	FALSE
STJ.hFBXO45.g22841	hFBXO45	990.56	432.05	990.56	432.05	-1.1952	155970	12124	5.0723	1.9651e-07	1	3.9302e-07	1.7675e-05	FALSE
STJ.hZBTB2.g74391	hZBTB2	1867.9	1092.5	1867.9	1092.5	-0.77325	300630	23420	5.0669	2.0222e-07	1	4.0444e-07	1.8094e-05	FALSE
STJ.hSOX12.g62870	hSOX12	789.41	293.66	789.41	293.66	-1.4236	122890	9579.4	5.0652	2.0394e-07	1	4.0789e-07	1.8185e-05	FALSE
STJ.hTMEM184A.g68044	hTMEM184A	2283.3	1423.3	2283.3	1423.3	-0.68154	369850	28848	5.0637	2.0563e-07	1	4.1126e-07	1.8303e-05	FALSE
STJ.hLMOD1.g35616	hLMOD1	1143.2	543.43	1143.2	543.43	-1.0715	179850	14069	5.0564	2.1357e-07	1	4.2714e-07	1.8945e-05	FALSE
STJ.hCBLL1.g9769	hCBLL1	1152.3	550.18	1152.3	550.18	-1.0651	181260	14185	5.0554	2.1476e-07	1	4.2951e-07	1.904e-05	FALSE
STJ.hSIX2.g60201	hSIX2	1251.3	623.32	1251.3	623.32	-1.0043	197200	15452	5.0521	2.1847e-07	1	4.3693e-07	1.9313e-05	FALSE
STJ.hKPNB1.g33814	hKPNB1	298.18	7.8759	298.18	7.8759	-5.075	42138	3487.4	5.0506	2.2018e-07	1	4.4036e-07	1.9431e-05	FALSE
STJ.hYLPM1.g74190	hYLPM1	1229.1	607.57	1229.1	607.57	-1.0153	193150	15168	5.0467	2.2476e-07	1	4.4952e-07	1.9768e-05	FALSE
STJ.hFBXL3.g22704	hFBXL3	2545.1	1639.3	2545.1	1639.3	-0.63434	410260	32289	5.041	2.3157e-07	1	4.6314e-07	2.0116e-05	FALSE
STJ.hHEXDC.g28255	hHEXDC	1852.7	1086.9	1852.7	1086.9	-0.76894	293290	23223	5.0258	2.5072e-07	1	5.0145e-07	2.1538e-05	FALSE
STJ.hSERPINA4.g59224	hSERPINA4	2407.7	1531.3	2407.7	1531.3	-0.65254	384010	30481	5.0197	2.588e-07	1	5.176e-07	2.217e-05	FALSE
STJ.hUNC50.g71952	hUNC50	1282.7	651.45	1282.7	651.45	-0.97635	199220	15854	5.0131	2.6773e-07	1	5.3547e-07	2.2859e-05	FALSE
STJ.hRNF130.g56498	hRNF130	644.87	203.65	644.87	203.65	-1.6581	97340	7765.7	5.0069	2.7652e-07	1	5.5303e-07	2.3545e-05	FALSE
STJ.hBRE.g6518	hBRE	1652.6	933.85	1652.6	933.85	-0.82281	258310	20625	5.0049	2.795e-07	1	5.59e-07	2.3694e-05	FALSE
STJ.hVTA1.g73116	hVTA1	505.39	117.01	505.39	117.01	-2.1013	75417	6030	5.0014	2.8456e-07	1	5.6911e-07	2.4057e-05	FALSE
STJ.hPFN4.g49385	hPFN4	1119.9	533.31	1119.9	533.31	-1.069	172070	13772	4.9988	2.8839e-07	1	5.7677e-07	2.4328e-05	FALSE
STJ.hOR5K3.g46861	hOR5K3	918.79	390.42	918.79	390.42	-1.2326	139590	11214	4.9896	3.0249e-07	1	6.0498e-07	2.5448e-05	FALSE
STJ.hGOLT1B.g26258	hGOLT1B	1768.9	1027.2	1768.9	1027.2	-0.78346	275000	22132	4.985	3.098e-07	1	6.1961e-07	2.5991e-05	FALSE
STJ.hPCBP2.g48293	hPCBP2	807.61	313.91	807.61	313.91	-1.3605	121870	9808.6	4.9849	3.0995e-07	1	6.199e-07	2.5991e-05	FALSE
STJ.hRAC1.g54537	hRAC1	1123	537.81	1123	537.81	-1.0608	171210	13810	4.9793	3.1902e-07	1	6.3804e-07	2.6665e-05	FALSE
STJ.hC11orf53.g6990	hC11orf53	689.35	235.15	689.35	235.15	-1.5476	103150	8322.2	4.9788	3.1991e-07	1	6.3982e-07	2.6711e-05	FALSE
STJ.hC3orf35.g8307	hC3orf35	910.71	385.92	910.71	385.92	-1.2365	137700	11111	4.9785	3.2032e-07	1	6.4064e-07	2.673e-05	FALSE
STJ.hCCDC85A.g10426	hCCDC85A	1383.7	732.45	1383.7	732.45	-0.91684	212090	17153	4.9729	3.2986e-07	1	6.5971e-07	2.7452e-05	FALSE
STJ.hCTNND1.g15602	hCTNND1	2382.4	1520	2382.4	1520	-0.64796	371830	30149	4.9665	3.4086e-07	1	6.8172e-07	2.8186e-05	FALSE
STJ.hBIRC3.g6149	hBIRC3	2718	1794.6	2718	1794.6	-0.59862	426330	34568	4.9665	3.4086e-07	1	6.8172e-07	2.8186e-05	FALSE
STJ.hRAB25.g54281	hRAB25	1593	893.35	1593	893.35	-0.83372	244740	19853	4.9655	3.4267e-07	1	6.8533e-07	2.8306e-05	FALSE
STJ.hBCL2L2.g5890	hBCL2L2	791.44	304.91	791.44	304.91	-1.3732	118350	9604.8	4.9643	3.4467e-07	1	6.8934e-07	2.8456e-05	FALSE
STJ.hKCNK18.g32441	hKCNK18	1019.9	465.8	1019.9	465.8	-1.1289	153500	12497	4.9564	3.5907e-07	1	7.1815e-07	2.9379e-05	FALSE
STJ.hMOB4.g39471	hMOB4	1214.9	608.69	1214.9	608.69	-0.99593	183770	14986	4.9523	3.6665e-07	1	7.333e-07	2.992e-05	FALSE
STJ.hACTL6A.g822	hACTL6A	441.71	83.259	441.71	83.259	-2.3935	64243	5243.4	4.9504	3.7024e-07	1	7.4048e-07	3.0165e-05	FALSE
STJ.hC1orf50.g7857	hC1orf50	636.79	203.65	636.79	203.65	-1.6399	93805	7664.6	4.9475	3.7593e-07	1	7.5185e-07	3.0564e-05	FALSE
STJ.hOR2M7.g46232	hOR2M7	743.93	275.65	743.93	275.65	-1.429	109640	9007.1	4.9341	4.0264e-07	1	8.0528e-07	3.2396e-05	FALSE
STJ.hPTDSS1.g53550	hPTDSS1	676.21	230.65	676.21	230.65	-1.5476	99261	8157.6	4.9331	4.0465e-07	1	8.0929e-07	3.2523e-05	FALSE
STJ.hSLC6A4.g61655	hSLC6A4	796.49	311.66	796.49	311.66	-1.3509	117530	9668.5	4.9307	4.0965e-07	1	8.1929e-07	3.2813e-05	FALSE
STJ.hMDH2.g38244	hMDH2	2033.7	1246.6	2033.7	1246.6	-0.7056	309720	25581	4.9208	4.3095e-07	1	8.619e-07	3.4282e-05	FALSE
STJ.hZBTB18.g74386	hZBTB18	921.82	401.67	921.82	401.67	-1.1965	135280	11252	4.9036	4.7045e-07	1	9.409e-07	3.7062e-05	FALSE
STJ.hADAM32.g1031	hADAM32	1281.7	664.95	1281.7	664.95	-0.94566	190170	15841	4.8999	4.7943e-07	1	9.5887e-07	3.7674e-05	FALSE
STJ.hSYS1.g65268	hSYS1	903.63	389.29	903.63	389.29	-1.2128	132270	11022	4.8992	4.8116e-07	1	9.6232e-07	3.779e-05	FALSE
STJ.hBEAN1.g5977	hBEAN1	1746.6	1022.7	1746.6	1022.7	-0.77154	262000	21844	4.8978	4.8449e-07	1	9.6898e-07	3.8014e-05	FALSE
STJ.hPUS7L.g53948	hPUS7L	684.29	239.65	684.29	239.65	-1.5098	98853	8258.9	4.8927	4.9729e-07	1	9.9457e-07	3.884e-05	FALSE
STJ.hGPR15.g26559	hGPR15	1887.1	1135.2	1887.1	1135.2	-0.73267	282650	23670	4.887	5.1203e-07	1	1.0241e-06	3.9871e-05	FALSE
STJ.hCTNNB1.g15589	hCTNNB1	3983.5	2875.8	3983.5	2875.8	-0.46991	613440	51406	4.8853	5.1635e-07	1	1.0327e-06	4.0154e-05	FALSE
STJ.hPTGFRN.g53622	hPTGFRN	1051.2	497.3	1051.2	497.3	-1.0783	153400	12895	4.8777	5.3674e-07	1	1.0735e-06	4.1482e-05	FALSE
STJ.hTGFB1I1.g66839	hTGFB1I1	1899.2	1146.5	1899.2	1146.5	-0.72769	283310	23828	4.8764	5.4014e-07	1	1.0803e-06	4.1704e-05	FALSE
STJ.hTRPM2.g70274	hTRPM2	1611.2	921.48	1611.2	921.48	-0.80542	237840	20088	4.8662	5.6882e-07	1	1.1376e-06	4.3852e-05	FALSE
STJ.hCPA2.g14545	hCPA2	1070.4	513.06	1070.4	513.06	-1.0595	155320	13140	4.8622	5.8051e-07	1	1.161e-06	4.4665e-05	FALSE
STJ.hUBE2T.g71479	hUBE2T	1494.9	832.59	1494.9	832.59	-0.84363	219350	18586	4.8584	5.9171e-07	1	1.1834e-06	4.5414e-05	FALSE
STJ.hHLA-B.g28781	hHLA-B	1312	693.08	1312	693.08	-0.91968	191520	16231	4.858	5.9282e-07	1	1.1856e-06	4.5477e-05	FALSE
STJ.hADM5.g1447	hADM5	1303.9	687.45	1303.9	687.45	-0.92251	190000	16127	4.8543	6.0419e-07	1	1.2084e-06	4.6257e-05	FALSE
STJ.hFAM46D.g22159	hFAM46D	1227.1	630.07	1227.1	630.07	-0.96053	178210	15142	4.8517	6.1201e-07	1	1.224e-06	4.6741e-05	FALSE
STJ.hPICALM.g49824	hPICALM	1056.3	504.05	1056.3	504.05	-1.0658	152460	12960	4.8506	6.1533e-07	1	1.2307e-06	4.6948e-05	FALSE
STJ.hFBF1.g22600	hFBF1	1953.8	1194.9	1953.8	1194.9	-0.70897	288000	24539	4.8448	6.3362e-07	1	1.2672e-06	4.8199e-05	FALSE
STJ.hPLAC9.g50394	hPLAC9	646.89	219.4	646.89	219.4	-1.5556	91376	7790.9	4.8433	6.3864e-07	1	1.2773e-06	4.8511e-05	FALSE
STJ.hPPME1.g51794	hPPME1	670.14	235.15	670.14	235.15	-1.5069	94609	8081.7	4.8387	6.5343e-07	1	1.3069e-06	4.9513e-05	FALSE
STJ.hPLD5.g50522	hPLD5	1770.9	1050.9	1770.9	1050.9	-0.75233	259210	22159	4.8369	6.5939e-07	1	1.3188e-06	4.9857e-05	FALSE
STJ.hHNRNPUL1.g29132	hHNRNPUL1	1521.2	856.22	1521.2	856.22	-0.82844	221110	18925	4.8339	6.6932e-07	1	1.3386e-06	5.0542e-05	FALSE
STJ.hSDK1.g58730	hSDK1	1508.1	846.09	1508.1	846.09	-0.83307	219110	18755	4.8337	6.6997e-07	1	1.3399e-06	5.0544e-05	FALSE
STJ.hNCF4.g41793	hNCF4	844	354.41	844	354.41	-1.2494	119850	10268	4.8316	6.773e-07	1	1.3546e-06	5.0969e-05	FALSE
STJ.hZNF404.g75836	hZNF404	2963.6	2024.1	2963.6	2024.1	-0.54984	441320	37816	4.8312	6.7867e-07	1	1.3573e-06	5.0978e-05	FALSE
STJ.hRBSN.g55357	hRBSN	220.35	1.1251	220.35	1.1251	-6.7026	24029	2547.9	4.8309	6.7955e-07	1	1.3591e-06	5.0997e-05	FALSE
STJ.hVPS52.g73016	hVPS52	1826.5	1095.9	1826.5	1095.9	-0.73645	266890	22881	4.8299	6.8294e-07	1	1.3659e-06	5.1223e-05	FALSE
STJ.hDOK4.g18414	hDOK4	1790.1	1068.9	1790.1	1068.9	-0.7434	260070	22408	4.8179	7.2526e-07	1	1.4505e-06	5.3901e-05	FALSE
STJ.hSIX2.g60198	hSIX2	1178.6	598.57	1178.6	598.57	-0.97626	168200	14521	4.8132	7.4278e-07	1	1.4856e-06	5.4992e-05	FALSE
STJ.hRHAG.g55971	hRHAG	846.02	357.79	846.02	357.79	-1.2393	119180	10293	4.8122	7.4627e-07	1	1.4925e-06	5.5224e-05	FALSE
STJ.hCOMMD3-BMI1.g14251	hCOMMD3-BMI1	1180.6	600.82	1180.6	600.82	-0.97333	168070	14547	4.807	7.6609e-07	1	1.5322e-06	5.6576e-05	FALSE
STJ.hSMURF1.g62360	hSMURF1	1177.6	598.57	1177.6	598.57	-0.97503	167610	14508	4.8069	7.6637e-07	1	1.5327e-06	5.6576e-05	FALSE
STJ.hPEX19.g49278	hPEX19	780.32	312.78	780.32	312.78	-1.3161	109290	9464.8	4.8057	7.711e-07	1	1.5422e-06	5.6869e-05	FALSE
STJ.hPCGF6.g48604	hPCGF6	883.42	384.79	883.42	384.79	-1.1969	124310	10766	4.8056	7.7144e-07	1	1.5429e-06	5.6869e-05	FALSE
STJ.hKLK12.g33635	hKLK12	917.78	409.54	917.78	409.54	-1.1622	129150	11201	4.8022	7.8469e-07	1	1.5694e-06	5.7681e-05	FALSE
STJ.hGATM.g24929	hGATM	929.91	418.55	929.91	418.55	-1.1498	130750	11355	4.7989	7.9753e-07	1	1.5951e-06	5.842e-05	FALSE
STJ.hBLOC1S6.g6223	hBLOC1S6	2104.4	1323.1	2104.4	1323.1	-0.66905	305200	26506	4.7989	7.9776e-07	1	1.5955e-06	5.842e-05	FALSE
STJ.hMANEAL.g37429	hMANEAL	623.65	208.15	623.65	208.15	-1.5785	86320	7500.5	4.7976	8.0288e-07	1	1.6058e-06	5.8684e-05	FALSE
STJ.hSMAD6.g61999	hSMAD6	661.05	232.9	661.05	232.9	-1.501	91654	7967.9	4.7964	8.0752e-07	1	1.615e-06	5.8912e-05	FALSE
STJ.hPYGO1.g54073	hPYGO1	676.21	243.03	676.21	243.03	-1.4726	93823	8157.6	4.7961	8.0898e-07	1	1.618e-06	5.8973e-05	FALSE
STJ.hSF3B5.g59487	hSF3B5	1065.4	517.56	1065.4	517.56	-1.0401	150040	13076	4.7906	8.3151e-07	1	1.663e-06	6.0236e-05	FALSE
STJ.hBTBD19.g6674	hBTBD19	893.52	393.79	893.52	393.79	-1.18	124870	10894	4.7879	8.4262e-07	1	1.6852e-06	6.0854e-05	FALSE
STJ.hCDC42EP4.g11331	hCDC42EP4	1013.8	480.43	1013.8	480.43	-1.0758	142250	12420	4.7861	8.5031e-07	1	1.7006e-06	6.1255e-05	FALSE
STJ.hGET4.g25245	hGET4	516.5	140.64	516.5	140.64	-1.8693	70637	6167.8	4.786	8.5089e-07	1	1.7018e-06	6.1268e-05	FALSE
STJ.hTHAP5.g66960	hTHAP5	1534.4	873.1	1534.4	873.1	-0.81271	218630	19095	4.7854	8.5341e-07	1	1.7068e-06	6.1392e-05	FALSE
STJ.hVSTM5.g73105	hVSTM5	2080.2	1306.3	2080.2	1306.3	-0.67084	299460	26189	4.7822	8.6679e-07	1	1.7336e-06	6.2188e-05	FALSE
STJ.hST3GAL4.g64194	hST3GAL4	812.66	337.54	812.66	337.54	-1.2651	112870	9872.3	4.7819	8.6837e-07	1	1.7367e-06	6.2266e-05	FALSE
STJ.hZNF852.g77130	hZNF852	931.93	421.92	931.93	421.92	-1.1414	130060	11380	4.7808	8.728e-07	1	1.7456e-06	6.2555e-05	FALSE
STJ.hCAPZB.g9527	hCAPZB	454.85	103.51	454.85	103.51	-2.1249	61719	5405.4	4.7788	8.819e-07	1	1.7638e-06	6.3061e-05	FALSE
STJ.hUBE2F.g71400	hUBE2F	613.54	203.65	613.54	203.65	-1.5864	84006	7374.4	4.7732	9.0678e-07	1	1.8136e-06	6.4631e-05	FALSE
STJ.hRELL2.g55580	hRELL2	963.27	445.55	963.27	445.55	-1.1106	134020	11778	4.7705	9.1882e-07	1	1.8376e-06	6.5459e-05	FALSE
STJ.hVPS52.g73018	hVPS52	1012.8	481.55	1012.8	481.55	-1.071	141110	12407	4.7694	9.2391e-07	1	1.8478e-06	6.5762e-05	FALSE
STJ.hWNT4.g73762	hWNT4	749.99	295.91	749.99	295.91	-1.3388	103100	9083.4	4.7645	9.4673e-07	1	1.8935e-06	6.7262e-05	FALSE
STJ.hUBE2R2.g71470	hUBE2R2	1461.6	820.21	1461.6	820.21	-0.83268	205670	18155	4.7599	9.6832e-07	1	1.9366e-06	6.8639e-05	FALSE
STJ.hRASGRF2.g54936	hRASGRF2	471.02	114.76	471.02	114.76	-2.0277	63460	5605	4.7586	9.7472e-07	1	1.9494e-06	6.9061e-05	FALSE
STJ.hRING1.g56218	hRING1	1585.9	918.1	1585.9	918.1	-0.78792	222980	19761	4.7505	1.0144e-06	1	2.0287e-06	7.1574e-05	FALSE
STJ.hGRK6.g27084	hGRK6	1208.9	628.94	1208.9	628.94	-0.94158	168170	14909	4.7497	1.0187e-06	1	2.0374e-06	7.1817e-05	FALSE
STJ.hCELA2B.g11889	hCELA2B	981.46	461.3	981.46	461.3	-1.0876	135280	12009	4.7467	1.0339e-06	1	2.0677e-06	7.2784e-05	FALSE
STJ.hCD3E.g11068	hCD3E	2112.5	1338.9	2112.5	1338.9	-0.65752	299240	26611	4.7424	1.0563e-06	1	2.1125e-06	7.3958e-05	FALSE
STJ.hZNF589.g76385	hZNF589	521.56	147.39	521.56	147.39	-1.8162	70001	6230.4	4.7403	1.0668e-06	1	2.1337e-06	7.4498e-05	FALSE
STJ.hTNFSF14.g68999	hTNFSF14	1294.8	695.33	1294.8	695.33	-0.89601	179680	16010	4.7378	1.0803e-06	1	2.1606e-06	7.5268e-05	FALSE
STJ.hAGAP1.g1631	hAGAP1	1917.4	1183.6	1917.4	1183.6	-0.6955	269240	24065	4.7303	1.121e-06	1	2.242e-06	7.7683e-05	FALSE
STJ.hNUP62CL.g45187	hNUP62CL	2431.9	1602.2	2431.9	1602.2	-0.60176	344240	30800	4.728	1.134e-06	1	2.268e-06	7.8513e-05	FALSE
STJ.hVPS53.g73020	hVPS53	809.63	340.91	809.63	340.91	-1.2454	109850	9834.1	4.7265	1.1419e-06	1	2.2838e-06	7.8991e-05	FALSE
STJ.hNAMPT.g41494	hNAMPT	747.97	298.16	747.97	298.16	-1.324	101170	9058	4.7263	1.1434e-06	1	2.2868e-06	7.906e-05	FALSE
STJ.hPTPN23.g53758	hPTPN23	518.53	147.39	518.53	147.39	-1.8078	68871	6192.8	4.7162	1.2017e-06	1	2.4033e-06	8.2535e-05	FALSE
STJ.hRFX1.g55764	hRFX1	1421.1	795.46	1421.1	795.46	-0.83639	195740	17634	4.7117	1.2285e-06	1	2.457e-06	8.4134e-05	FALSE
STJ.hLRRC41.g36407	hLRRC41	821.76	351.04	821.76	351.04	-1.2247	110790	9987.1	4.7102	1.2371e-06	1	2.4742e-06	8.4629e-05	FALSE
STJ.hPSMF1.g53434	hPSMF1	735.84	291.41	735.84	291.41	-1.3334	98762	8905.5	4.7095	1.2414e-06	1	2.4827e-06	8.481e-05	FALSE
STJ.hLAMB3.g34597	hLAMB3	1140.2	582.81	1140.2	582.81	-0.96691	155310	14030	4.7054	1.2671e-06	1	2.5342e-06	8.6264e-05	FALSE
STJ.hPTPN23.g53760	hPTPN23	611.52	208.15	611.52	208.15	-1.5502	81354	7349.2	4.7053	1.2677e-06	1	2.5354e-06	8.6266e-05	FALSE
STJ.hTNNT3.g69096	hTNNT3	1313	713.33	1313	713.33	-0.8793	179800	16244	4.7051	1.2687e-06	1	2.5373e-06	8.6294e-05	FALSE
STJ.hTNFSF4.g69008	hTNFSF4	1234.2	653.7	1234.2	653.7	-0.91579	168470	15232	4.7031	1.281e-06	1	2.5619e-06	8.7016e-05	FALSE
STJ.hARFGEF3.g3699	hARFGEF3	1398.9	779.71	1398.9	779.71	-0.84248	191700	17348	4.7012	1.2935e-06	1	2.5869e-06	8.7674e-05	FALSE
STJ.hSLC39A9.g61386	hSLC39A9	2414.7	1593.2	2414.7	1593.2	-0.59965	337480	30574	4.6986	1.3098e-06	1	2.6196e-06	8.8666e-05	FALSE
STJ.hPANX3.g47952	hPANX3	2107.5	1343.4	2107.5	1343.4	-0.64923	291900	26545	4.6896	1.3686e-06	1	2.7373e-06	9.1964e-05	FALSE
STJ.hVPS52.g73017	hVPS52	860.17	380.29	860.17	380.29	-1.1754	115140	10472	4.6894	1.3702e-06	1	2.7405e-06	9.2031e-05	FALSE
STJ.hNMU.g43026	hNMU	1602.1	939.48	1602.1	939.48	-0.76938	219520	19970	4.6888	1.3743e-06	1	2.7486e-06	9.2265e-05	FALSE
STJ.hJUNB.g32039	hJUNB	852.08	374.67	852.08	374.67	-1.1832	113960	10370	4.6883	1.3778e-06	1	2.7555e-06	9.2456e-05	FALSE
STJ.hDAP.g16445	hDAP	420.48	90.01	420.48	90.01	-2.2114	54606	4982.2	4.6821	1.4197e-06	1	2.8393e-06	9.498e-05	FALSE
STJ.hZNF764.g76879	hZNF764	687.33	261.03	687.33	261.03	-1.3934	90865	8296.9	4.6801	1.4337e-06	1	2.8674e-06	9.5796e-05	FALSE
STJ.hMARCKS.g37794	hMARCKS	919.8	424.17	919.8	424.17	-1.1148	122830	11227	4.6777	1.4502e-06	1	2.9004e-06	9.6691e-05	FALSE
STJ.hTSHZ3.g70424	hTSHZ3	2400.6	1585.3	2400.6	1585.3	-0.59832	332350	30388	4.6769	1.4559e-06	1	2.9118e-06	9.6985e-05	FALSE
STJ.hZNF800.g77006	hZNF800	917.78	423.05	917.78	423.05	-1.1155	122380	11201	4.6746	1.4725e-06	1	2.945e-06	9.8006e-05	FALSE
STJ.hSTRIP1.g64650	hSTRIP1	1151.3	595.19	1151.3	595.19	-0.95064	154610	14172	4.6712	1.4976e-06	1	2.9951e-06	9.9032e-05	FALSE
STJ.hPON1.g51366	hPON1	1188.7	623.32	1188.7	623.32	-0.93021	159810	14650	4.6709	1.4995e-06	1	2.999e-06	9.9082e-05	FALSE
STJ.hTC2N.g66127	hTC2N	690.36	264.4	690.36	264.4	-1.3812	90718	8334.9	4.6657	1.5381e-06	1	3.0763e-06	0.00010129	FALSE
STJ.hCDC20B.g11257	hCDC20B	724.72	288.03	724.72	288.03	-1.3282	95350	8765.9	4.6642	1.5491e-06	1	3.0982e-06	0.00010197	FALSE
STJ.hDHX36.g17612	hDHX36	442.72	104.64	442.72	104.64	-2.0705	57150	5255.9	4.6634	1.5549e-06	1	3.1099e-06	0.00010222	FALSE
STJ.hGPX4.g26872	hGPX4	612.53	212.65	612.53	212.65	-1.5219	79952	7361.8	4.6606	1.5767e-06	1	3.1535e-06	0.00010343	FALSE
STJ.hHELB.g28124	hHELB	994.6	480.43	994.6	480.43	-1.0482	132190	12176	4.6598	1.5827e-06	1	3.1654e-06	0.00010378	FALSE
STJ.hFBXL22.g22702	hFBXL22	1156.3	600.82	1156.3	600.82	-0.9434	154300	14236	4.6558	1.614e-06	1	3.228e-06	0.00010552	FALSE
STJ.hTRIP13.g70123	hTRIP13	1185.6	623.32	1185.6	623.32	-0.92653	158100	14611	4.652	1.6437e-06	1	3.2874e-06	0.00010715	FALSE
STJ.hACBD3.g525	hACBD3	1895.2	1178	1895.2	1178	-0.68554	257190	23776	4.6513	1.6494e-06	1	3.2987e-06	0.00010747	FALSE
STJ.hRAB14.g54231	hRAB14	1371.6	766.21	1371.6	766.21	-0.83924	183260	16997	4.6437	1.7111e-06	1	3.4222e-06	0.00011103	FALSE
STJ.hDUSP22.g18931	hDUSP22	996.62	483.8	996.62	483.8	-1.0411	131490	12201	4.6426	1.7201e-06	1	3.4402e-06	0.00011152	FALSE
STJ.hPXDC1.g53998	hPXDC1	1995.3	1260.1	1995.3	1260.1	-0.66258	270210	25080	4.642	1.7257e-06	1	3.4513e-06	0.00011178	FALSE
STJ.hASAH2.g4397	hASAH2	929.91	435.42	929.91	435.42	-1.0929	122260	11355	4.6406	1.7373e-06	1	3.4747e-06	0.00011245	FALSE
STJ.hTTLL11.g70858	hTTLL11	1066.4	535.56	1066.4	535.56	-0.99225	140880	13089	4.6397	1.7445e-06	1	3.4891e-06	0.00011282	FALSE
STJ.hC9orf139.g8833	hC9orf139	1978.1	1246.6	1978.1	1246.6	-0.66564	267510	24856	4.6395	1.7464e-06	1	3.4928e-06	0.00011289	FALSE
STJ.hBNIPL.g6344	hBNIPL	803.56	345.41	803.56	345.41	-1.2157	104950	9757.7	4.6381	1.7585e-06	1	3.5169e-06	0.00011339	FALSE
STJ.hSTEAP3.g64437	hSTEAP3	685.3	264.4	685.3	264.4	-1.3707	88579	8271.6	4.6279	1.8468e-06	1	3.6937e-06	0.00011864	FALSE
STJ.hZFAND3.g74813	hZFAND3	1335.2	740.33	1335.2	740.33	-0.84998	176950	16529	4.6272	1.8532e-06	1	3.7063e-06	0.000119	FALSE
STJ.hNLRP10.g42884	hNLRP10	1063.3	535.56	1063.3	535.56	-0.98814	139270	13050	4.62	1.9185e-06	1	3.837e-06	0.00012279	FALSE
STJ.hBCOR.g5944	hBCOR	802.55	346.54	802.55	346.54	-1.2092	103980	9744.9	4.6195	1.9237e-06	1	3.8475e-06	0.00012307	FALSE
STJ.hMTSS1.g40697	hMTSS1	1208.9	645.82	1208.9	645.82	-0.90343	158520	14909	4.6115	1.9993e-06	1	3.9986e-06	0.00012736	FALSE
STJ.hSHANK1.g59846	hSHANK1	1048.2	525.43	1048.2	525.43	-0.99493	136630	12857	4.6102	2.0117e-06	1	4.0233e-06	0.0001279	FALSE
STJ.hC14orf142.g7189	hC14orf142	2003.4	1272.5	2003.4	1272.5	-0.65432	267060	25185	4.6052	2.0605e-06	1	4.121e-06	0.0001305	FALSE
STJ.hANKK1.g2725	hANKK1	940.02	446.67	940.02	446.67	-1.0718	121690	11483	4.6039	2.073e-06	1	4.146e-06	0.00013121	FALSE
STJ.hRD3.g55448	hRD3	591.3	203.65	591.3	203.65	-1.5332	75138	7097.2	4.6015	2.097e-06	1	4.194e-06	0.0001324	FALSE
STJ.hUBQLNL.g71585	hUBQLNL	1401.9	795.46	1401.9	795.46	-0.81678	183910	17387	4.5994	2.1184e-06	1	4.2368e-06	0.00013365	FALSE
STJ.hTRABD2A.g69562	hTRABD2A	1043.1	523.18	1043.1	523.18	-0.99414	135170	12793	4.597	2.1434e-06	1	4.2869e-06	0.00013495	FALSE
STJ.hSLC27A4.g60967	hSLC27A4	1155.3	607.57	1155.3	607.57	-0.92605	150010	14224	4.5928	2.1868e-06	1	4.3736e-06	0.00013718	FALSE
STJ.hTM6SF1.g67511	hTM6SF1	854.1	385.92	854.1	385.92	-1.1441	109600	10395	4.592	2.1955e-06	1	4.3909e-06	0.00013756	FALSE
STJ.hPCGF3.g48594	hPCGF3	2251	1477.3	2251	1477.3	-0.60728	299310	28424	4.5891	2.2255e-06	1	4.451e-06	0.00013921	FALSE
STJ.hFAM169A.g21704	hFAM169A	1635.4	979.98	1635.4	979.98	-0.73825	214810	20402	4.5888	2.2286e-06	1	4.4573e-06	0.00013934	FALSE
STJ.hTOX4.g69311	hTOX4	651.95	245.28	651.95	245.28	-1.4067	82691	7854.1	4.5888	2.2294e-06	1	4.4588e-06	0.00013934	FALSE
STJ.hBCL7A.g5909	hBCL7A	2294.5	1513.3	2294.5	1513.3	-0.60014	305110	28994	4.5876	2.2417e-06	1	4.4835e-06	0.00014005	FALSE
STJ.hTEKT4.g66522	hTEKT4	616.57	221.65	616.57	221.65	-1.4718	77982	7412.2	4.5871	2.2473e-06	1	4.4947e-06	0.00014029	FALSE
STJ.hZNF169.g75295	hZNF169	1295.8	715.58	1295.8	715.58	-0.85577	168340	16023	4.5839	2.2823e-06	1	4.5646e-06	0.00014189	FALSE
STJ.hHELZ.g28142	hHELZ	1033	517.56	1033	517.56	-0.99568	132850	12664	4.5804	2.3202e-06	1	4.6403e-06	0.00014397	FALSE
STJ.hSERPINE2.g59309	hSERPINE2	2394.5	1597.7	2394.5	1597.7	-0.58346	317480	30308	4.5772	2.3566e-06	1	4.7132e-06	0.00014606	FALSE
STJ.hPRR9.g52965	hPRR9	988.54	486.05	988.54	486.05	-1.0227	126240	12098	4.5683	2.4583e-06	1	4.9166e-06	0.00015157	FALSE
STJ.hVPS16.g72933	hVPS16	266.84	15.752	266.84	15.752	-3.999	31524	3107.9	4.566	2.4856e-06	1	4.9712e-06	0.00015299	FALSE
STJ.hSMURF2.g62365	hSMURF2	1335.2	748.21	1335.2	748.21	-0.83473	172300	16529	4.5659	2.4862e-06	1	4.9724e-06	0.00015299	FALSE
STJ.hFBXO36.g22806	hFBXO36	1353.4	762.83	1353.4	762.83	-0.82635	174400	16763	4.5615	2.539e-06	1	5.078e-06	0.0001558	FALSE
STJ.hSEPSECS.g59091	hSEPSECS	822.77	366.79	822.77	366.79	-1.1634	103960	9999.8	4.5598	2.5597e-06	1	5.1194e-06	0.00015682	FALSE
STJ.hDNM2.g18298	hDNM2	705.52	284.66	705.52	284.66	-1.3065	88563	8525	4.5582	2.5794e-06	1	5.1589e-06	0.00015778	FALSE
STJ.hUSF1.g72158	hUSF1	1107.8	576.06	1107.8	576.06	-0.94221	141380	13617	4.5568	2.5965e-06	1	5.193e-06	0.00015858	FALSE
STJ.hSEMA3C.g58965	hSEMA3C	677.22	265.53	677.22	265.53	-1.3475	84744	8170.3	4.5546	2.6242e-06	1	5.2485e-06	0.00016005	FALSE
STJ.hPTAR1.g53497	hPTAR1	755.05	319.53	755.05	319.53	-1.238	94836	9146.9	4.5537	2.6356e-06	1	5.2712e-06	0.00016065	FALSE
STJ.hGPR89B.g26795	hGPR89B	1226.1	666.07	1226.1	666.07	-0.8793	156800	15129	4.5528	2.6462e-06	1	5.2925e-06	0.00016104	FALSE
STJ.hGLMP.g25716	hGLMP	853.09	389.29	853.09	389.29	-1.1298	107560	10383	4.5517	2.6602e-06	1	5.3204e-06	0.00016164	FALSE
STJ.hST7.g64241	hST7	1869.9	1173.5	1869.9	1173.5	-0.67171	242510	23447	4.5482	2.7057e-06	1	5.4115e-06	0.00016402	FALSE
STJ.hCLIC3.g13390	hCLIC3	1167.4	622.19	1167.4	622.19	-0.90684	148650	14379	4.5471	2.719e-06	1	5.4381e-06	0.00016463	FALSE
STJ.hIRAK1.g31409	hIRAK1	3170.8	2255.9	3170.8	2255.9	-0.49098	418540	40565	4.5427	2.7774e-06	1	5.5548e-06	0.00016744	FALSE
STJ.hGYPC.g27560	hGYPC	2127.7	1383.9	2127.7	1383.9	-0.62017	276600	26810	4.5425	2.7793e-06	1	5.5586e-06	0.00016744	FALSE
STJ.hRYR3.g57878	hRYR3	690.36	275.65	690.36	275.65	-1.3213	85989	8334.9	4.5424	2.7806e-06	1	5.5612e-06	0.00016744	FALSE
STJ.hSLC30A3.g61080	hSLC30A3	696.42	280.16	696.42	280.16	-1.3107	86639	8410.9	4.5389	2.8274e-06	1	5.6548e-06	0.00016948	FALSE
STJ.hRAB4B.g54427	hRAB4B	911.72	433.17	911.72	433.17	-1.0719	114500	11124	4.5372	2.85e-06	1	5.7e-06	0.0001703	FALSE
STJ.hCTRB2.g15629	hCTRB2	2706.9	1865.5	2706.9	1865.5	-0.53685	353970	34421	4.5351	2.8789e-06	1	5.7578e-06	0.00017183	FALSE
STJ.hC8orf74.g8775	hC8orf74	1143.2	605.32	1143.2	605.32	-0.91618	144650	14069	4.5347	2.8839e-06	1	5.7678e-06	0.00017206	FALSE
STJ.hGABPA.g24492	hGABPA	787.39	344.29	787.39	344.29	-1.1911	98171	9553.9	4.5333	2.9033e-06	1	5.8066e-06	0.00017288	FALSE
STJ.hDMRT3.g17924	hDMRT3	966.3	473.68	966.3	473.68	-1.027	121340	11816	4.5319	2.9233e-06	1	5.8465e-06	0.00017387	FALSE
STJ.hCSMD3.g15198	hCSMD3	1224	667.2	1224	667.2	-0.87449	155040	15103	4.5311	2.9333e-06	1	5.8665e-06	0.0001744	FALSE
STJ.hMAP3K6.g37567	hMAP3K6	645.88	246.4	645.88	246.4	-1.3867	79793	7778.3	4.5296	2.9554e-06	1	5.9109e-06	0.00017531	FALSE
STJ.hALKBH8.g2324	hALKBH8	964.28	472.55	964.28	472.55	-1.0274	120900	11790	4.5285	2.9697e-06	1	5.9394e-06	0.00017584	FALSE
STJ.hTBL1XR1.g66027	hTBL1XR1	693.39	279.03	693.39	279.03	-1.3102	85847	8372.9	4.5284	2.9723e-06	1	5.9446e-06	0.00017584	FALSE
STJ.hPCDHA12.g48376	hPCDHA12	1560.6	929.35	1560.6	929.35	-0.74721	199260	19434	4.5283	2.9724e-06	1	5.9449e-06	0.00017584	FALSE
STJ.hPTPN23.g53761	hPTPN23	186.99	0	186.99	0	-7.5545	17483	2148.8	4.5279	2.978e-06	1	5.9561e-06	0.00017605	FALSE
STJ.hCYS1.g16321	hCYS1	3208.2	2290.7	3208.2	2290.7	-0.48576	420850	41062	4.5275	2.9838e-06	1	5.9676e-06	0.00017632	FALSE
STJ.hRHBDL1.g55995	hRHBDL1	731.8	306.03	731.8	306.03	-1.255	90638	8854.8	4.5246	3.0251e-06	1	6.0502e-06	0.00017842	FALSE
STJ.hAIDA.g1865	hAIDA	1035	525.43	1035	525.43	-0.97675	129850	12690	4.5238	3.0368e-06	1	6.0736e-06	0.00017904	FALSE
STJ.hAP2A2.g3206	hAP2A2	396.22	86.634	396.22	86.634	-2.1804	47923	4684.2	4.5237	3.0388e-06	1	6.0777e-06	0.0001791	FALSE
STJ.hJMJD7-PLA2G4B.g31980	hJMJD7-PLA2G4B	1883.1	1188.1	1883.1	1188.1	-0.66395	241470	23618	4.522	3.063e-06	1	6.1259e-06	0.00018031	FALSE
STJ.hB4GALT1.g5515	hB4GALT1	901.61	427.55	901.61	427.55	-1.0747	112370	10996	4.5208	3.0802e-06	1	6.1604e-06	0.00018119	FALSE
STJ.hEFNB3.g19513	hEFNB3	821.76	370.17	821.76	370.17	-1.1484	101970	9987.1	4.5189	3.1088e-06	1	6.2175e-06	0.00018273	FALSE
STJ.hIDO1.g30092	hIDO1	1892.2	1196	1892.2	1196	-0.66137	242320	23736	4.5186	3.1121e-06	1	6.2243e-06	0.00018286	FALSE
STJ.hEHMT2.g19627	hEHMT2	808.62	361.16	808.62	361.16	-1.1606	100110	9821.4	4.515	3.1651e-06	1	6.3302e-06	0.00018541	FALSE
STJ.hASAP2.g4411	hASAP2	751	320.66	751	320.66	-1.2252	92598	9096.1	4.5122	3.2078e-06	1	6.4156e-06	0.00018762	FALSE
STJ.hCIPC.g12972	hCIPC	912.73	436.55	912.73	436.55	-1.0623	113370	11137	4.5122	3.2078e-06	1	6.4156e-06	0.00018762	FALSE
STJ.hZNF862.g77142	hZNF862	1057.3	543.43	1057.3	543.43	-0.95888	132010	12973	4.5114	3.2206e-06	1	6.4413e-06	0.00018797	FALSE
STJ.hRFTN1.g55749	hRFTN1	1756.7	1088	1756.7	1088	-0.69071	223600	21975	4.5112	3.2237e-06	1	6.4474e-06	0.00018806	FALSE
STJ.hC4orf45.g8412	hC4orf45	1073.4	555.81	1073.4	555.81	-0.94833	133970	13179	4.509	3.2563e-06	1	6.5126e-06	0.00018967	FALSE
STJ.hARL8A.g4133	hARL8A	539.75	177.77	539.75	177.77	-1.5969	65516	6456.1	4.5051	3.3173e-06	1	6.6347e-06	0.00019262	FALSE
STJ.hHELLS.g28129	hHELLS	683.28	274.53	683.28	274.53	-1.3124	83539	8246.2	4.5012	3.3779e-06	1	6.7557e-06	0.0001955	FALSE
STJ.hTPSB2.g69513	hTPSB2	1051.2	540.06	1051.2	540.06	-0.95956	130630	12895	4.5012	3.379e-06	1	6.7581e-06	0.0001955	FALSE
STJ.hMED16.g38345	hMED16	702.49	288.03	702.49	288.03	-1.2833	85887	8486.9	4.4989	3.4159e-06	1	6.8317e-06	0.00019733	FALSE
STJ.hVRK2.g73046	hVRK2	1311	738.08	1311	738.08	-0.82793	164100	16218	4.4986	3.4197e-06	1	6.8393e-06	0.00019744	FALSE
STJ.hPSTK.g53479	hPSTK	1911.4	1215.1	1911.4	1215.1	-0.65306	242370	23986	4.4955	3.4703e-06	1	6.9405e-06	0.00019996	FALSE
STJ.hZNF395.g75823	hZNF395	735.84	311.66	735.84	311.66	-1.2368	89966	8905.5	4.4949	3.4795e-06	1	6.959e-06	0.00020041	FALSE
STJ.hTFAP4.g66737	hTFAP4	1803.2	1128.5	1803.2	1128.5	-0.67569	227620	22579	4.4903	3.5565e-06	1	7.1129e-06	0.00020429	FALSE
STJ.hUBP1.g71566	hUBP1	1658.7	1012.6	1658.7	1012.6	-0.7114	208700	20703	4.4901	3.5587e-06	1	7.1175e-06	0.00020429	FALSE
STJ.hHSD3B2.g29605	hHSD3B2	635.78	243.03	635.78	243.03	-1.3837	77126	7652	4.4898	3.5642e-06	1	7.1284e-06	0.00020453	FALSE
STJ.hFAM78B.g22329	hFAM78B	1830.5	1151	1830.5	1151	-0.66889	230870	22934	4.487	3.6112e-06	1	7.2223e-06	0.00020707	FALSE
STJ.hPSG9.g53243	hPSG9	824.79	375.79	824.79	375.79	-1.132	100800	10025	4.4843	3.6573e-06	1	7.3145e-06	0.00020948	FALSE
STJ.hRAB39A.g54353	hRAB39A	1758.7	1093.6	1758.7	1093.6	-0.68494	221200	22001	4.4842	3.6599e-06	1	7.3199e-06	0.00020956	FALSE
STJ.hTMX4.g68841	hTMX4	1007.7	509.68	1007.7	509.68	-0.98206	124030	12343	4.4831	3.6781e-06	1	7.3561e-06	0.00021044	FALSE
STJ.hC1orf43.g7856	hC1orf43	727.76	307.16	727.76	307.16	-1.2418	88451	8804	4.4826	3.6874e-06	1	7.3749e-06	0.00021082	FALSE
STJ.hCEP85L.g12158	hCEP85L	566.03	196.9	566.03	196.9	-1.5187	68131	6782.7	4.4822	3.6947e-06	1	7.3893e-06	0.0002111	FALSE
STJ.hNonTargetingControl.g43364	hNonTargetingControl	3659	2686.8	3659	2686.8	-0.44542	472590	47067	4.4813	3.7099e-06	1	7.4198e-06	0.00021179	FALSE
STJ.hLGALS16.g35120	hLGALS16	505.39	157.52	505.39	157.52	-1.6756	60507	6030	4.4798	3.7359e-06	1	7.4719e-06	0.00021312	FALSE
STJ.hPCSK7.g48717	hPCSK7	1184.6	643.57	1184.6	643.57	-0.87924	146370	14598	4.4781	3.766e-06	1	7.532e-06	0.0002146	FALSE
STJ.hHIST1H2AG.g28507	hHIST1H2AG	1255.4	698.7	1255.4	698.7	-0.84446	154950	15504	4.4707	3.8976e-06	1	7.7953e-06	0.00022121	FALSE
STJ.hPDLIM7.g49031	hPDLIM7	690.36	282.41	690.36	282.41	-1.2866	83213	8334.9	4.4685	3.939e-06	1	7.8779e-06	0.00022306	FALSE
STJ.hF2RL3.g21212	hF2RL3	1108.8	587.31	1108.8	587.31	-0.91566	135980	13630	4.467	3.9669e-06	1	7.9338e-06	0.00022438	FALSE
STJ.hRPGRIP1L.g56961	hRPGRIP1L	748.98	324.04	748.98	324.04	-1.2063	90290	9070.7	4.4619	4.0626e-06	1	8.1252e-06	0.00022897	FALSE
STJ.hCHID1.g12605	hCHID1	716.64	301.53	716.64	301.53	-1.2462	86156	8664.4	4.4595	4.1072e-06	1	8.2144e-06	0.00023107	FALSE
STJ.hPDCD6.g48786	hPDCD6	999.65	506.31	999.65	506.31	-0.98002	121700	12240	4.4593	4.111e-06	1	8.2221e-06	0.0002312	FALSE
STJ.hRNF2.g56636	hRNF2	1552.5	932.73	1552.5	932.73	-0.73449	192090	19330	4.4581	4.1339e-06	1	8.2679e-06	0.0002324	FALSE
STJ.hLDAH.g34935	hLDAH	1466.6	866.34	1466.6	866.34	-0.75881	180170	18221	4.4471	4.3518e-06	1	8.7036e-06	0.0002428	FALSE
STJ.hARMCX5.g4208	hARMCX5	910.71	442.17	910.71	442.17	-1.0407	109760	11111	4.4449	4.3975e-06	1	8.795e-06	0.00024517	FALSE
STJ.hNDUFAB1.g42028	hNDUFAB1	371.96	77.633	371.96	77.633	-2.2458	43315	4386.9	4.4443	4.4091e-06	1	8.8181e-06	0.00024555	FALSE
STJ.hLRRC72.g36502	hLRRC72	1226.1	679.57	1226.1	679.57	-0.85039	149330	15129	4.4431	4.434e-06	1	8.8681e-06	0.00024659	FALSE
STJ.hMRPS14.g40071	hMRPS14	1517.2	906.85	1517.2	906.85	-0.74181	186250	18873	4.4426	4.4432e-06	1	8.8864e-06	0.00024701	FALSE
STJ.hCADM1.g9197	hCADM1	2871.6	2021.8	2871.6	2021.8	-0.50597	361050	36599	4.4418	4.4596e-06	1	8.9191e-06	0.00024774	FALSE
STJ.hLCMT1.g34864	hLCMT1	299.19	37.129	299.19	37.129	-2.9769	34338	3499.7	4.4397	4.5032e-06	1	9.0064e-06	0.0002496	FALSE
STJ.hNRAP.g44624	hNRAP	1546.5	930.48	1546.5	930.48	-0.73233	189730	19251	4.4397	4.5042e-06	1	9.0084e-06	0.0002496	FALSE
STJ.hTRAK2.g69625	hTRAK2	2764.5	1931.8	2764.5	1931.8	-0.5168	346640	35182	4.439	4.518e-06	1	9.036e-06	0.00025018	FALSE
STJ.hCDK2.g11566	hCDK2	617.58	235.15	617.58	235.15	-1.3893	73127	7424.8	4.4382	4.535e-06	1	9.07e-06	0.00025103	FALSE
STJ.hSHOC2.g59958	hSHOC2	864.21	409.54	864.21	409.54	-1.0755	103360	10523	4.4322	4.6634e-06	1	9.3269e-06	0.00025722	FALSE
STJ.hKIF1BP.g33152	hKIF1BP	815.69	374.67	815.69	374.67	-1.1203	97253	9910.6	4.4301	4.7088e-06	1	9.4176e-06	0.00025899	FALSE
STJ.hEDDM3B.g19309	hEDDM3B	2371.3	1604.4	2371.3	1604.4	-0.56332	294030	30003	4.4272	4.7729e-06	1	9.5459e-06	0.0002614	FALSE
STJ.hSLC19A1.g60545	hSLC19A1	940.02	465.8	940.02	465.8	-1.0114	112440	11483	4.4254	4.8125e-06	1	9.625e-06	0.0002631	FALSE
STJ.hARIH2.g4024	hARIH2	1322.1	756.08	1322.1	756.08	-0.80539	160180	16360	4.4251	4.819e-06	1	9.6381e-06	0.00026327	FALSE
STJ.hANKH.g2712	hANKH	2461.2	1679.8	2461.2	1679.8	-0.55081	305310	31185	4.425	4.8219e-06	1	9.6437e-06	0.00026334	FALSE
STJ.hSLC6A11.g61606	hSLC6A11	1266.5	713.33	1266.5	713.33	-0.82733	153000	15647	4.4223	4.8834e-06	1	9.7668e-06	0.00026585	FALSE
STJ.hMFAP2.g38725	hMFAP2	1320.1	754.96	1320.1	754.96	-0.80533	159680	16334	4.4216	4.8977e-06	1	9.7955e-06	0.00026632	FALSE
STJ.hMTMR2.g40588	hMTMR2	1205.9	667.2	1205.9	667.2	-0.8529	145070	14870	4.4173	4.9972e-06	1	9.9943e-06	0.00027081	FALSE
STJ.hRGS20.g55923	hRGS20	1994.3	1295	1994.3	1295	-0.62249	244470	25067	4.4165	5.0158e-06	0.99999	1.0032e-05	0.00027172	FALSE
STJ.hKEAP1.g32758	hKEAP1	1207.9	669.45	1207.9	669.45	-0.85047	144950	14896	4.4116	5.1309e-06	0.99999	1.0262e-05	0.00027757	FALSE
STJ.hFER.g23075	hFER	1434.3	846.09	1434.3	846.09	-0.76075	172990	17804	4.4082	5.2106e-06	0.99999	1.0421e-05	0.0002812	FALSE
STJ.hPCDHGA2.g48505	hPCDHGA2	1219	678.45	1219	678.45	-0.84444	146090	15038	4.4079	5.2184e-06	0.99999	1.0437e-05	0.00028142	FALSE
STJ.hNonTargetingControl.g43693	hNonTargetingControl	1973	1279.3	1973	1279.3	-0.6247	240650	24790	4.4063	5.2572e-06	0.99999	1.0514e-05	0.00028302	FALSE
STJ.hC3AR1.g8273	hC3AR1	1100.7	588.44	1100.7	588.44	-0.90236	131220	13527	4.4048	5.295e-06	0.99999	1.059e-05	0.00028485	FALSE
STJ.hANKS1A.g2977	hANKS1A	1357.5	786.46	1357.5	786.46	-0.7867	163020	16815	4.4035	5.327e-06	0.99999	1.0654e-05	0.00028618	FALSE
STJ.hNPRL3.g44458	hNPRL3	506.4	164.27	506.4	164.27	-1.6183	58526	6042.5	4.4013	5.3802e-06	0.99999	1.076e-05	0.00028824	FALSE
STJ.hCLDN19.g13182	hCLDN19	968.32	489.43	968.32	489.43	-0.98293	114670	11842	4.4008	5.3932e-06	0.99999	1.0786e-05	0.00028883	FALSE
STJ.hTGFBI.g66849	hTGFBI	1501	900.1	1501	900.1	-0.73713	180540	18664	4.3984	5.4514e-06	0.99999	1.0903e-05	0.00029162	FALSE
STJ.hANKFN1.g2704	hANKFN1	548.85	192.4	548.85	192.4	-1.5075	63530	6569.1	4.398	5.4638e-06	0.99999	1.0928e-05	0.00029211	FALSE
STJ.hRAB38.g54346	hRAB38	1078.5	572.69	1078.5	572.69	-0.91202	127920	13243	4.3953	5.5307e-06	0.99999	1.1061e-05	0.00029528	FALSE
STJ.hMEIS3.g38506	hMEIS3	1409	828.09	1409	828.09	-0.76611	168740	17478	4.3941	5.5609e-06	0.99999	1.1122e-05	0.00029679	FALSE
STJ.hEZH2.g21166	hEZH2	350.74	68.632	350.74	68.632	-2.3367	39792	4127.4	4.392	5.6149e-06	0.99999	1.123e-05	0.00029936	FALSE
STJ.hCNOT4.g13812	hCNOT4	2269.2	1525.7	2269.2	1525.7	-0.57243	276410	28663	4.3917	5.6235e-06	0.99999	1.1247e-05	0.00029961	FALSE
STJ.hSIX3.g60205	hSIX3	791.44	361.16	791.44	361.16	-1.1296	92567	9604.8	4.3903	5.659e-06	0.99999	1.1318e-05	0.0003012	FALSE
STJ.hWDR7.g73480	hWDR7	547.84	192.4	547.84	192.4	-1.5048	63170	6556.5	4.3897	5.6759e-06	0.99999	1.1352e-05	0.00030199	FALSE
STJ.hPCOLCE.g48670	hPCOLCE	1615.2	992.36	1615.2	992.36	-0.70223	193980	20140	4.3889	5.6963e-06	0.99999	1.1393e-05	0.00030297	FALSE
STJ.hZRANB1.g77267	hZRANB1	1397.9	820.21	1397.9	820.21	-0.76846	166860	17335	4.3876	5.7303e-06	0.99999	1.1461e-05	0.00030468	FALSE
STJ.hSLC17A2.g60497	hSLC17A2	1062.3	561.44	1062.3	561.44	-0.91882	125440	13037	4.3868	5.7513e-06	0.99999	1.1503e-05	0.00030558	FALSE
STJ.hARPC2.g4249	hARPC2	921.82	456.8	921.82	456.8	-1.0113	108120	11252	4.3839	5.8291e-06	0.99999	1.1658e-05	0.00030906	FALSE
STJ.hF12.g21185	hF12	1130	613.19	1130	613.19	-0.88089	133570	13901	4.3838	5.8323e-06	0.99999	1.1665e-05	0.00030906	FALSE
[truncated: 77,011 more rows]

## Sheet: 3-day_gRNA
sgrna	Gene	control_count	treatment_count	control_mean	treat_mean	LFC	control_var	adj_var	score	p.low	p.high	p.twosided	FDR	high_in_treatment
[truncated: 77,441 more rows]

[truncated: 1 more sheets: Genes used in Fig. 1D]
