# Supplementary material for: Bone morphogenetic protein (BMP) signaling determines neuroblastoma cell fate and sensitivity to retinoic acid
Source: Nat Commun. 2025 Feb 28;16:2036. doi: 10.1038/s41467-025-57185-y (PMC11871043; doi:10.1038/s41467-025-57185-y)
Supplement: Supplementary file 8 — Supplementary Data 6 [file 41467_2025_57185_MOESM8_ESM.xlsx]

## Sheet: CHP134_DMSO
Supplementary Data 6: Motif enrichment at RARA binding regions
NAME	ID	L_PVALUE O/U
Rarb(var.2)	MA0858.1	5.19874e-18 OVER
RARA::RXRG	MA1149.1	3.34521e-16 OVER
RARA(var.2)	MA0730.1	1.79812e-15 OVER
Atoh1	MA0461.2	4.91045e-15 OVER
TAL1::TCF3	MA0091.1	1.36587e-14 OVER
EN2	MA0642.1	2.87197e-14 OVER
Neurog1	MA0623.1	3.77041e-14 OVER
RARA::RXRA	MA0159.1	5.08959e-14 OVER
Bhlha15	MA0607.1	1.81699e-13 OVER
HOXA2	MA0900.1	2.12429e-12 OVER
NEUROG2	MA0669.1	3.50543e-12 OVER
LHX6	MA0658.1	3.85633e-12 OVER
NEUROD1	MA1109.1	4.05994e-12 OVER
MEOX1	MA0661.1	5.46449e-12 OVER
EMX2	MA0886.1	1.40167e-11 OVER
EVX2	MA0888.1	2.22491e-11 OVER
Lhx8	MA0705.1	4.21076e-11 OVER
OLIG3	MA0827.1	4.30995e-11 OVER
GBX1	MA0889.1	6.79352e-11 OVER
EVX1	MA0887.1	8.94133e-11 OVER
LHX2	MA0700.1	9.50095e-11 OVER
BHLHE22	MA0818.1	9.75241e-11 OVER
Alx1	MA0854.1	1.21078e-10 OVER
Hoxb5	MA0904.1	1.34021e-10 OVER
Alx4	MA0853.1	2.03771e-10 OVER
NEUROD2	MA0668.1	2.23064e-10 OVER
Hoxd3	MA0912.1	2.4244e-10 OVER
LBX2	MA0699.1	2.61464e-10 OVER
EMX1	MA0612.1	9.77618e-10 OVER
OLIG1	MA0826.1	1.8682e-09 OVER
Tcf21	MA0832.1	4.12822e-09 OVER
ESX1	MA0644.1	6.78276e-09 OVER
MEOX2	MA0706.1	7.49887e-09 OVER
Sox3	MA0514.1	1.03064e-08 UNDER
POU6F2	MA0793.1	1.16924e-08 OVER
TWIST1	MA1123.1	1.79334e-08 OVER
GBX2	MA0890.1	1.94944e-08 OVER
OLIG2	MA0678.1	2.69192e-08 OVER
Arx	MA0874.1	4.64221e-08 OVER
HOXB2	MA0902.1	4.88095e-08 OVER
PDX1	MA0132.2	4.95253e-08 OVER
EN1	MA0027.2	5.11895e-08 OVER
VAX2	MA0723.1	6.676e-08 OVER
MSX1	MA0666.1	1.1693e-07 OVER
DUXA	MA0884.1	1.44104e-07 OVER
MIXL1	MA0662.1	1.7231e-07 OVER
HOXB3	MA0903.1	2.3816e-07 OVER
LBX1	MA0618.1	2.86822e-07 OVER
ZNF384	MA1125.1	3.06406e-07 UNDER
BSX	MA0876.1	3.73765e-07 OVER
HESX1	MA0894.1	4.45441e-07 OVER
Nobox	MA0125.1	4.49329e-07 OVER
VAX1	MA0722.1	5.72029e-07 OVER
PAX4	MA0068.2	1.07352e-06 OVER
VSX2	MA0726.1	1.09491e-06 OVER
GSX1	MA0892.1	1.17745e-06 OVER
MSX2	MA0708.1	1.25751e-06 OVER
RAX2	MA0717.1	1.33776e-06 OVER
Dlx4	MA0881.1	2.08954e-06 OVER
DLX6	MA0882.1	2.1544e-06 OVER
TFAP4	MA0691.1	2.47668e-06 OVER
ISX	MA0654.1	2.68379e-06 OVER

## Sheet: CHP134 1day RA treatment
NAME	ID	L_PVALUE O/U
NEUROD1	MA1109.1	1.58546e-210 OVER
TAL1::TCF3	MA0091.1	2.33155e-177 OVER
Bhlha15	MA0607.1	8.6881e-176 OVER
TWIST1	MA1123.1	1.05998e-166 OVER
Atoh1	MA0461.2	2.98096e-156 OVER
Neurog1	MA0623.1	2.31437e-136 OVER
EN2	MA0642.1	1.44549e-135 OVER
HOXA2	MA0900.1	1.0567e-121 OVER
NEUROG2	MA0669.1	1.55836e-118 OVER
MEOX1	MA0661.1	6.07317e-118 OVER
Tcf21	MA0832.1	3.63183e-116 OVER
NEUROD2	MA0668.1	5.81544e-115 OVER
Lhx8	MA0705.1	7.54761e-114 OVER
LBX2	MA0699.1	6.62768e-113 OVER
GBX1	MA0889.1	2.45772e-108 OVER
LHX2	MA0700.1	8.16369e-108 OVER
EMX2	MA0886.1	1.0836e-107 OVER
EN1	MA0027.2	3.31599e-105 OVER
MSX1	MA0666.1	1.25866e-104 OVER
EVX2	MA0888.1	9.20242e-104 OVER
OLIG3	MA0827.1	3.58667e-103 OVER
Ascl2	MA0816.1	5.27988e-103 OVER
MIXL1	MA0662.1	5.72729e-103 OVER
Hoxd3	MA0912.1	1.68188e-101 OVER
GBX2	MA0890.1	2.98097e-101 OVER
LHX6	MA0658.1	9.60831e-101 OVER
TFAP4	MA0691.1	1.15694e-100 OVER
EVX1	MA0887.1	9.87197e-100 OVER
ESX1	MA0644.1	1.99406e-98 OVER
MEOX2	MA0706.1	3.07456e-98 OVER
ZBTB18	MA0698.1	2.43872e-96 OVER
ALX3	MA0634.1	2.34521e-95 OVER
Alx4	MA0853.1	4.38575e-95 OVER
RAX2	MA0717.1	5.45046e-95 OVER
MSX2	MA0708.1	1.90331e-93 OVER
EMX1	MA0612.1	2.51595e-93 OVER
PDX1	MA0132.2	7.69082e-93 OVER
HOXB3	MA0903.1	2.64072e-92 OVER
BSX	MA0876.1	3.24338e-92 OVER
HESX1	MA0894.1	4.13661e-92 OVER
HOXB2	MA0902.1	5.89533e-92 OVER
GSX1	MA0892.1	1.5957e-91 OVER
Tcf12	MA0521.1	1.62692e-91 OVER
Alx1	MA0854.1	1.1011e-90 OVER
OLIG1	MA0826.1	1.65485e-90 OVER
Hoxb5	MA0904.1	3.29119e-90 OVER
VAX2	MA0723.1	2.95722e-89 OVER
LBX1	MA0618.1	7.80606e-89 OVER
UNCX	MA0721.1	8.94561e-89 OVER
Shox2	MA0720.1	3.02311e-88 OVER
Prrx2	MA0075.2	5.8855e-87 OVER
Msx3	MA0709.1	1.09528e-86 OVER
ISX	MA0654.1	2.03645e-86 OVER
LHX9	MA0701.1	7.00638e-85 OVER
BHLHE22	MA0818.1	9.01188e-85 OVER
PRRX1	MA0716.1	1.33831e-84 OVER
VSX2	MA0726.1	1.49385e-84 OVER
GSX2	MA0893.1	2.05796e-82 OVER
Dlx4	MA0881.1	5.41818e-82 OVER
DLX6	MA0882.1	7.67682e-82 OVER
BARX1	MA0875.1	1.01267e-81 OVER
VSX1	MA0725.1	3.12494e-81 OVER
PAX4	MA0068.2	4.56425e-81 OVER
SHOX	MA0630.1	4.98397e-81 OVER
NOTO	MA0710.1	5.78509e-80 OVER
VAX1	MA0722.1	1.72164e-79 OVER
Dlx3	MA0880.1	3.35153e-79 OVER
Lhx4	MA0704.1	3.85055e-79 OVER
Myog	MA0500.1	4.91608e-79 OVER
DUXA	MA0884.1	5.07423e-79 OVER
Arx	MA0874.1	1.11277e-78 OVER
Nobox	MA0125.1	5.25983e-77 OVER
NKX6-1	MA0674.1	1.33328e-76 OVER
Dlx2	MA0885.1	6.49574e-76 OVER
NHLH1	MA0048.2	3.13147e-75 OVER
OLIG2	MA0678.1	2.38852e-74 OVER
RAX	MA0718.1	3.37009e-74 OVER
Myod1	MA0499.1	2.5425e-73 OVER
MSC	MA0665.1	6.23716e-73 OVER
Phox2b	MA0681.1	4.96181e-72 OVER
PHOX2A	MA0713.1	5.43277e-71 OVER
TCF4	MA0830.1	1.43391e-70 OVER
BHLHE23	MA0817.1	4.01427e-70 OVER
TCF3	MA0522.2	3.51605e-69 OVER
MNX1	MA0707.1	1.13726e-68 OVER
NKX6-2	MA0675.1	2.39375e-68 OVER
POU6F2	MA0793.1	1.2003e-67 OVER
ASCL1	MA1100.1	8.19901e-67 OVER
LMX1A	MA0702.1	1.19249e-66 OVER
mix-a	MA0621.1	5.12062e-65 OVER
VENTX	MA0724.1	3.31675e-63 OVER
MYF6	MA0667.1	2.65634e-59 OVER
POU6F1	MA0628.1	7.16765e-56 OVER
ISL2	MA0914.1	3.13781e-55 OVER
TGIF1	MA0796.1	6.45121e-55 OVER
TGIF2	MA0797.1	1.21493e-54 OVER
Hmx1	MA0896.1	6.78924e-51 OVER
Barhl1	MA0877.1	1.48677e-50 OVER
PKNOX1	MA0782.1	3.32777e-50 OVER
PROP1	MA0715.1	3.86928e-50 OVER
LMX1B	MA0703.1	1.04224e-48 OVER
DUX4	MA0468.1	1.26409e-47 OVER
Dlx1	MA0879.1	3.26993e-47 OVER
Twist2	MA0633.1	5.19816e-47 OVER
PKNOX2	MA0783.1	7.00691e-46 OVER
RARA(var.2)	MA0730.1	1.04857e-42 OVER
FIGLA	MA0820.1	1.28953e-42 OVER
ZIC4	MA0751.1	9.75229e-41 OVER
ZIC1	MA0696.1	2.42645e-40 OVER
EBF1	MA0154.3	7.6401e-40 OVER
GATA5	MA0766.1	2.30556e-38 OVER
USF1	MA0093.2	4.76863e-38 OVER
