# Supplementary material for: Bone morphogenetic protein (BMP) signaling determines neuroblastoma cell fate and sensitivity to retinoic acid
Source: Nat Commun. 2025 Feb 28;16:2036. doi: 10.1038/s41467-025-57185-y (PMC11871043; doi:10.1038/s41467-025-57185-y)
Supplement: Supplementary file 9 — Supplementary Data 7 [file 41467_2025_57185_MOESM9_ESM.xlsx]

## Sheet: BMR
Sample ID	Pathology	Sex	Age at diagnosis >18mo	INSS stage	MYCNamplification	ATRX intragenic deletion	Sample group	Tumor fraction by FACS [%]*
M1	NB	F	yes	4	yes	no	M	37.9
M2	NB	M	yes	4	yes	no	M	53.7
M3	NB	F	yes	4	yes	no	M	41.2
M4	NB	F	no	4	yes	no	M	56.3
A1	NB	M	yes	4	no	yes	A	3.3
A2	NB	M	yes	4	no	yes	A	3
S1	NB	M	yes	4	no	no	S	0.9
S2	NB	F	no	4	no	no	S	0.2
S3	NB	F	yes	4	no	no	S	15.4
S4	NB	F	yes	4	no	no	S	3.9
S5	NB	M	yes	4	no	no	S	2.4
C1	GNB	M	yes	n.a.	no	no	C	0
C2	GNB	F	yes	n.a.	no	no	C	0
C3	GN	M	yes	n.a.	no	no	C	0
C4	GN	M	yes	n.a.	no	no	C	0
C5	GN	F	yes	n.a.	no	no	C	0
Data source:	GSE216155

## Sheet: Cell lines
Cell Line	Astrocyte	BM & Prog.	Chondrocytes	CMP	Embryonic_stem_cells	Endothelial_cells	Epithelial_cells	Erythroblast	Fibroblasts	GMP	iPS_cells	Keratinocytes	MEP	MSC	Neuroepithelial_cell	Neurons	Osteoblasts	Pro-B_cell_CD34+	Smooth_muscle_cells	Tissue_stem_cells
BE2C	25	4	0	0	6	1	0	0	1	0	6	0	0	2	5	2293	0	1	1	0
BE2M17	86	0	0	0	45	3	0	0	3	0	10	0	0	16	85	8172	0	0	15	0
CHP134	53	0	0	0	37	3	1	1	6	0	40	1	0	16	23	4225	0	0	0	0
CHP212	1	1	0	0	1	2	0	0	7	0	9	0	0	885	2	1653	1	0	466	3
GIMEN	0	0	0	0	0	4	0	0	7	0	1	0	0	2004	1	9	0	0	197	2
IMR5	131	0	0	1	51	2	0	0	0	0	28	0	1	13	49	4608	0	0	1	0
KELLY	1	0	0	0	1	1	0	0	0	0	1	0	0	0	2	2175	0	0	0	0
MHHNB11	1	0	0	0	1	0	0	0	0	0	0	0	1	0	0	1913	0	0	0	0
NGP	1	0	0	0	0	0	0	0	0	1	0	0	0	0	2	2687	0	0	3	0
SKNAS	1	0	0	0	2	5	0	0	18	0	1	0	0	814	1	1955	0	0	1038	16
SKNFI	40	0	0	0	28	4	0	1	2	0	58	0	0	6	56	3739	0	0	0	0
SKNSH	4	0	1	0	4	5	0	0	44	0	0	0	0	455	2	3011	0	0	457	40
TGW	14	0	0	0	5	0	0	0	0	0	2	0	0	0	5	2144	0	1	1	0
Data source:	GSE229224

## Sheet: Dong
Tumor.ID	Gender	Age	Histological.Category	Grade.of.Differentiation	Shimada..Favorable.Unfavorable.	INSS.stage	Risk	Primary.tumor.site	Distant.metastasis	MYCN	Astrocyte	B_cell	BM	BM & Prog.	Chondrocytes	CMP	DC	Endothelial_cells	Epithelial_cells	Erythroblast	Fibroblasts	GMP	iPS_cells	Macrophage	MEP	Monocyte	MSC	Myelocyte	Neuroepithelial_cell	Neurons	Neutrophils	NK_cell	Osteoblasts	Platelets	Pre-B_cell_CD34-	Pro-B_cell_CD34+	Pro-Myelocyte	Smooth_muscle_cells	T_cells	Tissue_stem_cells
T10	M	3Y3M	GNB nodular	Poor-differentiated	UH	IV	high risk	adrenal	Bone and bone marrow	not amplified	1	2	0	0	2	0	0	6	0	0	15	2	0	18	0	13	0	0	5	599	0	11	0	0	1	3	0	11	33	2
T19	F	2Y2M	GNB intermixed	Differentiated	FH	III	intermediate risk	adrenal	no	not amplified	0	9	0	0	20	0	20	45	0	0	249	2	0	420	0	414	0	0	0	282	0	36	0	0	1	1	0	120	54	79
T27	M	3Y4M	NB	Poor-differentiated	FH	IV	high risk	adrenal	Axillary lymph nodes	not amplified	2	256	0	0	0	0	8	2	0	0	1	4	0	32	0	80	0	0	2	247	0	12	0	1	24	8	0	0	1394	0
T34	F	3Y2M	NB	Poor-differentiated	UH	IV	high risk	adrenal	Bone	not amplified	1	0	1	0	0	0	0	0	0	0	0	1	0	10	0	10	0	0	1	752	0	7	0	0	1	0	0	0	4	0
T40	M	2M26D	NB	Poor-differentiated	FH	IV	intermediate risk	adrenal	Axillary lymph nodes	not amplified	1	103	0	1	0	1	7	1	0	0	0	1	0	26	0	38	0	0	0	322	0	46	0	0	6	10	0	0	1594	2
T44	F	2M6D	NB	Poor-differentiated	FH	I	low risk	adrenal	no	not amplified	1	1	0	0	0	1	9	0	0	0	0	2	0	52	0	46	0	0	4	2001	0	4	0	0	3	1	0	0	22	0
T69	M	2Y5M	NB	Poor-differentiated	UH	IV	high risk	adrenal	Bone and craniocerebral	not amplified	0	17	0	0	2	2	13	20	1	1	22	4	1	123	1	94	3	0	13	4493	0	21	0	0	8	5	0	76	52	17
T71	M	5D	NB	Poor-differentiated	FH	4S	high risk	adrenal	Liver	not amplified	1	3	0	0	0	0	17	0	0	0	0	0	0	25	0	27	0	0	0	3031	0	16	0	0	0	2	0	0	749	1
T75	F	9M10D	NB	Poor-differentiated	FH	IV	high risk	adrenal	Bone	not amplified	4	3	0	0	0	0	34	0	0	0	1	7	0	77	0	47	2	0	16	4875	0	6	0	0	2	5	0	0	110	0
T92	F	3Y5M	NB	Poor-differentiated	UH	IV	high risk	adrenal	Bone and bone marrow	not amplified	0	40	15	0	0	0	9	0	0	22	2	2	0	58	0	38	0	0	0	932	0	10	0	0	3	7	0	0	180	0
T162	M	2Y9M	NB	Poor-differentiated	UH	IV	high risk	adrenal	Bone and bone marrow	amplified	1	9	0	0	0	0	24	2	0	0	20	0	0	772	0	17	26	0	3	7490	0	2	0	0	1	0	0	16	6	12
T174	M	23D	NB	Poor-differentiated	UH	I	low risk	adrenal	no	not amplified	5	7	0	0	0	0	12	2	0	0	0	3	0	15	0	15	0	0	1	5049	0	15	0	0	7	29	0	0	227	0
T188	M	3M23D	NB	Poor-differentiated	FH	I	low risk	adrenal	no	not amplified	11	138	0	0	0	0	25	1	1	1	0	6	0	125	0	86	0	3	3	2257	5	377	0	0	12	74	1	0	1059	0
T200	F	2Y6M	NB	Poor-differentiated	UH	III	high risk	adrenal	no	amplified	6	58	0	0	0	0	2	114	0	0	10	1	0	239	0	58	3	0	7	3491	0	59	0	0	4	0	0	15	161	131
T214	F	3M28D	NB	Poor-differentiated	UH	III	high risk	adrenal	no	not amplified	0	11	0	0	0	0	4	35	0	0	3	5	0	49	0	37	2	0	16	2361	0	49	1	0	0	2	0	10	512	55
T230	M	4Y8M	NB	Poor-differentiated	UH	III	high risk	adrenal	no	amplified	0	48	0	0	1	0	6	18	0	0	1	0	2	26	0	14	1	0	0	4143	0	41	0	0	2	15	0	1	178	8
Data source:	GSE137804

## Sheet: GOSH
Sample.Name	Time.Point.in.Treatment	Risk	INSS.stage	MYCN.Amplification	Astrocyte	B_cell	BM	BM & Prog.	Chondrocytes	CMP	DC	Endothelial_cells	Epithelial_cells	Erythroblast	Fibroblasts	GMP	Hepatocytes	HSC_-G-CSF	HSC_CD34+	iPS_cells	Macrophage	MEP	Monocyte	MSC	Myelocyte	Neuroepithelial_cell	Neurons	Neutrophils	NK_cell	Platelets	Pre-B_cell_CD34-	Pro-B_cell_CD34+	Pro-Myelocyte	Smooth_muscle_cells	T_cells	Tissue_stem_cells
1-1	Pretreated (resection primary)	Intermediate risk	IIA	No	2	1	0	0	0	0	3	17	0	0	1	0	0	0	0	0	47	0	5	2	0	0	18	0	7	0	0	0	0	0	20	17
1-2	Pre-treatment	Low risk	IIA	No	0	4	0	0	0	0	2	1	0	0	1	0	4	0	0	0	3	0	3	0	0	0	25	0	7	0	0	0	0	1	20	2
3	Pre-treatment	High risk	IV	No	0	38	0	0	0	0	5	0	0	0	0	0	0	0	0	0	20	0	11	0	0	1	425	0	7	0	5	1	0	0	285	0
4	Pre-treatment	Low risk	III	No	7	4	1	0	17	0	29	23	0	0	22	3	0	0	0	0	88	0	39	0	0	1	1288	1	42	0	1	0	0	2	139	3
Data source:	EGAD00001008345

## Sheet: PDX
Sample.ID	Age	Gender	Ethnicity	Primary.Site	Sample.Site	INSS.Stage2	INRGSS.Stage3	COG.Risk	MYCN	ALK	ATRX	X1p	X11q	X17q	Diagnostic.or.Recurrence	Follow.up4	Sample	Treatment.Status	anti.GD2	Astrocyte	B_cell	BM	BM & Prog.	Chondrocytes	CMP	DC	Embryonic_stem_cells	Endothelial_cells	Epithelial_cells	Erythroblast	Fibroblasts	Gametocytes	GMP	Hepatocytes	HSC_-G-CSF	HSC_CD34+	iPS_cells	Keratinocytes	Macrophage	MEP	Monocyte	MSC	Myelocyte	Neuroepithelial_cell	Neurons	Neutrophils	NK_cell	Osteoblasts	Platelets
1_X1_sn	0.83	F	Black	Adrenal	Adrenal Gland	4	M	High	amplified	wild type	wild type	normal	normal	normal	diagnostic	DOD	primary	chemotherapy	No	91	114	32	45	49	30	38	56	61	56	186	30	145	16	79	11	50	56	49	53	50	9	25	55	62	252	148	36	36	47
2_X1_sn	2	F	White	Adrenal	Adrenal Gland	2B	L2	High	amplified	wild type	wild type	gain	gain	gain	diagnostic	NED	primary	untreated	NA	129	57	39	26	94	31	30	43	123	62	162	52	197	13	92	10	40	27	30	35	18	13	54	41	29	153	169	39	59	66
3_X1_sn	2	F	Black	Adrenal	Adrenal Gland	4	M	High	non-amplified	wild type	wild type	normal	loss	gain	diagnostic	NED	primary	chemoimmunotherapy	Yes	86	54	29	30	44	23	25	46	70	55	120	40	117	9	48	4	19	27	26	42	24	9	37	33	36	194	80	35	56	41
4_X1_sn	11	M	White	Adrenal	Adrenal Gland	4	M	High	non-amplified	wild type	wild type	unknown	unknown	gain	diagnostic	DOD	primary	chemoimmunotherapy	Yes	37	40	90	361	17	34	18	20	77	103	1182	38	113	14	105	0	41	37	84	95	222	3	145	221	14	66	190	95	11	35
5_X1_sn	2	F	White	Adrenal	Mass, Pelvic	4	M	High	non-amplified	mutant, F1245C	wild type	normal	normal	normal	diagnostic	DOD	primary	chemoimmunotherapy	Yes	141	129	44	56	96	56	62	69	165	106	108	28	340	25	87	28	98	51	95	88	51	19	38	66	79	206	181	21	79	144
6_X1_sn	3	M	Black	Adrenal	Mass, Peritoneal	4	M	High	amplified	mutant, R1275Q	wild type	normal	normal	normal	diagnostic	DOD	primary	chemoimmunotherapy	Yes	75	68	16	43	35	20	23	49	94	48	107	33	139	12	53	7	28	31	18	54	31	19	38	53	52	168	108	16	33	47
6_X2_sn	3	M	Black	Adrenal	Mass, Retroperitoneal	4	M	High	amplified	mutant, R1275Q	wild type	normal	normal	normal	diagnostic	DOD	primary	chemoimmunotherapy	Yes	170	119	34	37	87	25	30	91	149	95	172	53	288	28	112	17	63	43	57	66	46	25	61	75	69	229	204	60	63	106
6_X3_sn	3	M	Black	Adrenal	Mass, Aortocaval	4	M	High	amplified	mutant, R1275Q	wild type	normal	normal	normal	diagnostic	DOD	primary	chemoimmunotherapy	Yes	83	157	45	60	71	32	42	49	116	93	199	47	244	28	121	17	88	37	47	64	41	32	48	58	49	212	278	61	55	70
7_X1_sc	2	F	White	Adrenal	Retroperitoneal mass	4	M	High	amplified	mutant, F1174C	wild type	loss	normal	gain	diagnostic	unknown	primary	chemotherapy	No	50	42	38	17	24	15	13	18	75	42	91	16	122	9	41	9	15	11	16	58	15	18	31	33	18	53	237	18	25	47
8_X_sc	2	M	White	Adrenal	Adrenal Gland	4	M	High	amplified	wild type	wild type	unknown	unknown	unknown	diagnostic	NED	primary	chemotherapy	No	72	37	27	28	52	8	21	30	108	67	67	57	131	8	63	11	55	11	14	75	15	27	30	31	32	49	352	19	26	47
8_X_sn	2	M	White	Adrenal	Adrenal Gland	4	M	High	amplified	wild type	wild type	unknown	unknown	unknown	diagnostic	NED	primary	chemotherapy	No	147	71	27	17	76	25	33	47	154	80	117	47	155	9	78	12	60	36	40	55	26	21	42	40	56	217	151	44	55	47
9_X1_sn	2	F	White	Paraspinal Mass	Mass, Paraspinal	4	M	High	non-amplified	unknown	unknown	unknown	unknown	unknown	diagnostic	NED	primary	chemoimmunotherapy	Yes	108	53	27	63	109	30	29	44	102	106	210	85	223	12	87	9	45	32	38	37	19	28	46	35	42	102	237	21	64	93
9_X1_sn	2	M	White	Adrenal	Adrenal Gland, Right	4	M	High	amplified	mutant, L1196M	wild type	loss	normal	gain	diagnostic	NED	primary	untreated	NA	24	13	7	19	19	10	15	24	35	38	72	27	39	5	38	0	14	19	34	20	43	3	47	18	7	34	34	18	13	13
10_X1_sn	12	M	-	-	Paraspinal Mass	-	-	-	non-amplified		mutant	-	-	-	recurrence	-	metastasis	chemotherapy	No	115	84	41	31	65	26	28	75	133	89	100	35	225	16	87	18	43	29	52	57	34	11	51	43	70	160	162	57	61	89
11_X1_sn	3	F	White	Adrenal	Adrenal Gland	4	M	High	amplified	wild type	wild type	gain	normal	gain	diagnostic	NED	primary	chemoimmunotherapy	Yes	81	47	16	8	30	17	18	37	54	23	74	28	142	10	28	1	19	20	24	25	15	4	17	27	24	128	91	28	28	40
12_X1_sn	4	F	Black	Mediastinal Mass	Mediastinal Mass	4	M	High	non-amplified	wild type	wild type	normal	loss	gain	diagnostic	NED	primary	untreated	NA	152	35	18	18	56	11	16	54	78	49	92	33	113	7	44	7	23	28	33	36	27	7	45	35	53	169	104	23	41	31
13_X_sn	3	M	White	Adrenal	Adrenal Gland	4	M	High	non-amplified	unknown	unknown	unknown	unknown	unknown	diagnostic	NED	primary	chemotherapy	No	34	6	6	40	16	10	9	36	69	52	169	35	43	5	59	2	25	27	36	29	57	3	68	21	13	62	46	27	26	12
Data source:	GSE228957
[truncated: 6 more columns]
