# Supplementary material for: Bone morphogenetic protein (BMP) signaling determines neuroblastoma cell fate and sensitivity to retinoic acid
Source: Nat Commun. 2025 Feb 28;16:2036. doi: 10.1038/s41467-025-57185-y (PMC11871043; doi:10.1038/s41467-025-57185-y)
Supplement: Supplementary file 11 — Supplementary Data 9 [file 41467_2025_57185_MOESM11_ESM.xlsx]

## Sheet: Fig. 1
Figure 1C
	Time (day)	Relative c-PARP expression
CHP-134	0	1
	3	27.4644
	6	20.5342
	9	22.7683
NB13	0	1
	3	9.08899
	6	8.56572
	9	14.1787
D283 MED	0	1
	3	8.5903
	6	9.40454
Figure 1G
	DMSO	1
	ATRA	13.9231
	K02288	0.613872
	ATRA + K02288	0.434355

## Sheet: Fig. 2
Figure 2D
CHP-134	FK506 (uM)	(pSMAD1/5/9) / GAPDH	(pSMAD1/5/9) / (total SMAD1/5/9)
	0	1	1
	0.05	1.00558	2.69882
	0.5	1.22561	3.41169
	5	1.26467	4.99097
	Rapamycin (uM)
	0	1	1
	0.05	1.25884	1.50391
	0.5	1.58975	1.73469
	5	1.61478	1.85263
NB13	FK506 (uM)
	0	1	1
	0.05	1.36429	3.35165
	0.5	1.5205	2.94712
	5	1.64042	3.29149
	Rapamycin (uM)
	0	1	1
	0.05	1.05947	2.1547
	0.5	1.54851	3.08387
	5	1.89426	3.99135
TGW	FK506 (uM)
	0	1	1
	0.05	0.103436	0.0182288
	0.5	1.03229	0.224752
	5	1.56168	0.417969
	Rapamycin (uM)
	0	1	1
	0.05	1.65439	0.435825
	0.5	2.33299	0.474988
	5	1.97719	0.387183
SK-N-SH	FK506 (uM)
	0	1	1
	0.05	2.33742	2.06199
	0.5	3.73014	2.87489
	5	4.52424	4.66976
	Rapamycin (uM)
	0	1	1
	0.05	31.9312	10.6837
	0.5	25.7699	8.80936
	5	71.4824	26.7082

## Sheet: Fig. 3
Figure 3B
CHP-134		MAP2 a/b	MAP2 c/d
	DMSO	1	1
	ATRA	0.954085	1.03936
	K02288	2.23789	1.63436
	ATRA + K02288	1.72696	1.85535
NB13
	DMSO	1	1
	ATRA	1.35268	2.8056
	K02288	2.46613	4.88157
	ATRA + K02288	24.2433	5.65518
Figure 3C
		c-PARP
	DMSO	1
	ATRA	9.12516
	K02288	1.31038
	ATRA + K02288	3.3523
Figure 3E		MAP2 a/b	MAP2 c/d	c-PARP
	DMSO	1	1	1
	ATRA	2.42611	1.02753	23.7342
	NOG	1.72674	1.00678	3.70074
	ATRA + NOG	2.88909	1.37951	9.35433
Figure 3G	SMAD9 gRNA	ATRA	MAP2 a/b	MAP2 c/d	c-PARP
	Control	-	1	1	1
		+	4.17561	1.83389	54.3933
	All	-	3.24721	1.08802	1.4126
		+	8.94836	2.2561	12.1602
	2972	-	3.03262	1.03454	0.426574
		+	10.3549	2.40443	9.8619
Figure 3H
CHP-134		c-PARP
	DMSO	1
	ATRA	36.5862
	FK506	2.69735
	ATRA + FK506	198.269
NB13
	DMSO	1
	ATRA	3.25437
	FK506	1.72324
	ATRA + FK506	5.36029

## Sheet: Fig. 4
Figure 4B
TGW		MAP2 a/b	MAP2 c/d
	DMSO	1	1
	ATRA	1.51854	1.79982
	K02288	2.67784	3.43145
	ATRA + K02288	3.98399	4.12535
SK-N-SH		MAP2 a/b	MAP2 c/d
	DMSO	1	1
	ATRA	2.28736	1.4183
	K02288	1.91107	1.20059
	ATRA + K02288	4.1599	2.0575
Figure 4H	SMAD9 gRNA	ATRA	MAP2 a/b	MAP2 c/d
	Control	-	1	1
		+	8.23897	31.16
	All	-	2.59832	22.2455
		+	45.5132	121.713
	2972	-	3.39478	18.9986
		+	47.6614	112.164

## Sheet: Fig. 5
Figure 5I
		ID2 OE	c-PARP
	DMSO	-	0
		+	0
	0.5 uM RA	-	1
		+	1.72989
	2 uM RA	-	1.0609
		+	3.73754

## Sheet: Fig. 6
Figure 6D
				(pSMAD1/5/9) / GAPDH	(pSMAD1/5/9) / (total SMAD1/5/9)
	in vivo	Vehicle	49	0	0
			55	0	0
			59	0	0
		13-cis-RA	56	0	0
			61	1	1
			72	0	0
		in vitro	d0	285.862	87.2336
			d6	37.2728	18.6683
Figure 6J
CHP-134			(pSMAD1/5/9) / GAPDH	c-PARP	(pSMAD1/5/9) / (total SMAD1/5/9)
	DMSO	Vehicle	1	0	1
		BMP1	0.745494	0	1.38974
		BMP2	1.21518	0	1.28291
		BMP4	1.26855	0	1.74147
		BMP7	0.916814	0	1.24533
	ATRA	Vehicle	0.64735	1	0.90644
		BMP1	0.608253	0.795549	0.889473
		BMP2	0.964226	3.10642	2.05473
		BMP4	0.824811	2.21514	1.67551
		BMP7	0.865063	2.86383	1.38002
TGW			(pSMAD1/5/9) / GAPDH	(pSMAD1/5/9) / (total SMAD1/5/9)
	DMSO	Vehicle	1	1
		BMP1	0.483224	0.469981
		BMP2	5.52736	5.32565
		BMP4	6.11354	6.60009
		BMP7	2.76005	2.57803
	ATRA	Vehicle	0.663222	0.728993
		BMP1	0.906518	0.620548
		BMP2	6.08152	5.39329
		BMP4	6.98804	4.85785
		BMP7	2.15077	4.21913

## Sheet: Fig. S1
Figure S1E
	ACVR1 shRNA	ACVR1
	Control	1
	0498	0.538572
	2778	0.418468
	3321	0.423415
Figure S1G
	K02288 (uM)	pSMAD1/5/9
	0	1
	0.05	0.178776
	0.2	0.0292001
	0.5	0.010937

## Sheet: Fig. S3
Figure S3A
	Time (day)	MAP2 a/b	MAP2 c/d
CHP-134	0	1	1
	3	0.704642	0.630288
	6	1.38664	1.47651
	9	2.13644	2.37143
	12	2.24877	2.02645
NB13	0	1	1
	3	1.03249	0.896976
	6	1.49296	1.50369
	9	1.65235	1.47055
	12	2.09856	3.5438
TGW	0	1	1
	3	0.664032	1.11385
	6	2.68523	4.05404
SK-N-SH	0	1	1
	3	5.52859	0.950224
	6	7.21909	1.45953
	9	13.4638	1.63574
Figure S3C
	K02288 (uM)	pSMAD1/5/9
NB13	0	1
	0.05	0.621021
	0.2	0.311853
	0.5	0.181581
TGW	0	1
	0.05	0.503075
	0.2	0.0993302
	0.5	0.0243722
SK-N-SH	0	1
	0.05	0.750179
	0.2	0.349582
	0.5	0.20304
Figure S3D
	SMAD9 gRNA	MAP2 a/b	MAP2 c/d
CHP-134	Control	1	1
	All	5.17479	1.74066
	2972	2.76408	1.50929
TGW	Control	1	1
	All	10.8102	38.5986
	2972	2.31396	11.2806
Figure S3E
		MAP2 a/b	MAP2 c/d
CHP-134	DMSO	1	1
	ATRA	2.14069	0.856978
	FK506	0.976252	0.65213
	ATRA + FK506	1.3265	0.639112
NB13	DMSO	1	1
	ATRA	0.899565	1.03286
	FK506	0.510867	0.757487
	ATRA + FK506	0.422623	0.748993
Figure S3F	Time (day)	c-PARP
TGW	0	1
	3	0.666234
	6	0.637647
SK-N-SH	0	1
	6	0.767329

## Sheet: Fig. S5
Figure S5I
		(pSMAD1/5/9) / GAPDH	(pSMAD1/5/9) / (total SMAD1/5/9)
CHP-134	DMSO	1	1
	ATRA	0.163299	0.161422
TGW	DMSO	1	1
	ATRA	0.0560099	0.086542

## Sheet: Fig. S8
Figure S8M
			Tau
in vivo	Vehicle	49	1
		55	2.68946
		59	1.38073
	13-cis-RA	56	1.97373
		61	2.20302
		72	1.90925
	in vitro	d0	0.288639
		d6	1.19663
			MAP2 a/b	MAP2 c/d
in vivo	Vehicle	49	1	1
		55	7.738	1.80201
		59	2.18694	0.926595
	13-cis-RA	56	6.72591	0.750598
		61	5.56571	1.08687
		72	4.258	0.979286
	in vitro	d0	4.59229	0.879881
		d6	14.9517	2.03984
			DCX
in vivo	Vehicle	49	1
		55	1.24532
		59	0.877162
	13-cis-RA	56	1.13636
		61	1.47769
		72	1.34872
	in vitro	d0	0.502961
		d6	1.52879
