# Supplementary material for: Bone morphogenetic protein (BMP) signaling determines neuroblastoma cell fate and sensitivity to retinoic acid
Source: Nat Commun. 2025 Feb 28;16:2036. doi: 10.1038/s41467-025-57185-y (PMC11871043; doi:10.1038/s41467-025-57185-y)
Supplement: Supplementary file 12 — Supplementary Data 10 [file 41467_2025_57185_MOESM12_ESM.xlsx]

## Sheet: Cell culture
Cell line	Medium	Source	Catlog #
CHP-134	RPMI1640 + 2 mM L-Gln + 10% FBS	Millipore Sigma, USA	6122002
NB13	RPMI1640 + 2 mM L-Gln + 10% FBS	St. Jude Children's Research Hospital	N/A
KELLY	RPMI1640 + 2 mM L-Gln + 10% FBS	Millipore Sigma, USA	92110411
TGW	EMEM + 2 mM L-Gln + 10% FBS	Xenotech	JCRB0618
SK-N-SH	EMEM + 2 mM L-Gln + 10% FBS	Millipore Sigma, USA	86012802
SK-N-FI	DMEM + 4 mM L-Gln + 10% FBS + NEAA	ATCC	CRL-2142
NGP	RPMI1640 + 2 mM L-Gln + 10% FBS	DSMZ (dsmz.de)	ACC 676
GI-ME-N	RPMI1640 + 2 mM L-Gln + 10% FBS	DSMZ (dsmz.de)	ACC 654
MHH-NB-11	RPMI1640 + 2 mM L-Gln + 10% FBS + NEAA	DSMZ (dsmz.de)	ACC 157
BE(2)-C	EMEM:F12 = 1:1 + 2 mM L-Gln + 10% FBS	ATCC	CRL-2268
BE(2)-M17	EMEM:F12 = 1:1 + 2 mM L-Gln + 10% FBS	ATCC	CRL-2267
CHP-212	EMEM + 2 mM L-Gln + 10% FBS	ATCC	CRL-2273
SK-N-AS	DMEM + 2 mM L-Gln + 10% FBS + NEAA	ATCC	CRL-2137
D283 Med	EMEM + 2 mM L-Gln + 10% FBS	ATCC	HTB-185
SK-ES-1	DMEM + 2 mM L-Gln + 10% FBS	ATCC	HTB-86
SK-MEL-2	EMEM + 2 mM L-Gln + 10% FBS	ATCC	HTB-68
HCT 116	RPMI1640 + 2 mM L-Gln + 10% FBS	ATCC	CCL-247
RH30	RPMI1640 + 2 mM L-Gln + 10% FBS	ATCC	CRL-2061
293T	DMEM + 2 mM L-Gln + 10% FBS	ATCC	CRL-3216

## Sheet: HA-tagged SMAD9
Editing construct sequences and screening primers for generation of the cell line with HA-tagged SMAD9.
Name	Sequence (5’ to 3’)
hSMAD9 reagents
CAGE1406.SMAD9.g12	GGGGUGGUGGAGUGCAUAAG
CAGE1406.g12.anti.ssODN	*tggtgaaggagaagagggagctgatgggggtggtggagtgAGCGTAATCTGGAACATCGTATGGGTAcataagaggccacagcaggctccggcgcgcacgggaaccgcac
*AltR modifications 50
HA tag in uppercase
CAGE1406.SMAD9.F	GCAACTTGAATTGGTCCCAGCTGC
CAGE1406.SMAD9.R	CGTCCATGGCTCCCTTCTTCTTCTT

## Sheet: Dosing schedule
Dosing schedule for animal experiments.
Drug	Dosing schedule
Irinotecan	3.125mg/kg IP once daily on days 1-5 of a 21 day schedule
Temozolomide	10mg/kg Oral gavage once daily on days 1-5 of a 21 day schedule
13-cis retinoic acid	25mg/kg Oral gavage twice daily on days 1-14 of a 28 day schedule

## Sheet: Antibody
Antibodies used for immunofluorescence assays on patient tumor and paired bone marrow samples.
Antibody	Type	Concentration	Supplier
PHOX2B	Rabbit monoclonal (EPR14423)	1:100	Abcam, ab183741
SMAD1 + SMAD5 + SMAD9 (phospho S463 + S465 + S467)	Rabbit monoclonal (MMC-1-104-3)	1:250	Abcam, ab92698
Vimentin	Mouse monoclonal (V9)	Ready to use	Roche, 790-2917
