# Supplementary material for: Bone morphogenetic protein (BMP) signaling determines neuroblastoma cell fate and sensitivity to retinoic acid
Source: Nat Commun. 2025 Feb 28;16:2036. doi: 10.1038/s41467-025-57185-y (PMC11871043; doi:10.1038/s41467-025-57185-y)
Supplement: Supplementary file 15 — Source data [file 41467_2025_57185_MOESM15_ESM.xlsx]

## Sheet: Fig. 1b, f, h
Figure 1b CHP-134
		Annexin V+/ PI-			Annexin V+/ PI+				Total Annexin V+
	Day0	2.08	2.49	2.4	6.11	5.52	5.87		8.19	8.01	8.27
	Day3	7.16	8.23	7.97	43.4	39.7	42.5
	Day6	11.1	12.1	14.7	58.1	56.4	60.8
	Day9	14.4	17.7	18.3	66.7	64.7	66.1		81.1	82.4	84.4
		Average	stdev		Average	stdev			ttest
	Day0	2.32333	0.215484		5.83333	0.296704
	Day3	7.78667	0.558062		41.8667	1.92959
	Day6	12.6333	1.85831		58.4333	2.21886
	Day9	16.8	2.1		65.8333	1.02632			1.67404e-07
Figure 1b NB13
		Annexin V+/ PI-			Annexin V+/ PI+				Total Annexin V+
	Day0	8.32	7.28	5.8	4.54	3.27	2.65		12.86	10.55	8.45
	Day3	11.8	10.2	10.4	18.8	22.4	21.5
	Day6	25.9	25.4	22.6	29.5	31.5	27
	Day9	30.4	31.1	27.2	46.3	45.8	45.9		76.7	76.9	73.1
		Average	stdev		Average	stdev			ttest
	Day0	7.13333	1.26639		3.48667	0.963449
	Day3	10.8	0.87178		20.9	1.8735
	Day6	24.6333	1.77858		29.3333	2.25462
	Day9	29.5667	2.07926		46	0.264575			3.32185e-06
Figure 1b D283 Med
		DMSO		3d		6d
		PI+	PI-	PI+	PI-	PI+	PI-
		16.3	11.5	39.1	12.8	82.5	4.19
		16.6	11.6	42.6	13.7	84.3	4.78
		18.1	13.1	38.9	15.8	83.4	4.95
		Total Annexin V+				Total Annexin V+
		27.8				86.69
		28.2				89.08
		31.2				88.35
	Average	17	12.0667	40.2	14.1	83.4	4.64
	stdev	0.964365	0.896289	2.08087	1.53948	0.9	0.398873
	ttest						1.34811e-06
Figure 1f CHP-134 3 days
RA + DMSO
RA (uM)	25	12.5	6.25	3.125	1.5625	0.78125	0.390625	0.195312	0.0976562	0.0488281	0.0244141	0.012207	0
	21.1558	23.2198	23.6326	28.999	32.7141	31.063	38.0805	43.8596	57.0691	72.3426	70.2786	81.0114	102.89
	22.807	22.3942	22.807	26.1094	25.6966	32.3013	35.1909	48.4004	59.1331	70.2786	78.5346	78.9474	102.064
	19.5046	25.2838	24.4582	28.999	31.063	31.8885	38.9061	41.7957	55.418	66.1507	68.2147	71.1042	101.238
	14.9639	23.6326	21.1558	25.6966	28.1734	29.8246	36.0165	41.3829	55.0052	66.5635	64.9123	75.2322	93.808
Average	19.6078	23.6326	23.0134	27.451	29.4118	31.2693	37.0485	43.8596	56.6563	68.8338	70.485	76.5738	100
stdev	3.37678	1.21524	1.40997	1.79539	3.10742	1.09216	1.73506	3.21522	1.8766	2.98624	5.80367	4.3605	4.18264
RA + K02288
RA (uM)	25	12.5	6.25	3.125	1.5625	0.78125	0.390625	0.195312	0.0976562	0.0488281	0.0244141	0.012207	0
	38.9286	44.2857	53.5714	65	55.3571	60	71.0714	77.8571	92.5	96.7857	84.2857	96.4286	101.071
	35.7143	37.8571	56.7857	52.5	55	65.7143	70	81.0714	80.3571	87.5	82.5	88.5714	101.786
	41.4286	35.7143	52.5	50	65.3571	73.5714	75	73.5714	72.8571	87.5	75.3571	76.7857	96.7857
	38.2143	40	52.8571	53.9286	54.2857	56.4286	65.7143	71.0714	69.2857	86.7857	74.6429	72.5	100.357
Average	38.5714	39.4643	53.9286	55.3571	57.5	63.9286	70.4464	75.8929	78.75	89.6429	79.1964	83.5714	100
stdev	2.351	3.65963	1.95615	6.63043	5.257	7.48013	3.81742	4.44639	10.2623	4.77379	4.90882	10.9381	2.2208
ttest	9.1983e-05	0.000176025	2.31891e-07	0.000186673	9.30396e-05	0.00013238	3.88548e-06	2.37926e-05	0.00546649	0.000314856	0.0617666	0.279528	1
Figure 1f CHP-134 6 days
RA + DMSO
RA (uM)	25	12.5	6.25	3.125	1.5625	0.78125	0.390625	0.195313	0.097656	0.048828	0.024414	0.012207	0
	-3.95683	-4.19664	-5.39568	-3.71703	-4.19664	-2.51799	1.07914	1.79856	12.8297	15.4676	38.0096	41.6067	106.835
	-3.95683	-4.19664	-4.91607	-5.39568	-5.39568	-5.15588	-1.79856	-0.59952	10.1918	14.5084	44.7242	50.9592	96.7626
	-4.91607	-4.19664	-2.75779	-3.95683	-2.51799	-2.27818	-0.59952	1.07914	9.95204	21.7026	51.9185	58.3933	99.4005
	0.839329	1.55875	1.07914	1.55875	4.91607	-0.839329	5.63549	5.15588	7.55396	24.1007	47.6019	68.705	97.0024
Average	-2.9976	-2.75779	-2.9976	-2.8777	-1.79856	-2.69784	1.07914	1.85851	10.1319	18.9448	45.5635	54.9161	100
stdev	2.59761	2.8777	2.95006	3.04912	4.62939	1.79856	3.2588	2.41699	2.15716	4.68905	5.83971	11.4749	4.70945
RA + K02288
RA (uM)	25	12.5	6.25	3.125	1.5625	0.78125	0.390625	0.195313	0.097656	0.048828	0.024414	0.012207	0
	30.5785	38.7457	41.0792	43.9961	48.2742	54.1079	63.8308	71.6091	74.3316	81.1376	84.6378	81.1376	98.8333
	36.0233	38.3568	40.6903	46.5241	48.0797	59.7472	67.1366	72.9703	81.1376	81.9154	92.0272	85.999	101.75
	33.3009	37.1901	42.246	41.8571	52.3578	58.9694	70.2479	68.8867	77.8318	79.9708	86.1935	91.2494	99.4166
	36.2178	44.7739	50.4132	52.3578	55.4691	68.4978	73.9426	75.3038	80.7487	77.2484	87.9436	88.3325	100
Average	34.0301	39.7667	43.6072	46.1838	51.0452	60.3306	68.7895	72.1925	78.5124	80.0681	87.7005	86.6796	100
stdev	2.65858	3.40301	4.58525	4.53654	3.54808	5.98939	4.32059	2.68042	3.15358	2.04258	3.1849	4.27365	1.26023
ttest	1.03745e-06	1.33877e-06	2.56352e-06	1.92163e-06	1.81853e-06	9.68221e-07	2.68137e-07	1.90599e-08	3.17044e-08	3.52253e-07	1.48219e-05	0.00203836	1
Figure 1h CHP-134 3 days
	DMSO		K02288		RA		RA + K02288
Annexin V +	PI+	PI-	PI+	PI-	PI+	PI-	PI+	PI-
	6.9	1.76	11.4	2.95	61.2	4.6	12.7	6.03
	7.1	1.82	10.4	3.32	60.3	3.23	13.3	5.49
	6.2	1.72	11.4	3.59	57.9	3.39	12.4	5.85
	5.88	1.13	9.81	3.82	52.8	2.71	17	5
Average	6.52	1.6075	10.7525	3.42	58.05	3.4825	13.85	5.5925
stdev	0.575268	0.320975	0.785509	0.374077	3.76696	0.799557	2.13307	0.45434
Figure 1h CHP-134 6 days
	DMSO		K02288		RA		RA + K02288
Annexin V +	PI+	PI-	PI+	PI-	PI+	PI-	PI+	PI-
	9.54	0.93	18.3	8.15	69.3	6.15	20.7	14
	9.52	1.53	19	8.39	69.5	6.18	21.4	20.5
	11.5	1.28	27.3	7.6	63.2	6.77	19.6	14.4
	8.69	0.67	21.5	6.14	63.4	6.9	23.8	14
	11.5	1.21	18.8	7.02	68	6.75	25.9	28.6
	9.88	0.93	20.7	9.1	67.2	7.21	26.5	20.4
Average	10.105	1.09167	20.9333	7.73333	66.7667	6.66	22.9833	18.65
stdev	1.14947	0.307143	3.35062	1.05242	2.81614	0.417325	2.85336	5.77573

## Sheet: Fig. 2c, i, j, k
Figure 2c
Indiviual	MHHNB11	BE2C	NGP	SKNFI	KELLY	TGW	SKNSH	CHP212	SKNAS	GIMEN		Median	Rank
TYMS	3.15828	0.0842942	2.05967	0.67975	3.21949	1.8341	1.00302	1.92893	0.434766	1.24951		1.54181	1
CDK4	0.206566	1.7616	2.1111	1.22281	0.070719	1.93104	1.68916	0.717627	1.87384	0.166929		1.45599	2
KCNV2	1.31582	0.224688	1.29054	1.31532	0.384797	1.0837	1.72131	0.156674	1.83872	2.44647		1.30293	3
FKBP1A	0.00451398	2.23565	0.349304	1.2661	1.76382	1.61724	1.05441	0.430369	1.41149	1.23271		1.24941	4
MAPK9	1.29198	0.618253	0.638612	1.18908	0.254433	1.46742	1.23516	0.475695	1.50119	1.36673		1.21212	5
CHRNB2	0.297268	1.92996	1.25669	2.40126	0.82693	1.16174	0.165389	3.2595	0.896744	2.16761		1.20922	6
F2	1.2364	0.17951	1.14762	0.902916	0.125373	2.11723	0.405607	1.13484	1.65376	1.34292		1.14123	7
HTR3E	1.47413	1.23926	0.0414266	1.10168	0.373065	1.14382	1.76856	1.0847	0.0216186	1.20136		1.12275	8
EP300	1.05121	2.10909	0.0240171	2.01666	0.00162731	3.83147	1.15988	1.21887	0.0305608	0.307347		1.10555	9
NTRK2	0.816559	1.0327	2.13406	0.502379	1.50328	1.08759	1.48737	0.955343	1.08312	0.626114		1.05791	10
CA6	0.747875	1.69951	0.918185	0.053646	0.928265	1.37232	1.17466	1.31474	0.0687558	1.47224		1.05147	11
KCNQ1	0.054118	1.07125	0.0758241	0.0215501	1.53638	0.483266	1.59431	1.03019	1.18298	1.31278		1.05072	12
ADRB2	1.21995	0.982049	1.17447	1.09324	0.285872	1.1073	1.55023	0.0180637	0.41568	0.921724		1.03765	13
DRD1	1.39473	2.99102	0.0408011	1.13708	0.677264	0.469045	0.927787	1.45669	2.86951	0.388617		1.03243	14
NDUFA6	1.34832	0.275765	0.711617	2.06586	0.223648	1.91314	0.3074	1.64741	2.97852	0.161875		1.02997	15
KAT6A	0.00240395	1.13238	0.474968	1.17535	0.193501	1.17743	1.10438	0.93723	0.401812	1.3405		1.0208	16
RYR1	1.8818	0.528078	2.41695	0.471148	1.2281	0.806041	0.415477	0.621112	1.95731	2.54723		1.01707	17
ADH1C	0.876148	1.23952	3.61025	1.15735	1.71168	0.211344	0.741578	1.54183	0.553758	0.046922		1.01675	18
HRH1	0.949582	0.370621	0.204523	1.06122	1.26566	1.19237	1.11161	1.13335	0.591523	0.53493		1.0054	19
KCNQ2	0.454891	1.08561	0.0524781	0.0188476	1.64645	1.40969	3.2545	1.1257	0.134985	0.913783		0.999699	20
CYP3A4	0.262227	2.38188	0.450666	0.011789	1.32558	2.29213	1.28281	0.702874	0.68403	1.78654		0.992843	21
DPEP1	1.05734	1.162	0.0786882	0.387513	0.926355	1.29737	1.0658	1.12793	0.0884057	0.813128		0.991846	22
SLC22A11	0.207433	0.956756	0.618452	1.5623	1.13066	1.54453	2.24001	1.02577	0.0413071	0.951481		0.991262	23
CA12	1.73086	1.92089	0.0591947	0.627493	1.26898	1.03246	0.568636	0.944278	1.67009	0.467373		0.98837	24
GABRB2	0.840734	1.25078	1.88058	0.500753	1.14582	0.376244	1.13413	1.34539	0.419919	0.431282		0.987433	25
PAK4	0.0210074	1.22979	1.00929	0.010706	1.15679	0.449344	0.935205	1.79822	1.05695	0.0378486		0.972247	26
GABRA3	1.0837	1.5947	0.276774	0.785183	1.34975	0.774898	0.720265	0.980925	1.11293	0.96138		0.971153	27
CHRM4	1.46284	0.0722448	2.65314	0.106977	1.00369	0.909777	0.927493	1.72909	1.64656	0.0414887		0.965593	28
HCK	0.913783	1.85955	0.717559	1.92815	1.1024	0.650198	0.0577885	0.757235	1.01673	1.10953		0.965259	29
DNMT1	0.850781	1.37266	1.63395	0.936967	1.68736	0.237471	0.98881	0.3204	2.04014	0.238486		0.962889	30
BRD3	0.0407725	0.78704	2.54625	1.42254	1.11582	1.22957	2.52436	0.769117	0.770625	0.536465		0.951429	31
EPHA7	1.33101	1.0128	0.975473	1.42024	0.625618	1.02574	0.275552	0.922378	0.51021	0.297501		0.948926	32
GGCX	0.224703	0.377537	1.26997	0.135768	0.133134	1.91133	0.623624	1.52663	1.62505	1.99788		0.946796	33
GRIK3	1.03967	1.09474	0.847803	0.00881381	1.11292	2.0697	0.341712	0.360573	0.133896	1.68683		0.943735	34
NDUFV3	1.01403	1.76392	0.0293649	1.72879	0.161995	4.35922	0.856205	0.532111	2.5109	0.002046		0.935115	35
TYK2	0.864231	0.590304	1.11142	0.713633	0.980302	2.0255	1.91729	0.321063	0.997273	0.347609		0.922267	36
MAOA	2.09837	0.00668724	0.017869	0.249337	1.88028	1.28215	0.561822	0.321136	1.99952	2.04585		0.921984	37
VKORC1	0.323956	1.112	0.219668	1.09983	3.68135	1.11838	0.730464	0.126482	2.35089	0.299409		0.915147	38
AKT1	2.50146	0.764598	0.910307	0.526995	1.19989	1.09993	0.000804189	1.42806	0.917753	0.013618		0.91403	39
CDK9	0.161875	1.91686	0.585327	1.5207	0.204732	0.94222	1.12251	0.873349	0.811325	1.39446		0.907785	40
SLC12A3	1.80805	0.987374	0.556408	0.82731	2.67992	1.26533	1.2208	0.238756	0.0718193	0.0107282		0.907342	41
CXCR1	1.44055	0.468623	0.688967	0.0265904	1.5159	0.724366	0.0647094	1.171	1.08222	2.39861		0.903291	42
CHRM2	0.314688	1.75855	0.987711	1.08205	1.76185	1.6994	0.294829	0.134718	0.812564	0.316035		0.900138	43
ANO1	1.54049	0.268081	1.05685	0.100218	1.38857	0.760751	1.00339	1.49088	0.792635	0.445826		0.898013	44
MAPK11	2.29213	0.000291075	0.856018	1.44446	0.75808	1.23942	0.0639037	0.142041	0.939113	2.08096		0.897566	45
CXCR4	0.3779	0.0452656	2.21912	0.753994	1.03463	2.20505	0.409738	1.16325	2.45922	0.252736		0.894312	46
LCK	1.505	0.0800803	1.57149	0.878571	0.680062	0.890995	0.624666	2.52937	0.754709	1.12678		0.884783	47
GLRA1	2.03496	2.31404	0.591607	0.589324	2.31244	1.15803	0.366007	1.9911	0.0233062	0.176487		0.874818	48
PDE9A	0.739738	0.816019	0.210835	2.1481	0.0203424	0.923942	1.40701	0.435962	1.14107	1.25348		0.869981	49
ALK	0.151331	1.04616	1.03878	0.1094	1.20822	0.00596015	0.887294	0.844148	0.837256	1.06216		0.865721	50
MAP3K12	0.348344	0.57357	1.25996	1.32631	1.31568	1.15016	2.27399	0.0592246	0.0823685	0.339846		0.861864	51
C9orf47	0.140351	1.60124	0.288235	0.260459	1.19294	0.52984	0.319592	2.20835	1.83797	1.49197		0.861389	52
GABRB1	0.308777	0.148033	0.309352	1.45531	0.448318	1.015	3.26757	1.16545	0.787626	0.917107		0.852366	53
XDH	0.545125	1.14141	3.1756	0.245812	0.930961	0.0516506	1.38698	0.0591002	0.81599	0.888401		0.852196	54
ND4	0.885056	1.4992	0.00914634	0.472679	0.815167	0.313257	1.29223	2.17589	0.227172	1.73018		0.850111	55
BCR	0.64157	1.03689	0.417766	0.0570499	1.03668	1.78228	0.0644373	1.51458	1.44917	0.454309		0.839127	56
DIO1	0.803271	0.0344455	1.53553	0.836034	0.504442	1.26643	0.836928	0.0421582	0.841336	1.14992		0.836481	57
PIM2	2.12614	0.00729188	0.859272	0.74596	1.68397	0.809724	0.00414114	1.58846	0.0425843	1.03864		0.834498	58
EPHB1	1.3776	0.183971	1.40896	0.568443	2.11665	0.158985	0.0621262	0.0557098	1.23921	1.09628		0.832362	59
ERBB4	2.04585	0.554816	0.810313	0.851089	2.45831	0.912645	0.373116	0.752346	1.88276	0.0777677		0.830701	60
FYN	0.894422	0.534245	0.364376	0.896641	0.839321	0.529913	1.18929	0.251665	1.72154	0.814458		0.82689	61
HDAC5	2.71858	1.29517	0.222965	0.463139	1.7801	0.64774	0.622639	1.39363	0.487676	1.00521		0.826474	62
MAP3K5	1.08203	0.0379623	1.32012	1.38052	1.11781	0.0765021	0.181801	1.13543	0.179753	0.565303		0.823665	63
KCNA7	0.89262	0.498708	0.944583	0.266506	1.6692	0.248544	0.564841	0.887361	0.899629	0.753305		0.820333	64
CASR	0.803023	0.245927	1.53798	1.50628	0.61359	0.834192	2.45952	0.355896	0.886792	0.69495		0.818607	65
FGFR1	0.872118	0.00871189	0.0255989	1.1188	0.76374	0.237044	0.00772933	2.17259	2.82711	0.991357		0.817929	66
MAPK3	1.63856	0.916282	1.24921	0.0312603	0.719513	1.79931	1.50443	0.606758	0.289088	0.0140708		0.817898	67
SGK1	0.0598722	0.707877	1.92933	0.922559	2.12362	0.201032	0.0606505	2.03873	1.13093	0.4832		0.815218	68
PDE3A	1.92985	0.051905	0.422313	1.16205	0.686681	1.80637	0.939869	0.315146	0.0664368	1.31637		0.813275	69
CA7	0.122755	0.988726	0.699905	0.409704	0.278659	1.34594	1.86047	0.671824	1.47957	0.925403		0.812654	70
GRIN2A	0.22806	1.76346	1.39423	0.655647	0.96936	2.42709	0.63498	1.03536	0.376606	0.0142144		0.812503	71
KCNK10	2.06726	1.06702	0.282005	0.302901	0.305114	0.00846825	0.7448	0.875105	1.38973	1.83702		0.809952	72
SCN11A	0.47953	0.0374649	1.13667	1.30233	0.344814	0.306871	0.322074	2.11705	2.68081	1.93772		0.8081	73
CLCN2	0.659041	1.79501	1.0257	0.122122	0.0595782	0.747535	0.863946	0.0837725	1.29193	1.51039		0.80574	74
PIK3R2	0.862583	0.056367	0.364094	1.54884	0.78936	0.88429	0.404096	1.00262	0.813439	0.00728305		0.8014	75
HTR1A	0.959358	0.0812412	0.324322	0.944889	0.657696	0.992594	0.399136	2.51841	0.382455	1.0837		0.801293	76
NDUFA11	0.679791	0.710813	2.08817	1.15063	0.891164	1.27282	0.149323	1.09712	0.33181	0.312632		0.800989	77
MAP3K9	1.6438	2.21618	0.792689	0.366521	0.800053	0.0612702	1.72308	0.102989	0.896402	0.660449		0.796371	78
NTRK3	0.423014	1.19246	0.608095	0.979805	0.996712	0.232577	0.134056	1.41814	0.0909684	1.02969		0.79395	79
ADORA3	0.0511031	0.756317	1.26227	0.866557	0.260839	1.68563	1.55625	0.0175885	0.829093	0.485838		0.792705	80
KCNH2	0.973099	0.84203	2.11765	0.565687	0.311723	1.72365	0.466279	1.12349	0.736838	0.0788964		0.789434	81
PRKCG	1.16653	1.15903	0.525012	1.36506	0.712355	0.0133805	0.0142727	0.721612	0.847559	1.11948		0.784586	82
FRK	1.30363	0.69167	0.590388	1.78288	0.874714	0.173316	0.0100077	1.14114	1.27941	0.133943		0.783192	83
PIK3CG	0.651968	0.764699	1.0354	1.05994	2.01036	0.801645	2.45876	0.0416129	0.363151	0.0877673		0.783172	84
COMT	0.535779	0.36808	1.31533	0.890759	0.796668	1.27767	1.40985	0.704609	0.524925	0.768148		0.782408	85
PRKACB	0.379739	1.13452	2.3164	0.605618	0.754216	2.45982	0.0308451	0.184336	0.80908	2.66573		0.781648	86
PIK3CA	0.132055	1.35764	0.70106	2.25995	0.0713072	0.0592495	1.22523	0.845941	1.47353	0.71731		0.781626	87
PTGS2	1.10509	0.301508	0.535034	0.609489	0.926282	1.98397	0.632756	1.19129	0.41763	1.18983		0.779519	88
CACNA1F	1.27365	0.269258	1.22908	0.975104	1.17349	0.000451901	0.495787	0.576639	0.384229	1.22158		0.775872	89
CHRNA3	2.54723	0.645949	1.30525	1.15069	0.578824	0.51506	0.903403	1.529	0.0278481	0.21227		0.774676	90
CYP17A1	0.032555	0.666351	1.54127	0.878571	0.103215	0.289527	1.25956	1.69956	1.61789	0.584459		0.772461	91
ESR2	0.0187569	0.862836	0.586767	0.0743992	0.779056	2.39439	1.946	0.850411	0.764446	0.444785		0.771751	92
ADAMTSL4-AS1	0.612183	1.78558	0.203467	0.314384	0.622512	1.19812	1.75375	0.9971	0.42206	0.918689		0.7706	93
HTR2B	0.608271	0.214179	0.764901	0.978935	0.0996984	0.537722	1.6182	1.23439	0.775208	0.972773		0.770055	94
MAOB	0.747535	0.823619	0.500162	0.196222	1.45551	0.721956	1.03313	0.789093	0.946038	0.18297		0.768314	95
KCNA1	0.756119	0.509311	0.779997	1.04936	0.707611	0.209989	1.17443	0.449112	2.31099	1.05204		0.768058	96
CCKBR	0.0031601	1.14207	0.119061	0.256122	0.829181	0.888401	0.7013	1.22378	0.413773	0.989361		0.76524	97
SLC5A2	0.806569	0.187307	0.0359243	0.0725732	0.716699	0.871084	0.0402433	1.3377	1.50002	1.10411		0.761634	98
EDNRA	1.98397	0.553851	0.0242696	1.80476	0.796668	2.02792	0.0088803	0.173258	0.719399	1.68196		0.758033	99
AURKA	0.607127	0.861539	1.842	1.3402	1.86236	2.6847	0.309361	0.0143984	0.0321854	0.646699		0.754119	100
PTGDR2	1.43789	1.55289	2.23388	0.796967	0.450641	0.709498	0.242923	0.0496644	1.68083	0.542451		0.753233	101
ND6	0.654019	1.17394	0.00260488	0.851151	0.320055	1.73724	1.72988	0.0883631	0.314957	0.966979		0.752585	102
PNLIP	1.5946	1.15607	0.274799	2.45811	0.148185	0.668128	0.171966	0.836779	1.7296	0.00780007		0.752453	103
HTR2A	1.19657	0.820132	0.0600716	0.668877	0.639558	0.603225	0.585863	0.908826	2.39213	1.16441		0.744504	104
MCL1	0.295403	0.0352973	2.35615	2.123	1.08612	0.851058	0.00829558	0.710656	0.761578	0.616903		0.736117	105
NDUFB1	0.616903	1.7303	1.24626	1.00334	0.694283	1.63134	0.33322	0.0414313	0.773684	0.367654		0.733983	106
SLC12A1	0.296571	1.48557	0.575298	1.0995	0.292328	0.825475	0.353998	0.640582	1.46324	1.20753		0.733028	107
GSR	0.0944578	1.90507	1.13987	1.08437	1.62947	0.302622	0.38051	0.32306	0.0827939	1.99961		0.732439	108
C5AR1	0.977943	0.0214041	0.180976	1.83687	0.796614	0.667743	0.00485641	1.25255	1.22898	0.0193059		0.732178	109
PTK6	0.0556259	1.65827	0.449148	0.495203	0.987331	0.708875	0.751757	0.857955	0.518342	0.827047		0.730316	110
CYP3A43	0.667743	1.55094	0.553649	0.0948358	0.0994963	1.22475	0.78505	0.00106533	0.834162	0.879656		0.726397	111
KCNS2	1.06448	0.492643	1.42421	0.957228	0.0201968	1.0093	0.148411	0.279526	0.190077	2.39165		0.724936	112
PAH	0.914888	0.0399195	0.752837	0.0635114	0.640221	0.44721	0.822752	0.71108	0.729391	1.21055		0.720236	113
MET	1.31986	0.212469	0.392566	1.04428	1.77992	0.0331405	2.68112	0.26548	1.48486	0.00791063		0.718423	114
YES1	0.0923146	4.42489	0.0823265	1.20152	0.871439	0.562757	0.560383	0.56179	1.46834	1.39657		0.717098	115
ALOX5	0.784257	0.00328699	0.0247245	1.6421	0.945195	1.33666	0.33307	0.648107	0.477908	1.19042		0.716182	116
IMPDH2	0.498037	1.29262	0.698861	1.50954	0.0633204	0.00203291	0.11965	0.723791	0.746977	1.6707		0.711326	117
NDUFA3	0.00585889	0.584843	2.45923	1.64092	0.0779444	0.845181	0.458895	0.776322	0.711527	0.709498		0.710513	118
KCNC3	0.823533	0.253	1.29432	1.01335	0.235727	1.18983	1.21965	0.14887	0.593358	0.141499		0.708445	119
SCN2A	0.517999	0.000278037	1.2853	0.930776	0.0162745	1.62886	1.00901	0.895513	0.170028	0.492562		0.706756	120
KCNS3	1.50333	0.119124	1.44871	0.599877	0.321054	0.894217	0.202525	0.812592	0.130135	0.973099		0.706234	121
ROCK2	1.25718	1.46239	0.634793	0.51949	0.374811	2.09899	0.163701	0.775001	0.883691	0.353753		0.704897	122
CDK5	0.292455	1.36503	1.45557	0.334522	0.796152	0.405751	1.00552	1.50541	0.613216	0.190454		0.704684	123
KCNC1	1.95538	0.799286	1.28927	0.908157	0.602529	0.0335157	0.853283	0.299859	0.335424	0.47813		0.700908	124
GSK3B	0.606583	0.014587	1.33267	0.576967	1.49834	0.542451	2.45613	0.795148	0.0404197	1.23916		0.700865	125
GRIA4	1.34651	0.62527	0.140363	0.771702	1.5298	0.164373	1.27016	0.310771	0.598979	1.17476		0.698486	126
BHMT2	0.0461196	1.16946	0.609436	0.899492	1.31144	0.46056	0.697886	1.48452	0.479399	0.691521		0.694703	127
ESR1	0.400827	0.430252	0.861382	1.06962	0.770421	0.0854665	1.65099	1.38026	0.538772	0.612183		0.691302	128
JAK3	0.575854	0.161604	1.0203	1.39433	0.855021	1.26089	0.200418	0.321564	0.354607	0.803023		0.689438	129
KCNN4	0.0457237	1.63509	0.504872	0.58506	1.04956	0.182078	1.24392	1.22507	0.367522	0.793174		0.689117	130
EPHA10	2.22443	0.368922	0.114091	0.253311	0.121973	1.00368	1.07001	0.373383	1.47304	1.02574		0.688532	131
AR	1.61025	0.681519	0.573879	0.147319	0.510872	0.693468	1.5359	0.253607	1.88827	1.22306		0.687494	132
NDUFA12	0.86366	0.278362	0.289578	0.941384	0.0630542	0.870568	1.1918	1.80024	0.0434234	0.510717		0.687188	133
SRMS	0.174282	1.82437	0.727833	0.573538	0.635993	0.909777	1.07422	1.36565	0.510281	0.479936		0.681913	134
BTK	0.103512	0.0644575	1.22495	1.90619	0.0549847	0.8679	0.49424	1.07588	1.0996	0.0217921		0.68107	135
SCN8A	0.311838	0.306045	1.28818	0.00282776	0.913462	2.04585	1.12649	0.0998842	0.443227	1.03451		0.678345	136
SRD5A2	0.905564	0.27163	0.214635	1.72329	0.75296	0.601487	0.779683	1.3269	0.0773628	0.0287613		0.677224	137
KCNQ3	1.5106	0.576312	1.76286	0.0786726	0.019933	0.882729	1.06348	0.265032	0.777856	0.0297554		0.677084	138
AVPR2	0.867484	1.00152	0.576721	0.466037	0.714083	0.639444	1.03231	1.19035	0.408702	0.0130805		0.676764	139
KCNA2	0.597326	0.635336	0.717265	0.777388	1.83708	0.361022	1.22927	1.81682	0.0928467	0.467029		0.676301	140
TUBB3	1.0941	0.872215	0.652104	0.700275	1.82854	0.925659	0.436626	0.136095	0.307876	0.047629		0.67619	141
GABRA2	0.933078	0.0960585	0.50724	1.25818	0.186006	0.956638	0.488117	0.844451	0.339097	1.00222		0.675846	142
TH	1.59054	1.77708	1.38	0.113024	0.387481	0.918041	0.470044	0.0711742	0.141168	0.877522		0.673783	143
IGF1R	0.0362972	0.112096	1.18116	0.804765	0.418119	3.88012	0.541256	1.15298	0.953349	0.443071		0.673011	144
HTR1F	1.51664	0.0194603	0.514435	0.350977	0.0669229	1.40757	0.217958	0.829914	1.51001	2.73636		0.672175	145
KCNB1	1.41437	0.121564	0.872021	0.203322	0.619554	1.35341	0.279841	2.25008	0.724758	0.276939		0.672156	146
ND5	0.852107	0.0609203	0.929703	0.426571	0.631769	1.89211	0.712489	1.27566	0.0814455	0.0719064		0.672129	147
NDUFA4L2	0.0975891	0.394017	1.13407	0.842815	1.0244	1.15529	0.493657	1.96289	0.118165	0.326979		0.668236	148
ABCC8	1.10467	0.0258523	0.484378	1.01103	0.3539	0.0221027	0.847223	0.0607354	1.71496	1.53009		0.6658	149
NDUFA9	0.332584	0.078454	0.613341	2.40176	0.460197	0.543163	0.801425	1.23834	0.716767	2.04748		0.665054	150
ATP1A4	1.09756	1.62694	1.0032	0.372911	0.0017363	2.66573	0.0477356	0.0760466	0.672192	0.657281		0.664736	151
HPD	0.271557	2.58655	0.00709318	0.599497	1.01355	1.73018	0.727532	0.760951	0.0437067	0.00440868		0.663514	152
PIK3CB	2.37016	0.788399	0.645411	0.468866	0.289722	0.681352	0.229317	1.30293	0.624172	1.06314		0.663382	153
ITGB3	0.311127	0.61502	1.60263	0.854897	0.0838567	1.49733	0.742321	0.615396	0.0490902	0.708875		0.662136	154
HRH4	0.120044	0.626059	0.443312	0.141421	0.697951	1.27045	0.787386	0.936029	0.128299	1.6438		0.662005	155
KEAP1	0.441712	0.0285896	0.310052	0.221646	2.22841	1.18431	0.881107	2.82565	0.364597	10.4045		0.661409	156
OPRL1	0.705644	0.165961	0.737003	1.29973	0.617173	0.70972	2.9042	0.121191	0.34515	0.5022		0.661408	157
MST1R	1.00752	0.0259721	0.209454	1.24678	0.606635	1.07031	0.870375	0.715885	0.224776	0.0148655		0.66126	158
DRD4	1.88147	0.91229	0.672294	0.760475	0.147282	0.601019	0.848783	0.400936	0.030286	0.64774		0.660017	159
DDR2	0.603975	0.683631	0.0614703	1.01491	1.71303	0.239299	0.865058	0.205854	0.634325	0.787147		0.658978	160
NDUFB8	0.0563324	0.486836	0.828332	1.12257	0.11382	0.238546	0.306027	2.89994	0.970982	0.993834		0.657584	161
HSD3B2	0.0333656	0.670521	0.0682269	0.0282882	0.64451	1.09764	0.0920407	0.828303	1.11523	1.92985		0.657515	162
BDKRB2	0.481881	0.255003	1.38661	0.833126	0.0650675	1.03451	0.212518	1.61739	0.30718	1.63051		0.657504	163
GRIA2	0.719285	1.15459	0.182805	0.707545	0.304055	0.888973	0.0126779	0.603783	1.39412	0.370662		0.655664	164
GRM3	1.22	1.22005	0.691414	0.542239	0.201757	0.037517	0.0879959	0.613947	0.88253	0.70972		0.652681	165
FASN	0.593852	0.89296	0.703379	0.597997	0.0368546	0.954051	1.80471	0.132538	1.51302	0.0750956		0.650688	166
SLC6A4	1.20872	0.769347	0.0182629	1.13371	0.290171	1.18279	0.250356	1.73044	0.266418	0.528459		0.648903	167
HDAC11	0.806375	0.672641	0.0217419	0.751732	0.0375502	1.30077	0.0593889	0.0331499	0.741291	0.62494		0.648791	168
PDE7A	0.0600018	1.76749	1.05872	1.05569	0.601956	0.132326	0.322576	1.37941	0.486663	0.694326		0.648141	169
IDH2	1.09993	1.06861	0.361491	1.037	2.04435	0.612183	0.121852	0.681728	0.374574	0.23545		0.646956	170
HDAC2	0.139213	0.110962	0.0164459	0.935467	1.42322	3.59553	2.21969	0.300622	0.617173	0.675944		0.646558	171
F10	0.377983	1.26497	0.51381	2.40787	0.36735	1.55058	0.778351	0.097872	0.848354	0.326435		0.646081	172
PDGFRB	1.20502	0.596845	1.28085	3.24438	0.329847	0.138089	0.949041	0.69086	0.514293	0.550491		0.643852	173
HMGCR	0.539162	0.91066	0.980468	0.250078	1.58085	1.17496	0.746274	0.465225	0.0633908	0.0610152		0.642718	174
CHRND	0.705402	3.07964	0.486822	0.19321	1.86723	0.703028	0.932111	0.447466	0.57983	0.306396		0.641429	175
MAPK1	0.90108	0.327607	0.508064	1.25749	0.808325	0.243881	2.50303	0.526002	0.0363727	0.756218		0.64111	176
TPO	0.319764	1.03075	0.501772	0.749385	0.0747911	0.122007	0.922923	1.98284	0.883625	0.529987		0.639686	177
PRKCZ	0.614144	1.879	0.0548664	0.330916	1.39637	1.457	0.296511	0.552361	1.28894	0.66368		0.638912	178
BRAF	0.000860756	0.762833	0.00472467	1.6168	0.433162	1.70454	0.884356	2.9317	0.513088	0.254933		0.637961	179
ADA	0.432386	0.0947926	1.40664	0.287645	2.42615	0.247345	2.11785	0.216054	1.98334	0.837436		0.634911	180
TRPA1	0.00496621	0.588464	1.6702	0.47654	1.03978	0.0247796	0.680228	1.50951	0.852138	0.313972		0.634346	181
PLK1	0.635111	0.0203651	1.17092	0.632327	0.564665	0.0916115	1.21026	0.0830883	0.752739	1.15016		0.633719	182
EPHB3	3.17597	1.24736	0.403821	0.117248	0.0824892	0.837824	1.43654	0.541755	0.72462	0.321964		0.633187	183
PPARD	0.370488	2.66017	0.892112	0.112107	0.210074	2.95433	0.0261197	1.24276	1.73705	0.228185		0.6313	184
CDK19	0.623551	0.637668	2.54171	1.22797	0.384197	1.91162	0.875855	0.0538524	0.345515	0.0901285		0.63061	185
PDE4B	0.631081	0.367219	0.439866	0.564936	0.825649	1.17253	0.642027	0.628028	1.21945	0.0316899		0.629554	186
IKBKB	0.496659	0.629135	0.765154	0.980344	1.92412	0.629025	0.535332	0.622366	0.0320404	1.20899		0.62908	187
PDE1A	0.0424885	0.63032	1.04208	0.185499	1.16388	0.996841	0.819731	0.0458733	0.627198	0.425633		0.628759	188
AKT3	0.0368641	2.20515	1.08321	1.32064	0.281241	0.669181	0.113498	0.587405	0.304405	1.4565		0.628293	189
PTGER4	1.42469	0.311304	1.14173	0.327847	0.612628	1.14222	0.462571	0.639729	1.4982	0.35925		0.626178	190
MAP2K2	0.0946521	0.923287	0.519303	0.536854	0.357822	1.14699	0.709209	0.318198	0.997661	0.859838		0.623031	191
CACNA1I	0.409526	0.747195	1.89867	0.495285	0.368495	1.92985	0.448855	0.801976	0.463543	0.876769		0.62124	192
PDE1B	0.611189	0.193501	0.738571	0.615396	0.899664	0.755426	0.0824105	0.626463	0.922487	0.0180456		0.620929	193
AVPR1A	0.501676	1.35551	0.599065	0.662002	0.233862	0.641475	0.796152	0.099682	1.08999	0.258825		0.62027	194
MAP2K1	3.76973	2.11825	0.0263181	0.292651	0.709743	0.0332155	0.793147	1.08854	0.529017	0.0771345		0.61938	195
RXRA	0.701846	0	0.789494	0.754635	1.12532	0.0146454	0.14076	0.536764	1.58941	0.169078		0.619305	196
NDUFS1	0.824459	0.036165	0.786296	0.949852	0.449246	0.240023	0.170555	1.05627	0.98987	0.00493547		0.617771	197
GRM5	0.944354	0.0751369	0.181273	0.603208	1.43939	1.15581	0.33426	0.63216	0.855924	0.246815		0.617684	198
DPP4	1.23755	0.216389	1.06329	0.614447	0.617929	2.00175	0.0137793	0.602668	0.78052	0.259393		0.616188	199
LIPF	1.42471	0.182474	0.250759	0.466762	0.710567	0.488478	1.8281	0.521491	2.47224	1.27963		0.616029	200
KCNQ5	0.666452	1.57209	0.369257	0.0669178	0.561521	0.194853	1.28105	1.87742	0.822954	0.170478		0.613986	201
GABRG1	0.552485	0.51059	0.105186	1.72848	0.314635	0.0285664	0.673623	0.701169	1.75227	0.834518		0.613054	202
IMPDH1	1.49197	0.888502	0.314428	0.325902	0.0205381	0.64803	0.577345	0.41738	2.33738	1.05802		0.612687	203
FDPS	0.0340414	0.669343	0.616454	2.64878	0.553572	0.020734	0.933488	0.6085	0.788586	0.243653		0.612477	204
AURKC	0.764446	0.806458	0.525027	0.131408	0.705556	0.16221	0.0128076	0.698319	1.43995	0.424316		0.611673	205
P2RX7	0.530753	0.372532	0.851953	0.637914	1.00223	0.0586327	0.849305	0.0579919	1.69882	0.583526		0.61072	206
KCNF1	0.0571688	0.537347	0.994091	0.574352	0.642351	0.136969	1.05839	0.653608	1.36694	0.311127		0.608351	207
CACNA1S	0.680082	0.76223	0.079501	1.31832	0.781701	0.50657	0.341035	0.847895	0.533192	0.526601		0.606637	208
NR1H4	1.10067	0.892688	0.315747	0.723745	0.48904	0.0122399	0.932371	0.724297	0.0177197	0.0314797		0.606392	209
BCL2	0.0459216	0.6111	0.0484973	1.40777	0.546728	1.13501	0.513357	1.26163	0.601036	0.694348		0.606068	210
KCNK3	0.0255942	0.268669	0.0513181	1.57031	0.70294	0.326435	1.14622	1.20302	0.5071	0.958765		0.60502	211
MMP13	0.7795	1.06177	1.61354	0.0507564	0.427837	1.51839	0.0267567	0.129344	0.276249	1.0539		0.603668	212
KCNH6	1.08067	0.639539	0.0262581	0.290874	0.662201	0.622912	0.249276	0.633428	0.582429	0.309016		0.602671	213
NTRK1	0.755204	1.36683	0.364165	0.0688983	0.494023	1.97675	0.573863	0.6311	1.53762	0.0164504		0.602481	214
TOP2B	0.669181	2.68152	0.589763	0.0139004	0.613394	0.930591	0.400991	0.251215	0.649655	0.187816		0.601578	215
CDK16	0.910483	2.51972	0.294376	1.31414	0.208892	0.177172	0.792904	0.0287566	0.409325	0.990337		0.601115	216
NDUFB5	2.11815	0.828888	0.833718	0.552098	0.164849	0.343011	0.806097	0.647027	0.116026	0.0107861		0.599562	217
EPHA8	1.18431	0.455733	0.755871	0.22666	0.273778	2.68141	0.53435	0.403623	0.821023	0.66356		0.598955	218
PRKCI	0.741842	0.830767	0.177963	0.0796523	1.98247	0.62661	0.19752	0.97086	0.558195	0.310221		0.592402	219
HTR3B	0.0405913	1.32873	0.0504002	0.757732	0.148791	1.24718	0.519591	0.363622	0.661703	1.7167		0.590647	220
TXNRD1	0.670419	0.472331	1.17189	0.501745	0.208892	0.917107	0.566919	1.41831	0.463277	0.612966		0.589942	221
NDUFS6	1.32799	0.191708	0.0727529	0.346122	1.92834	0.946	0.75112	1.24354	0.426769	0.27137		0.588944	222
PTGFR	0.316845	0.49485	0.2038	1.01588	0.679148	0.177943	0.988176	0.234309	0.844451	1.73086		0.586999	223
ADRA2A	0.852293	0.702218	0.314312	0.666573	0.312685	0.47286	0.819759	0.458983	1.36373	0.506403		0.586488	224
POLA1	0.0431403	0.0224867	1.47573	2.13352	0.232377	0.93708	2.13157	0.208899	1.09085	0.00150962		0.584728	225
GRIN3A	0.970697	0.227642	0.931926	0.918077	2.20354	0.054118	0.454458	0.571169	0.59767	0.336714		0.584419	226
NDUFC2	0.0646893	0.24268	0.890152	0.27698	0.0127763	0.217692	1.27106	1.23952	1.51513	1.37449		0.583566	227
GABRG2	1.20162	2.07357	1.01762	0.37201	0.680811	0.485838	0.156499	0.00237775	0.121944	1.65541		0.583324	228
NDUFA13	0.0779288	0.189727	0.805902	1.37866	2.07259	0.0446539	0.204648	1.39444	0.360125	0.981966		0.583014	229
KCNG2	0.632197	0.347396	1.13394	0.533132	0.20688	0.974735	2.58608	0.0503076	0.428582	1.29482		0.582665	230
CRBN	0.305886	0.458571	0.706461	0.0194013	0.722528	0.976665	0.0629789	0.785739	0.370193	0.767029		0.582516	231
ADRA1D	0.880183	0.221849	0.705975	1.11762	0.918005	2.30711	0.00547609	0.0150229	0.142173	0.458583		0.582279	232
DNMT3A	0.767029	0.951519	0.323828	1.59633	0.0339428	0.0200558	0.484259	0.891536	0.383913	0.679127		0.581693	233
CDK1	0.470672	0.0273159	0.691905	0.763236	1.47568	0.375161	1.75778	0.319329	1.17266	0.0206884		0.581289	234
SRC	1.12678	0.0152207	0.606513	1.38439	0.555908	0.0423975	0.144239	1.08639	0.962016	0.254379		0.58121	235
SLC6A2	0.0233795	1.08186	0.936592	0.0249222	1.05588	0.459158	0.0324052	0.697777	0.0384318	0.820448		0.578468	236
KCNJ2	1.14553	0.0365664	1.4888	0.699122	0.212795	0.323956	0.0576694	0.881173	0.45473	0.907069		0.576926	237
KCNK9	1.02969	0.791102	0.295704	1.44015	0.279593	0.981966	0.359936	0.0615053	1.44108	0.327985		0.575519	238
HTR3C	0.581169	0.0731484	1.03687	1.77955	0.0579721	0.689243	0.539027	0.675923	0.364888	0.569796		0.575482	239
PDE3B	0.83062	0.309866	0.492131	0.13828	0.80399	1.35751	0.305553	0.594773	1.24608	0.555549		0.575161	240
S1PR2	0.121025	0.380458	0.783096	0.221292	2.21225	0.768148	2.04555	0.358903	0.199393	0.846307		0.574303	241
CSNK2A1	0.961976	0.193705	0.135869	0.0739407	0.270228	1.76336	0.323965	1.02775	1.17066	0.823533		0.573749	242
SLC6A1	0.996324	1.68973	0.178336	0.596108	0.521419	0.128614	1.40915	0.0140798	1.95109	0.549258		0.572683	243
CA5B	1.29252	0.244384	0.154003	0.0505368	1.46985	0.71731	0.463795	2.35852	0.679272	0.0138286		0.571534	244
MAPKAPK2	0.444881	1.02973	2.31376	0.492968	0.545445	0.597618	1.20192	0.597584	0.345949	0.0190744		0.571514	245
MTNR1B	1.16766	0.101478	0.524837	0.0780224	0.858927	1.04169	0.616634	0.479412	0.416983	0.771189		0.570735	246
SIGMAR1	0.525784	2.17467	0.384934	1.656	0.00629931	0.0271032	0.612699	1.49526	0.356804	1.00752		0.569241	247
CYSLTR1	1.22957	0.586482	0.81327	0.0531942	0.299591	0.548859	0.888133	0.503195	0.0725629	1.22667		0.56767	248
TUBB6	0.570619	0.941043	1.10418	0.348809	0.690902	0.44877	0.761904	0.0311296	0.34515	0.56441		0.567515	249
TYR	1.80236	0.0466511	1.55446	0.634418	1.06231	0.0216369	0.329995	0.249638	0.499229	1.12058		0.566823	250
PIK3R3	0.405751	1.03874	0.6631	0.697756	0.0209572	0.46916	1.50536	0.11356	0.111068	0.682187		0.56613	251
NDUFC1	0.0423065	0.918761	0.047164	1.10301	0.573489	0.798739	0.5568	1.63793	0.0360517	0.32569		0.565144	252
POLD1	0.6014	0.00789736	0.99221	0.36257	1.80438	0.143821	0.525187	0.0628082	2.49576	0.936554		0.563293	253
ND2	0.2718	2.94066	0.382591	0.210201	0.21109	0.969481	1.08263	0.0396577	0.743763	1.61849		0.563177	254
FLT3	0.703028	0.469365	1.14527	0.647817	0.0949276	0.756119	0.360793	0.0246509	0.196509	1.39473		0.558591	255
NDUFB2	0.621911	0.000495378	0.494728	0.786004	0.332454	1.39142	0.328115	0.841185	0.124198	0.737834		0.55832	256
SLC22A12	0.0119318	0.114622	0.0085967	0.810173	0.695445	0.751536	0.00495743	1.17911	0.420868	0.75041		0.558157	257
TACR1	0.709498	0.0412451	2.58481	0.277596	1.43585	2.07419	1.32999	0.0800699	0.406814	0.0266735		0.558156	258
KCNH8	0.449283	0.324267	0.830767	0.075173	0.666754	0.208302	0.79588	3.15718	1.02606	0.24158		0.558018	259
FAAH	0.123003	0.805819	0.950472	0.310984	0.255754	0.588582	0.909495	0.29197	2.04525	0.526951		0.557767	260
HCRTR1	0.607285	0.649461	1.19066	0.26019	0.502324	0.4703	1.49167	0.40927	0.0139093	1.23273		0.554805	261
CDK15	0.512763	0.699405	0.504081	0.673541	0.0830883	0.59479	0.64776	1.49046	0.0561198	0.268419		0.553776	262
IMPA1	1.09628	0.21278	0.23994	0.805458	0.447149	1.30401	0.656552	0.924672	0.0315404	0.0426753		0.551851	263
GRM2	0.366239	0.653178	0.988683	0.0435146	0.588936	0.577066	0.363312	0.326353	0.526425	0.669181		0.551746	264
GABRB3	0.555112	0.545735	0.335245	0.621384	0.0124052	0.0178283	0.667844	0.610515	0.294307	1.08543		0.550424	265
HTR1D	0.0582601	0.275233	0.2513	0.079814	1.20908	1.30377	1.71453	1.22826	0.497518	0.603295		0.550407	266
PTGER3	0.319973	0.561885	0.656099	0.349994	1.47263	0.793174	0.0562286	0.538336	0.0627329	0.872118		0.550111	267
CRHR1	0.577607	0.00179299	0.870955	0.52165	0.29763	0.777336	1.37398	0.0661788	1.29064	0.0952304		0.549629	268
KCNA5	0.97613	0.615414	0.18807	0.65351	0.962773	0.662062	0.411751	0.443975	0.0417611	0.483266		0.54934	269
PDE2A	0.753305	0.605496	0.489428	0.244583	0.0500687	0.0305701	0.668694	0.0829148	0.706372	0.806375		0.547462	270
HTR2C	3.15727	0.765204	0.500478	0.552966	0.54097	0.322457	0.668714	1.10371	0.398114	0.516798		0.546968	271
CDK14	0.559075	0.351162	0.476254	0.601713	0.531948	0.0464191	0.29713	1.15446	0.918113	0.579384		0.545512	272
CCR1	0.634325	0.2364	1.29773	0.276372	0.220404	0.646084	0.455262	0.0174167	0.912751	1.28134		0.544794	273
KCNA6	0.471572	1.97873	0.752051	1.40131	0.617245	0.934719	0.441964	0.0113875	0.249068	0.0031601		0.544408	274
PDE6D	0.2214	0.155138	0.303792	0.784944	1.26857	1.07264	1.07313	0.052385	1.12628	0.239299		0.544368	275
HDAC8	0.0872308	1.11937	0.108663	1.72881	0.96473	0.0927392	0.0187887	0.123932	1.33991	1.72691		0.544331	276
CHRNA7	0.305886	0.678174	0.312008	0.567191	1.01332	0.520958	1.5298	0.855457	0.0408632	0.120291		0.544074	277
SCN3A	0.813467	0.00155756	1.12671	0.272735	0.0224456	0.0498153	0.520698	0.859303	0.567079	1.47503		0.543889	278
ATP1A2	1.09025	0.190912	0.493955	1.98226	0.749019	0.180002	0.587724	1.26244	0.0481527	0.404835		0.54084	279
TUBB4A	0.382517	0.022121	1.98347	1.87494	0.00167526	1.24989	0.686892	0.459445	0.621148	0.0682829		0.540297	280
RPS6KB2	0.105856	0.705644	0.0469607	0.458933	0.176076	0.269185	1.04449	0.619915	0.959675	1.02128		0.539424	281
CA1	0.785209	0.248482	0.154474	1.42303	0.504178	1.12611	0.57383	0.39016	0.904517	0.046221		0.539004	282
PIM3	0.0544625	0.0214543	1.44011	0.807377	1.07278	0.0702899	0.0414887	0.511224	0.600863	0.565463		0.538343	283
ODC1	0.568894	1.18554	2.0128	0.491107	0.244194	0.50643	1.69923	0.292021	0.485333	0.603225		0.537662	284
PDE5A	1.51536	0.182421	0.654352	1.00204	0.0935788	0.0661838	0.420639	1.41954	0.0662293	0.885056		0.537496	285
PTGS1	0.426885	0.220065	0.281556	0.6632	1.29216	0.456714	0.615647	2.71638	0.133081	0.986404		0.53618	286
MTNR1A	0.0138286	0.354303	2.16	0.0398338	1.25838	0.464048	0.317133	0.607514	1.5295	1.13683		0.535781	287
KCNG3	0.104572	1.40041	0.00110016	1.11025	0.836421	0.0737142	0.232013	0.0240859	1.00337	1.42122		0.534217	288
CHEK1	0.334851	0.0139452	0.132326	0.987838	0.731679	1.25718	1.14798	2.1817	0.152538	0.0239849		0.533265	289
DRD2	1.15826	0.552207	0.516099	0.28454	2.52298	0.595765	0.548597	0.468113	0.0765695	0.333098		0.532348	290
CALCRL	0.966415	0.891841	0.904935	2.04742	0.882861	0.0835618	0.117242	0.0232558	0.0816131	0.180884		0.531873	291
SCNN1A	0.679127	0.246884	0.0803206	0.0304909	0.533518	0.237419	0.683107	0.529031	0.825039	0.620894		0.531275	292
CFTR	0.641361	0.111416	0.260736	1.79027	0.367705	0.853159	0.839892	0.435405	0.0464288	0.622912		0.529159	293
NDUFA4	0.259953	0.480658	0.99221	1.2279	0.506919	0.277374	1.23319	0.546911	0.0471349	1.00368		0.526915	294
ADRA1A	0.279543	1.44905	0.203141	0.23631	0.0379244	0.950743	0.11512	1.14908	0.773349	0.86366		0.526446	295
CNR1	0.067577	0.328022	1.00156	0.494511	0.554941	1.6438	0.75818	0.177231	0.172851	1.65039		0.524726	296
PRKCD	0.96138	0.524024	1.78561	0.940209	0.216869	0.00149219	0.139902	0.743667	0.477165	0.523937		0.52398	297
NDUFB11	0.774251	0.711684	0.0273945	1.04583	0.335264	0.178821	1.14192	0.079741	1.16616	0.116685		0.523474	298
NDUFB6	0.713611	0.332192	0.174697	0.855426	0.0067534	1.59054	0.961102	0.796124	0.276249	0.31118		0.522902	299
PTK2	0.537722	0.453618	1.29203	0.506403	0.309547	0.296571	0.695617	2.20181	0.14088	1.46742		0.522062	300
KAT2A	0.261085	0.184874	0.894762	0.41481	0.0318815	1.34817	1.35779	1.43946	0.564936	0.476319		0.520627	301
GSK3A	0.0299555	0.492522	1.61588	0.0265304	0.548475	0.558729	0.802775	1.47303	0.369298	0.381586		0.520498	302
KCNA3	0.326472	1.33992	0.674628	0.240801	0.572027	0.467972	0.0734415	0.578413	0.368414	1.18287		0.52	303
CACNA2D1	0.0772901	1.95059	0.201833	0.0572877	0.811719	2.19368	1.58727	0.664823	0.239103	0.375161		0.519992	304
BLK	0.438982	1.6186	2.37856	1.43159	0.290374	0.599514	0.437755	0.157965	0.622148	0.283938		0.519248	305
CYP3A7	0.61493	0.558383	0.474346	0.178336	0.0419476	0.123003	1.01812	0.693339	0.480067	0.592218		0.519225	306
KCNH5	0.312551	0.272223	0.180555	1.10256	0.986699	1.24244	0.68424	0.353371	0.0595333	0.965051		0.518805	307
TOP2A	0.0914292	0.824575	0.559484	1.39896	1.09679	0.436911	0.11281	0.47589	1.40886	0.0234345		0.517687	308
CDK11B	0.155399	0.265752	0.450323	1.71853	0.0458444	0.584759	1.34228	0.904377	2.13297	0.361022		0.517541	309
JAK1	0.135311	0.555487	0.477308	1.39751	0.623587	1.27963	0.213412	0.43608	0.0233612	0.816559		0.516397	310
PPAT	0.0137569	0.495366	0.0163647	0.0690408	0.214201	0.840373	0.743571	0.534974	0.575314	0.59076		0.51517	311
NDUFB4	0.0542312	0.653451	0.248067	0.244453	1.26995	0.429691	0.754932	0.597859	2.06453	0.360354		0.513775	312
FFAR1	0.104782	0.183374	1.83041	0.00715499	0.832801	0.40202	0.287132	0.624391	1.69058	1.26923		0.513206	313
PTGIR	0.464858	0.047256	0.614358	0.560588	0.236198	0.703686	0.028752	2.67414	0.351874	0.644587		0.512723	314
ERBB2	0.453482	0.599756	0.571752	0.22404	0.223698	0.816559	0.407634	0.26796	0.76306	2.40279		0.512617	315
PDE6C	0.650198	0.905494	0.0451788	0.61149	3.9336	0.409526	0.14601	1.93874	0.0571985	0.104362		0.510508	316
KCNA4	1.3805	1.30675	0.0525908	0.753896	0.226521	0.262799	0.0221438	2.45871	0.09691	0.880744		0.508347	317
CCR5	0.450739	0.885322	1.04995	1.66908	1.49047	0.0091286	0.0867426	0.500052	0.466889	0.516527		0.508289	318
KCNV1	0.0317646	0.687801	0.375677	0.148528	0.0490075	0.635243	0.73634	1.13717	1.0031	0.189042		0.50546	319
CHRNA1	0.0349583	1.73928	0.238659	0.685438	1.26067	0.0117488	0.000412776	0.831208	0.325203	2.0563		0.50532	320
EPHB2	0.458421	0.559217	1.44347	0.00378175	0.676665	0.304168	2.47902	0.236722	0.403678	0.552052		0.505236	321
EPHA2	0.540005	0.0377965	0.370264	0.0146319	1.15018	1.11927	0.66328	0.394027	0.959121	0.470339		0.505172	322
GAA	1.00368	1.02789	0.180535	0.424397	0.405574	0.192769	1.47053	0.583776	0.329773	1.6994		0.504086	323
PDE6G	0.308317	0.491282	1.8274	0.31635	0.515786	0.992679	1.60495	0.0708775	0.72207	0.00431655		0.503534	324
DOT1L	0.385324	0.722712	0.293069	0.522474	0.669059	0.048143	1.04782	0.0343562	0.481262	1.07031		0.501868	325
MGAM	1.28134	1.16498	0.49485	2.78648	0.50819	1.06216	0.390608	0.374286	0.0792977	0.218151		0.50152	326
PTGDR	0.500808	0.8076	0.501111	1.13876	0.45134	0.360165	0.00556406	0.677574	0.709075	0.0734106		0.500959	327
TTK	0.765711	0.0561297	0.2712	0.415454	1.38889	0.535123	0.466597	1.40836	0.220533	1.08329		0.50086	328
HCRTR2	0.181609	1.12202	0.129268	1.00955	0.209567	0.281299	0.885723	0.720265	1.12619	0.0825418		0.500782	329
RPS6KB1	0.614447	1.25995	1.46961	1.16701	0.385989	0.00432971	1.36749	0.223967	0.336978	0.147978		0.500218	330
HDAC1	1.03167	0.331679	1.35422	0.247375	0.0188839	0.701846	1.30371	0.163568	0.292336	0.668552		0.500116	331
S1PR5	0.76213	0.526761	0.587943	0.168674	0.199159	0.472138	0.156817	1.09393	0.727601	0.191209		0.49945	332
NDUFB7	0.0526496	0.560462	0.0238794	2.2526	1.33894	0.435748	0.707212	0.91761	0.0993107	0.183268		0.498105	333
CYP19A1	1.1073	0.532022	0.290459	0.767004	0.181062	0.887227	0.297845	0.463126	2.31334	0.41846		0.497574	334
MAPK8	0.834192	0.0914721	1.50062	1.93435	0.288361	0.00484762	0.327717	1.26082	0.665285	0.263006		0.496501	335
CHRM5	0.462811	0.47039	0.519045	0.0826573	0.238741	0.842785	0.637065	0.193752	0.6066	0.721956		0.494717	336
NDUFAF2	1.11927	1.29216	0.478849	0.248944	0.510435	0.591489	0.75237	0.404239	0.0624721	0.0373513		0.494642	337
NR3C2	0.324937	1.16647	0.581732	1.48386	0.516227	0.471405	0.0265442	0.0964814	0.310913	0.650198		0.493816	338
TUBB	0.987289	0.337365	1.25176	0.169136	0.519662	0.0106748	0.879887	2.03469	0.0564214	0.465606		0.492634	339
GCGR	0.522445	0.0058853	0.434211	0.091971	0.704697	1.08473	1.36644	0.311723	1.18887	0.461502		0.491973	340
GRIK4	3.28824	0.868125	0.359697	0.544287	0.789789	3.26455	0.0386881	0.0757311	0.439496	0.0156617		0.491892	341
CHRNG	1.86107	0.38637	0.315406	0.0621913	0.0835987	3.15828	0.00527383	2.22227	0.597086	0.679791		0.491728	342
TRPV3	0.267164	0.526104	1.54359	0.456503	0.692525	0.840734	0.0460278	0.247283	0.397365	1.67356		0.491304	343
RYR3	0.00132662	0.656375	1.19754	0.311278	0.43563	0.545994	0.433504	0.610019	1.14838	0.302152		0.490812	344
CA14	0.243653	0.565559	0.382119	1.50892	0.319066	0.411997	0.884123	0.3096	0.57159	1.5946		0.488778	345
GRIA3	1.51273	0.980261	0.882199	0.449331	0.339998	0.27137	0.52821	0.0336752	0.330534	0.717174		0.488771	346
ADORA1	0.445135	0.799806	0.175055	0.53152	0.648513	0.0347277	0.203794	0.103617	3.01946	0.966415		0.488328	347
TRPV4	0.51506	0.0590355	0.518973	0.346662	0.404636	1.41779	0.374112	1.0617	1.06319	0.459158		0.487109	348
SLC18A2	0.786775	0.0114054	0.512536	0.261013	0.611881	0.460359	0.157784	0.662561	0.933935	0.104782		0.486448	349
PDE6H	0.459133	0.232036	0.0626376	0.591218	0.51364	1.18055	0.136255	1.54944	0.396888	2.20505		0.486387	350
ATM	1.3702	1.0541	0.0666848	1.12667	0.399615	0.546544	0.0206747	0.533651	0.0975076	0.438302		0.485977	351
CDK2	0.111366	1.00156	1.02784	2.67971	0.7925	0.143235	0.0623217	0.693168	0.0789694	0.278206		0.485687	352
PLG	0.683401	0.352637	0.0253041	0.423313	0.544698	0.210497	1.34447	2.36536	0.0148835	1.25985		0.484006	353
MAPK10	0.258266	0.441507	0.656355	0.5259	0.865695	0.441399	0.0435146	0.0325644	0.714128	0.64043		0.483704	354
GABRA1	1.31278	0.960348	0.792716	0.259322	0.0572382	0.64157	0.25144	0.324103	0.00222493	2.31394		0.482836	355
HTR4	0.817443	0.630691	0.360255	0.248552	0.593307	0.756218	0.0666241	0.371887	0.615181	0.169341		0.482597	356
CDK17	1.06377	1.31565	0.285327	0.58145	0.211287	0.0434186	0.382863	1.86506	0.993577	0.00923062		0.482157	357
ATP4A	0.053096	1.48732	1.79016	0.538186	0.615575	0.200411	0.678567	0.00548928	0.426108	0.0295555		0.482147	358
CYP3A5	0.0250096	0.416257	0.496223	0.467615	1.36525	1.31114	2.17235	1.11428	0.31528	0.0743219		0.481919	359
FGFR2	0.519476	0.095279	0.986826	1.0824	0.976624	0.441423	0.220266	0.288724	0.103226	1.3102		0.48045	360
ND3	0.003322	0.670419	0.806347	0.870503	0.569586	0.391036	1.8815	0.105324	0.00080854	0.242612		0.480311	361
CA13	1.4042	0.00936372	0.0622465	0.635806	0.32305	0.282546	0.0853343	1.1182	1.18128	1.11398		0.479428	362
SRPK1	0.343547	0.404912	1.26538	0.949852	0.464035	0.491605	0.0154592	0.991144	1.49138	0.306924		0.47782	363
MEN1	0.951481	1.01509	0.510604	0.0200148	1.28777	0.443722	0.0701725	0.0541967	0.39141	0.685901		0.477163	364
CHRM3	0.386824	0.247092	0.0492312	0.832565	0.0364483	0.835974	0.565735	0.0735701	0.776764	0.689434		0.476279	365
EPHA1	0.34673	1.02871	0.604569	0.0338911	0.0437643	1.07254	0.80978	0.222073	0.323444	0.922124		0.475649	366
ND4L	0.250511	0.488598	0.115023	0.821916	1.1859	0.589122	0.0482012	0.461891	0.000408429	0.954873		0.475245	367
CDK18	0.586315	0.194914	0.986741	0.766547	0.363683	1.0062	0.700449	0.0872839	0.0742343	0.0534348		0.474999	368
THRA	0.306159	0.845272	0.366986	0.0511911	0.539553	0.0219474	1.25757	0.409905	3.02333	0.655156		0.474729	369
CSF1R	0.516527	0.255394	0.430884	0.83165	1.06805	0.429585	0.069163	0.873771	3.15768	0.0029458		0.473705	370
SYK	0.0807022	0.210772	1.36712	0.0488374	0.55185	1.86947	1.48167	0.393049	0.0513426	0.83062		0.47245	371
CA5A	0.726328	0.771266	0.596245	0.523241	0.67894	0.200735	0.119164	0.41952	0.142613	0.198123		0.47138	372
SCN1A	0.0956199	0.184276	0.15074	0.3213	2.36658	1.5106	0.402579	0.926722	2.84061	0.538306		0.470443	373
EPHA3	0.814458	0.376958	0.0258938	0.124887	0.0336423	0.904308	1.5117	0.120703	0.560809	0.607127		0.468884	374
TLR9	2.14274	0.0551917	0.499229	1.02077	0.982716	0.848937	0.436531	0.0266043	0.39262	0.00960342		0.46788	375
TOP1	0.980385	0.0526251	1.8014	0.441976	0.210666	1.32799	0.830326	0.0900003	0.0386881	0.492373		0.467175	376
GRIN2C	0.320963	0.869184	0.942258	1.08892	0.106205	0.518414	0.716676	0.390128	0.413593	0.0356649		0.466003	377
ALDH2	0.446166	0.00137019	1.22225	0.0887305	0.288437	1.06425	0.485585	1.41252	1.59421	0.0917992		0.465875	378
KCND3	0.00865429	0.287165	0.667663	1.61454	0.0774666	1.1692	0.0607754	0.642828	0.119495	0.860341		0.464996	379
CACNA1C	0.610692	1.06386	0.25151	0.0272697	0.0230359	0.457934	0.0450439	1.20613	0.469442	1.0685		0.463688	380
FLT4	0.563774	0.399681	0.107672	1.16781	1.05536	1.05101	0.500547	0.223495	0.423486	0.241202		0.462016	381
KCNMA1	0.475812	0.334926	0.71424	0.0374555	1.01138	0.87992	2.20475	0.0303651	0.0338817	0.448209		0.46201	382
PRKACG	0.460359	0.0453668	0.668249	0.36228	1.82475	0.460322	0.1346	1.30895	0.112771	0.79645		0.460341	383
GRIN2B	1.36673	0.408991	0.0533758	0.52821	0.733557	0.150409	0.0974478	0.474463	0.445668	1.98397		0.460066	384
PGR	0.439137	0.47894	0.971063	0.249384	1.17595	0.177361	1.01544	0.7536	0.0370627	0.0735598		0.459039	385
BDKRB1	0.0110399	1.84482	0.0961723	1.00717	1.19883	0.3083	0.561268	1.04057	0.355148	0.0725065		0.458208	386
MMP7	1.83857	0.652475	0.0213357	1.76165	0.472538	0.443095	0.268387	0.29394	0.238591	1.40395		0.457816	387
CDK8	0.0723576	0.151694	1.41992	0.517098	0.397625	0.286602	0.543816	0.92216	0.0107371	1.18357		0.457362	388
TRPV1	0.301212	0.446663	0.466317	0.399692	0.104594	0.590202	0.945081	0.161233	0.554645	1.28542		0.45649	389
AURKB	0.391998	0.0151623	0.215597	0.516527	0.967583	1.08613	0.684302	0.0534004	1.15217	0.266321		0.454263	390
NDUFS5	0.0545757	0.474191	0.982883	0.0658805	1.74511	0.696092	0.344737	0.434058	0.738475	0.00358027		0.454124	391
OPRD1	0.710589	0.996539	0.239118	1.04313	1.63663	0.0981822	0.439245	0.411101	0.0197057	0.468559		0.453902	392
SCN9A	0.428932	0.985816	0.478052	1.17126	0.000721528	0.120044	0.745355	0.727439	0.233045	0.190588		0.453492	393
JAK2	0.0475272	1.83136	0.464149	0.442312	0.633895	0.0318347	0.509929	0.278222	0.003865	1.68696		0.453231	394
INSR	1.54263	0.507938	1.16194	0.39599	0.576279	0.0575306	0.1741	0.070438	0.950278	0.326472		0.451964	395
GRIA1	0.167958	0.381628	0.30673	0.000569299	1.09679	1.60417	0.519217	0.68424	0.00281901	0.686491		0.450422	396
KCNK2	0.41846	0.0222261	0.761678	0.0259214	0.261663	0.0875919	0.480316	2.55796	0.802471	1.5106		0.449388	397
PDE8A	1.19966	0.246348	1.89208	0.0357545	0.00685928	0.477973	1.03713	0.38729	0.420216	0.668087		0.449095	398
NPY5R	0.545643	1.19372	0.491753	0.297716	0.392609	0.0633506	0.405342	0.829562	0.602477	0.00570925		0.448548	399
PDPK1	0.391303	0.994562	1.41629	0.289891	0.0150274	0.348179	0.339059	0.576771	0.565032	0.505261		0.448282	400
CPS1	1.26365	1.28144	0.00834427	0.0607704	0.158053	1.24951	0.10987	0.738499	0.0422156	0.774251		0.448276	401
P2RX3	0.400783	1.67081	2.20455	0.0745538	0.383189	0.0261289	0.0250004	0.594193	1.01104	0.490085		0.445434	402
ITK	0.922814	0.366653	0.889309	0.0670597	0.456988	0.523937	0.318072	0.433716	0.318723	0.739738		0.445352	403
SCN5A	0.395256	0.684681	0.39064	0.108736	0.492481	0.0398052	0.0319703	0.960348	2.56026	0.79366		0.443869	404
CHEK2	0.621911	0.0954738	0.188184	0.25989	1.57365	0.105856	3.23585	2.56671	0.0407725	1.06448		0.440901	405
ACE	0.195261	3.15839	0.676109	0.02702	1.06469	0.158278	0.20337	1.85839	0.681519	0.0210347		0.439739	406
ATP1A3	0.147075	0.0238427	0.435914	0.0850754	0.99123	0.786775	0.501235	0.442818	0.604674	0.168303		0.439366	407
NR3C1	0.685859	0.134547	1.56	1.43886	0.184854	0.171044	0.0596379	2.08803	1.09701	0.192769		0.439314	408
PARP2	0.971917	0.708232	0.0662698	0.646218	0.798084	0.301212	0.0694483	0.562805	0.309955	0.200088		0.43638	409
THRB	0.284824	0.389947	0.636896	0.640051	0.740454	0.343538	0.479019	0.571379	0.165891	0.175328		0.434483	410
PTGER1	0.650897	0.406947	1.23947	0.0407153	0.128999	0.461992	0.677161	0.991613	0.0831304	0.0732564		0.434469	411
ROCK1	0.621094	0.968268	0.0265581	0.24723	0.968349	0.0258892	0.0814036	0.808717	0.119735	1.40663		0.434162	412
ADRA1B	0.26508	0.744776	0.213731	2.20334	0.33293	0.472834	0.966134	0.395008	0.698775	0.205651		0.433921	413
TEK	0.67508	0.0209025	0.333688	0.513598	0.0398909	0.71406	0.235749	2.68031	0.353508	0.77856		0.433553	414
ARAF	0.3505	0.737715	1.55003	0.0390538	0.570215	0.776219	0.414878	0.0900056	0.0341823	0.45193		0.433404	415
GRIN2D	2.31394	0.998223	0.301065	1.04691	0.0218743	0.0218423	0.517741	0.611988	0.348092	0.0405055		0.432917	416
PDE4D	0.0649565	0.0541524	0.300128	1.669	1.54987	1.12816	0.802747	0.0471737	0.311384	0.553758		0.432571	417
KCNJ11	0.122007	0.750508	0.671518	0.0789954	0.393705	0.108686	0.282246	0.469378	1.38656	1.79931		0.431541	418
RAF1	0.278239	0.0356885	0.428885	1.63389	0.200129	0.975514	0.472589	1.8375	0.432456	0.0155447		0.430671	419
RRM2	0.746565	0.471546	0.0447886	0.507827	0.388383	0.915174	0.0320591	0.239872	1.52155	0.376978		0.429964	420
GABRA4	1.26088	0.287679	0.983803	0.360892	0.199805	0.638216	0.4964	0.0292859	0.0505807	1.47479		0.428646	421
MAP3K10	0.799724	0.58665	0.706903	0.0299462	0.452742	0.782358	0.401582	0.0449427	0.0372661	0.0276074		0.427162	422
MYCN	0.656808	1.07548	0.0158509	0.438875	0.410263	0.236962	0.277876	1.12682	0.412851	0.923797		0.425863	423
HTR7	1.54439	0.0204607	0.502987	0.439304	0.0939614	1.07688	0.41165	0.107705	0.138603	1.32799		0.425477	424
GRIN1	0.144699	0.0360847	1.28749	0.891841	0.0223678	0.695165	1.50077	0.447028	0.400575	0.116446		0.423802	425
CYP3A7-CYP3A51P	1.12007	0.459145	0.500121	0.156232	0.387884	0.346923	0.671437	0.609895	0.330079	0.0446057		0.423515	426
DHODH	0.63123	1.96871	0.164595	0.212497	0.642713	0.016983	0.0158058	0.826027	1.59401	0.181609		0.421863	427
PIK3R5	0.0337362	0.323837	0.516384	0.0474933	1.25537	0.896162	0.300379	1.14362	0.135264	1.32447		0.420111	428
CXCR2	0.283054	0.131038	1.618	0.2762	1.85455	1.9272	0.0683032	0.798658	0.0270293	0.551186		0.41712	429
HTR3A	0.251696	0.397929	0.132055	0.435464	0.674895	0.575854	0.444639	0.0526104	0.450237	0.009941		0.416697	430
ADRB3	0.236714	0.473015	0.48621	0.0480072	0.284289	0.572352	0.0557543	0.546911	0.359697	1.83857		0.416356	431
PIM1	0.809528	0.0360045	0.0153872	0.650995	0.688056	0.0285015	0.492306	0.298596	0.338282	0.717537		0.415294	432
RRM1	0.286325	0.0245728	0.242931	1.13276	0.751904	0.544044	1.66021	0.244468	0.844634	0.100201		0.415184	433
MYC	0.36275	0.000521466	1.01457	0.0430876	0.94623	0.486276	0.281075	0.464719	0.582611	0.149795		0.413735	434
CDK12	0.115273	0.194445	0.26532	0.231044	2.04225	1.65101	1.13243	0.557881	0.0848535	0.821541		0.411601	435
ALDH5A1	0.401396	0.421556	0.0476726	0.721064	0.693682	1.33044	1.03835	0.0911184	0.339068	0.36258		0.411476	436
RET	0.0597476	0.203627	1.57679	0.154734	0.587053	0.434684	0.302579	0.388245	0.903368	1.05308		0.411464	437
AKT2	0.294085	0.302187	0.45872	0.192973	1.13878	0.155821	0.363863	0.504775	0.725842	0.84588		0.411292	438
KCNJ8	0.0616554	1.4571	0.600655	0.290832	0.0846371	0.146478	0.0207249	0.531608	1.85029	0.842785		0.41122	439
RORC	2.32146	1.50013	0.0221027	0.520972	1.6771	0.173601	0.086923	0.301256	0.0188249	0.848937		0.411114	440
PIK3R1	2.06064	0.125831	1.22345	0.241959	0.530178	0.670419	0.924964	0.273762	0.0939938	0.291469		0.410823	441
MAP3K1	0.0780899	0.572449	0.433091	0.0464819	1.2781	0.0995946	0.387608	0.314581	0.502366	0.580656		0.41035	442
EPHA6	0.338765	0.447344	1.21963	0.0188023	0.372163	2.11252	0.761853	0.0597276	0.301673	1.83753		0.409754	443
HDAC9	0.367118	0.519375	0.0178238	0.447563	0.710701	0.348422	1.30897	0.036316	0.00958566	1.09854		0.40734	444
KCNH1	1.65207	2.03002	0.457	1.38803	0.354794	0.943514	0.0235904	0.0551227	0.00651968	0.144112		0.405897	445
PDE6A	0.435748	0.659596	0.407479	0.587439	1.0915	0.403821	0.33153	0.309804	0.0504734	0.402821		0.40565	446
GRIN3B	1.6707	0.278791	0.970089	0.21841	0.50819	0.525784	0.298518	0.0698562	0.390811	0.420411		0.405611	447
MME	0.304851	1.30448	0.0932718	0.217033	1.43234	0.807544	0.358219	0.396964	0.411863	0.679252		0.404413	448
SCN10A	0.0118693	0.706505	0.0278064	0.478548	0.327182	0.570619	1.37942	0.0956957	0.0643265	0.911545		0.402865	449
NDUFS7	1.61849	1.29796	0.292302	0.509367	0.584009	0.706925	0.294367	0.0298903	0.0185574	0.187508		0.401867	450
ABCC9	0.527434	0.273419	0.0108039	0.00475102	0.0771448	0.571428	1.16246	1.38892	0.608536	0.256036		0.400427	451
CHRNA4	0.0300951	0.3358	0.787386	1.74978	0.651033	0.0795479	1.47383	0.295927	0.199812	0.463846		0.399823	452
GNRHR	1.80022	0.780546	1.83809	0.19164	0.300327	0.00519031	0.0420337	0.640772	0.299305	0.498557		0.399442	453
MPL	0.340369	0.914032	0.26417	0.0770619	0.899733	0.567175	0.0794228	0.748508	0.0904119	0.456714		0.398542	454
MMP1	1.07695	0.475474	1.58102	0.319311	1.08719	0.179746	0.069591	1.92874	0.0862603	0.200611		0.397393	455
GRIK5	0.253677	0.215483	0.201184	1.13824	1.59312	0.896812	0.0392867	0.347976	0.550275	0.444881		0.396429	456
MAPKAPK5	0.981924	0.414742	0.0257785	1.88008	0.00406222	0.251099	0.212072	0.681186	0.738095	0.373937		0.39434	457
KCNB2	1.11625	0.0849856	0.879722	0.368434	0.785368	0.388171	0.74439	0.0155942	0.399343	0.0486576		0.393757	458
PRKCH	1.61491	0.219028	3.44353	0.0132283	0.0628584	1.76258	0.0649767	0.0400956	0.566646	1.05595		0.392837	459
KIT	0.201032	0.0720961	2.39249	0.127453	1.10617	0.824401	1.34021	0.296141	0.489348	0.0405913		0.392745	460
SCN4A	0.236714	0.0019631	0.224746	0.251711	0.734145	1.20753	0.531136	0.0613802	0.89201	0.590202		0.391424	461
WEE1	0.347802	0.0454632	0.397452	0.355355	0.488451	0.50847	0.670338	0.199077	0.390203	0.391036		0.390619	462
NDUFB9	0.71406	0.00814067	0.821253	0.364898	0.026212	0.415251	1.22875	0.0803154	0.0544871	1.46377		0.390074	463
HTR3D	0.390075	0.620713	0.658585	0.763538	0.388872	0.184635	0.161044	0.0272234	0.0175931	1.83705		0.389473	464
CNR2	0.026069	0.73358	0.292754	0.678692	0.0123293	0.0154322	0.770293	0.213916	0.485412	0.50404		0.389083	465
VDR	0.509283	0.266915	1.53955	0.216575	0.559437	1.10467	0.0425843	1.3293	0.10094	0.070147		0.388099	466
BCL2L1	0.355916	0.783016	0.9025	0.278824	0.420262	0.0752505	0.050898	1.01971	0.0853766	0.56371		0.388089	467
LYN	0.267582	0.0346007	0.586114	0.484404	0.245774	1.3405	1.01933	0.225395	0.291681	1.30401		0.388043	468
KCNA10	0.815451	0.994605	0.336808	0.0326252	0.438565	0.0261889	0.0935572	0.692654	0.230091	1.0326		0.387686	469
AXL	1.15951	0.485678	0.0544034	0.128497	1.14565	1.0688	0.289307	0.0102833	0.0645935	0.484802		0.387055	470
MDM2	0.0981822	0.867068	0.696566	1.79762	2.04225	0.118353	0.503347	0.266698	0.237066	0.269775		0.386561	471
KDR	0.525434	0.91066	1.23303	0.602703	0.263309	0.354234	0.0298159	0.418449	0.207475	0.162873		0.386341	472
DDC	0.0679983	1.12645	0.109769	0.216725	1.13104	0.868959	0.750117	0.423808	0.0967146	0.343011		0.38341	473
ADRB1	0.063617	0.277662	0.0465593	1.12479	0.631806	0.536465	0.655745	0.486956	0.184641	0.225651		0.382309	474
NDUFB10	0.298423	0.308423	0.679335	0.273395	0.562107	0.414607	0.18043	0.669181	0.342285	0.501676		0.378446	475
PRKD1	2.84912	0.246317	0.610568	0.203842	0.0352173	0.190588	0.509031	0.18093	1.79871	0.994305		0.377674	476
NPC1L1	0.260958	0.225053	1.07599	1.45892	0.203231	0.0409491	0.0270986	1.76226	0.49205	0.989361		0.376504	477
HTR6	2.11295	0.162936	0.343164	0.174327	0.408713	1.2746	0.0260598	0.256937	0.505122	0.504026		0.375938	478
FGFR3	0.788239	0.339448	0.328873	0.237757	0.729344	1.25812	0.942752	0.0820693	0.411235	0.170761		0.375341	479
EDNRB	0.265496	0.0858579	0.538862	0.700275	0.483346	0.0563324	0.0239757	0.224084	0.501579	1.16283		0.374421	480
PRKACA	0.0648203	0.394178	0.546147	0.195104	0.352333	0.058752	1.39693	0.950433	1.11099	0.0232695		0.373256	481
SCNN1G	1.30657	0.320572	0.719513	0.26641	0.137267	1.45336	0.424466	0.0323444	0.044471	1.21274		0.372519	482
KCND1	1.431	0.830326	0.0243844	0.0814769	1.89019	0.261085	0.280495	1.29616	0.0259353	0.463252		0.371873	483
NDUFB3	2.1767	0.0429821	1.0408	0.743114	0.0762743	0.0300253	0.00805218	0.550383	1.05763	0.19183		0.371106	484
S1PR3	0.400161	0.99362	0.044885	0.339837	0.687526	0.449918	1.23913	0.0100432	0.104285	0.323453		0.369999	485
NDUFS8	0.443722	0.0419716	0.0370485	0.644319	0.294727	0.0646893	0.223553	1.05607	1.15767	0.719968		0.369224	486
SLC29A1	0.752444	0.41156	0.553044	0.0148925	0.0359668	0.326472	2.47245	0.755204	0.0272789	0.199441		0.369016	487
GABRA5	0.585394	1.35237	0.228354	1.1733	0.351786	0.222088	0.381345	0.629561	0.283988	0.0827099		0.366566	488
P2RY12	0.298734	0.267695	0.424293	1.67531	0.272142	0.0332905	0.808801	2.24675	0.0585383	1.02781		0.361514	489
TUBB2A	0.0140708	0.331838	0.749946	0.0199693	0.235353	0.927787	0.546988	0.051724	2.10773	0.390075		0.360956	490
PARP1	0.0637527	1.50223	0.0940369	0.899388	0.917251	0.442529	0.041852	0.0083	1.36309	0.278239		0.360384	491
OPRM1	0.705644	0.982091	0.372685	1.21715	0.0959015	0.34566	0.251983	1.26721	0.0887678	0.180114		0.359173	492
CDK3	0.294282	0.256663	1.02016	0.804599	0.704125	0.249484	0.10766	0.422129	0.828069	0.0016709		0.358205	493
KCNH4	0.241967	0.164608	0.076927	1.1566	0.324552	1.36673	0.391763	0.740836	0.830032	0.256083		0.358157	494
PIK3CD	0.427605	0.0140529	0.317196	0.367087	0.190501	0.0437979	0.348189	0.87913	0.563249	1.03766		0.357638	495
EPHA4	0.299409	1.02003	0.0467624	0.312926	0.0159996	0.39955	0.0387736	0.426061	1.36615	1.06039		0.356238	496
CYP11B1	0.422359	0.601487	0.0176971	0.00869416	0.499654	0.288243	0.135424	1.23135	2.06523	0.168239		0.355301	497
PRKCA	0.165904	0.0558926	0.138095	1.31853	0.179943	0.154449	0.529737	1.56721	1.43727	0.963132		0.35484	498
PRKDC	0.0634863	0.253794	0.318849	0.464579	0.0160762	0.274554	0.392727	0.385936	0.527946	0.641475		0.352393	499
GABBR1	0.317512	0.0107994	0.383987	0.678257	0.162323	1.40945	0.00331324	1.57091	1.33953	0.176806		0.350749	500
NDUFAF3	0.874291	0.018195	0.297345	0.404041	0.248975	0.602495	1.32769	0.670155	0.253958	0.187207		0.350693	501
SRD5A3	0.32446	0.319837	0.333997	0.0267751	0.573847	0.492792	0.0597675	0.366754	1.2353	0.796777		0.350375	502
ADORA2A	0.358139	1.15836	0.165948	0.342237	0.0834303	0.165223	1.34182	1.37252	0.150372	0.425795		0.350188	503
PRKCE	0.367087	0.0322181	0.245247	0.782016	0.811916	0.76213	0.368384	0.332715	0.1513	0.16455		0.349901	504
REN	0.629154	0.356834	0.106477	0.649268	1.08061	0.0653652	0.940361	0.0196557	0.335941	0.0289562		0.346387	505
UGCG	0.420411	0.146533	0.27001	0.0426226	0.769781	1.17822	0.0202878	0.779421	0.693789	0.0121149		0.34521	506
PDE8B	0.00940366	0.85661	1.05976	0.0315451	0.588886	0.0068681	0.38321	0.402371	0.30579	0.294744		0.3445	507
PDGFRA	0.453124	0.342829	0.871665	0.212051	0.215789	0.221032	0.0755915	0.344237	0.642599	1.0794		0.343533	508
CHRNE	0.829504	0.387555	0.399484	2.31223	0.292898	0.227458	0.0690153	0.0578679	0.216382	1.22317		0.340227	509
PDE6B	0.769117	0.222196	0.30586	1.62674	0.037181	0.374256	0.224499	1.57328	0.0324707	0.696826		0.340058	510
HDAC3	0.0252121	0.0553101	1.95101	0.046279	1.04236	0.781517	1.42434	0.0656278	0.139027	0.540864		0.339946	511
OPRK1	0.391036	0.304238	0.978893	0.232303	0.374235	0.00529581	0.0130045	0.195377	1.66843	0.723699		0.339237	512
GABRG3	0.364486	0.144463	0.619391	0.0652592	0.320091	0.61959	0.357367	0.197425	1.53301	0.287493		0.338729	513
S1PR4	0.946614	0.00699607	0.795961	0.0609003	0.541151	0.745307	0.404713	0.0618958	0.0430492	0.271557		0.338135	514
MC4R	0.22903	0.231584	0.00642711	3.15657	0.211775	0.606952	0.0489784	1.22666	0.443601	0.641361		0.337592	515
TACR2	0.0338864	0.288961	0.909636	0.271046	0.385071	1.07695	1.30861	0.0633355	0.412547	0.101023		0.337016	516
EPHA5	0.976706	0.3077	1.09726	0.0289423	0.0250832	0.36189	0.0156122	0.239789	0.572498	3.36363		0.334795	517
NDUFAB1	0.35931	1.23306	1.10791	0.308097	0.62729	0.15556	0.270155	0.207587	0.749848	0.169354		0.333703	518
ADH1A	0.170388	0.365442	0.535719	0.611437	0.950046	0.124007	0.301212	0.0539704	2.45284	0.00968335		0.333327	519
CCR2	0.918689	0.567271	0.307964	0.0712304	0.0238886	0.18694	0.524503	0.0122757	0.352969	1.09756		0.330467	520
CACNA1B	0.23951	0.372337	0.0463611	0.996496	0.158703	0.0392867	0.330144	0.683568	0.766775	0.328707		0.329425	521
NDUFS3	0.403821	0.00707111	2.62711	1.70571	0.00713291	0.673582	0.0103856	0.248852	0.144954	0.875235		0.326336	522
CYP11A1	0.00641829	1.67252	0.256796	0.364828	0.985858	0.732899	0.287384	0.16799	1.50665	0.279105		0.326106	523
NDUFV2	0.100814	0.473531	0.473609	0.0431835	0.721246	0.17827	0.114424	2.49054	0.135815	1.14116		0.325901	524
BRD2	0.609188	0.485612	0.117857	0.0602612	0.365059	0.285695	0.458708	0.240718	0.514548	0.0895784		0.325377	525
BRD4	0.868157	1.50819	0.18807	1.59292	0.326076	0.263006	0.10088	0.851552	0.324487	0.00246072		0.325282	526
KCND2	0.0610152	0.817186	1.32749	0.769602	1.14869	0.283496	0.073745	0.0949168	0.225257	0.366521		0.325009	527
CA9	0.199365	0.389201	0.823041	0.0515186	0.00964338	0.379739	0.946345	0.0254653	0.337516	0.311669		0.324593	528
AVPR1B	0.280851	0.540954	1.43772	0.0412498	0.366814	0.961221	0.0249406	0.0545413	0.0716707	1.01017		0.323833	529
TUBB4B	0.646699	0.816673	0.0305841	0.215333	0.432268	0.481013	0.0898133	0.144675	0.786668	0.00240395		0.3238	530
ND1	0.405851	0.841577	0.685606	0.0355942	0.192161	0.241573	0.0370249	1.03758	0.0498835	1.63656		0.323712	531
PLAT	1.23107	0.361102	0.068939	0.28144	1.0717	0.0403291	1.03114	0.438791	0.0850278	0.0518708		0.321271	532
SCN7A	0.686745	0.651053	0.175419	0.0975891	0.84433	0.466787	0.120623	0.911899	0.157609	0.00325198		0.321103	533
DRD5	0.0372709	0.0693158	0.213284	0.473958	1.06786	0.390075	0.266923	1.50293	0.374574	0.0327751		0.320749	534
GUCY1B1	0.0396291	0.435748	0.025539	0.510703	1.11045	0.055389	0.0549354	0.320073	0.320036	0.903925		0.320055	535
PLK4	0.0454295	0.185479	0.718149	0.467526	0.363592	0.45551	0.810791	0.228288	0.125298	0.276077		0.319834	536
MTTP	0.200198	0.392084	0.534067	0.169366	0.456677	0.0867002	1.47851	0.247115	0.472331	0.0695655		0.319599	537
CA4	1.33576	0.747632	0.414709	0.0557345	0.757782	0.0284366	0.433504	0.222544	0.00196746	0.163879		0.318626	538
GRIK2	0.0761863	0.0473577	0.312971	0.436578	1.46691	0.0788964	0.182177	0.319664	0.34878	0.417221		0.316318	539
KCNG4	0.283796	0.528723	0.00674458	0.882662	0.0124544	0.0884908	0.833925	1.27331	0.347957	0.200735		0.315877	540
NDUFS4	0.0777677	0.0669178	0.332146	0.39064	3.15677	0.831532	1.8987	0.146454	0.299305	0.201384		0.315725	541
PDE1C	0.0097322	0.712176	0.00442623	1.15291	0.34371	0.00610106	0.423382	0.383514	0.141583	0.284381		0.314046	542
PDE7B	0.315065	0.34847	1.11311	1.53062	0.0155852	0.0185756	0.734545	0.255613	0.312846	0.0684201		0.313955	543
TYMP	1.55475	0.031083	0.519619	0.390523	0.0867479	0.234428	0.860058	0.770165	0.120961	0.0302953		0.312476	544
PRKCQ	0.216325	0.336327	0.513187	0.888099	1.46644	0.217527	0.0908292	0.284264	0.264673	0.74153		0.310296	545
ADRA2C	0.304501	0.557458	0.0246096	0.308574	0.514932	0.311838	0.0663457	0.535809	0.206175	1.87254		0.310206	546
IDH1	0.208738	0.188164	0.384955	0.35207	0.267526	0.872118	0.0498251	1.24114	0.113577	1.02078		0.309798	547
NDUFA5	0.00195001	0.422635	0.486316	0.22093	1.01638	1.42471	0.358853	0.161567	0.0456851	0.252091		0.305472	548
CDK6	0.0607604	0.809836	0.379344	0.229944	0.221342	0.206566	0.426525	0.414224	0.396271	0.0523115		0.304644	549
EZH2	0.0450439	1.33073	1.24561	0.00569605	0.119032	0.410967	0.1967	1.25877	0.0483614	0.969481		0.303833	550
F2R	0.611437	0.831768	0.128877	0.713117	0.885256	0.2057	0.000886866	0.208022	0.398353	0.140351		0.303187	551
MAP3K11	0.386274	1.1579	0.214186	0.0360706	0.0652693	0.199441	0.0545905	1.03973	1.77404	3.64549		0.30023	552
CDK13	0.357595	0.00566965	0.14982	0.0102077	1.06885	0.899767	0.956127	0.240332	0.0353445	2.16907		0.298963	553
HDAC7	0.53493	0.2562	0.301065	0.0345772	0.294273	0.949582	0.105496	0.874909	0.00348833	0.685859		0.297669	554
NDUFA7	0.465289	0.271492	0.127314	0.0124723	1.29104	0.228913	0.320091	0.0339005	0.640525	1.04465		0.295791	555
KCNC2	0.857329	1.06027	0.393361	0.369318	0.48324	0.117635	0.0185665	0.0384603	0.0474352	0.2214		0.295359	556
NR1H3	1.82272	0.472938	1.34001	0.0236225	0.692975	0.0512155	0.0311203	0.431481	0.155684	0.0376022		0.293583	557
EPHB6	0.309264	0.293948	3.15778	0.436602	0.292984	0.261656	1.92956	0.0929973	0.0378865	0.264521		0.293466	558
CHRNB1	0.134215	0.571638	0.205784	0.335104	2.03468	2.07223	0.976418	0.0283021	0.251773	0.0343421		0.293439	559
MMP8	0.0309897	0.238553	1.64313	1.47243	0.0378438	0.319973	1.51031	0.236932	0.264098	0.996324		0.292035	560
KCNG1	0.0380998	0.0148835	0.0211852	1.22081	2.18156	0.166572	1.31553	0.416291	0.0780016	0.435748		0.291432	561
SLC22A8	0.240536	0.00484323	0.867676	0.126162	0.592558	0.341149	0.432139	0.00919956	0.404349	0.225658		0.290843	562
CDK20	0.274554	0.401899	1.36392	0.0601364	0.126528	0.0262489	0.303661	0.932074	0.0683286	1.82324		0.289108	563
ABL1	0.106283	1.09187	0.312177	0.765129	0.252347	1.10306	3.07884	0.264896	0.0466269	0.0248348		0.288537	564
NDUFAF1	0.0374365	0.350149	0.0206884	0.646488	1.62492	0.03064	0.248205	0.0582352	0.320772	0.408902		0.284489	565
ABCA1	0.0186662	0.615288	0.230158	0.00942586	0.895376	0.338765	0.0148206	0.0460713	1.20996	0.595765		0.284461	566
HDAC4	0.0790579	0.396001	0.0411591	0.0429006	1.35193	0.190898	1.03608	0.218072	0.349712	0.745162		0.283892	567
POLE	0.152261	0.1275	0.331018	1.35969	0.965933	0.000782434	0.233907	0.216268	0.66302	1.26533		0.282463	568
FGR	1.35616	0.386962	0.270778	0.263906	0.1226	0.18297	0.335396	1.09851	0.0648657	0.292455		0.281617	569
ABAT	1.74247	0.944928	0.123996	0.716789	0.188144	0.382675	0.072984	0.371315	0.143193	0.0484536		0.279729	570
PDE4C	0.682187	0.416031	0.242164	0.317016	0.121111	1.84906	0.065931	0.424097	0.00373794	0.0105324		0.27959	571
EPHB4	0.34727	0.0332436	0.208415	0.0365522	0.108831	1.17824	0.136808	0.651403	1.00102	0.88429		0.277842	572
PPARG	1.84327	0.863882	0.0141022	0.131679	0.0383464	0.00452715	0.101494	1.93483	0.421521	1.95632		0.2766	573
SV2A	0.270366	1.4566	0.650101	0.209827	0.203453	0.581682	0.55247	0.276052	0.038859	0.275159		0.275606	574
ATR	0.252192	0.00787524	0.0127763	2.14919	0.0277277	0.294744	0.599238	0.0974695	1.06029	1.26643		0.273468	575
RARB	0.550491	0.000673679	0.486742	0.0938698	0.157085	0.389819	0.0300532	0.0688474	0.568363	0.541151		0.273452	576
NDUFV1	1.63491	0.717333	0.293214	1.50368	0.0321339	0.25328	0.192249	2.02905	0.20791	0.0317646		0.273247	577
CA3	0.0248624	0.400903	0.028316	0.836213	1.65993	1.6937	0.0328406	0.0172902	0.136368	0.627383		0.268636	578
CHRFAM7A	0.979887	0.0135642	0.7606	0.34238	0.0133716	0.673664	0.1938	0.0906526	0.706859	0.0716093		0.26809	579
RXRG	0.292123	0.299937	1.62869	0.241444	0.0818962	2.70879	0.188304	0.0522772	0.0463273	0.531815		0.266784	580
HRH2	0.000960853	0.208801	0.538066	0.355906	0.0631898	0.321463	0.18714	0.186639	0.543801	0.829504		0.265132	581
HRH3	0.326435	0.000673679	0.254504	0.581831	1.01933	0.0408584	0.274431	0.439472	0.0530028	0.00631252		0.264467	582
CCR9	0.210497	0.335283	0.452767	0.287216	0.11382	0.0438892	3.15798	0.0222947	1.32738	0.239683		0.263449	583
NR1H2	0.632775	0.233795	0.854431	0.0942581	0.821397	0.15819	1.20107	0.0257002	0.0606655	0.289527		0.261661	584
EGFR	1.31408	0.006577	0.0371337	1.0091	0.248975	0.456839	0.152088	0.271362	1.3891	0.0213859		0.260169	585
BHMT	1.08476	0.242156	0.365291	0.0427136	0.265808	0.316035	0.0986452	0.0565401	1.42412	0.110687		0.253982	586
RXRB	0.116214	0.000143341	0.389681	0.742513	0.0474546	0.0164504	0.826785	0.557755	0.0776794	0.48451		0.252947	587
ATP1A1	0.248937	2.21681	0.256514	0.208071	0.832004	0.181985	0.314464	0.00680193	1.59373	0.0908667		0.252725	588
NDUFS2	2.10563	0.0235629	0.197315	0.238892	0.0398909	1.49197	0.1835	0.306933	0.296296	0.26568		0.252286	589
PPARA	0.316035	0.366087	0.185779	0.132485	0.0415365	0.0380998	1.44511	0.611437	2.07692	0.185986		0.25101	590
S1PR1	0.0645532	0.254996	0.121254	0.0864828	0.423532	0.246815	0.0990487	0.543467	0.589678	1.86716		0.250905	591
HCN4	0.0231092	0.218683	0.224033	1.79773	0.181814	0.574335	1.23999	0.277415	0.192465	0.980095		0.250724	592
NDUFA2	0.0468204	0.0104923	0.220837	0.125907	0.271078	0.91421	1.59326	1.04994	0.0390728	0.421705		0.245957	593
GRIK1	0.105213	0.159637	0.232755	0.258754	0.90953	1.28134	1.27996	0.0543148	0.0690459	0.36275		0.245754	594
FGFR4	0.101845	0.227568	1.7836	0.383976	1.08924	0.198946	0.309494	0.124945	0.0614352	0.263372		0.24547	595
ACHE	0.74333	0.270438	0.0331593	1.29085	2.5303	0.0293556	0.164037	0.0483031	0.471997	0.218575		0.244507	596
DRD3	0.431282	0.055779	0.209293	0.205463	0.866749	0.642141	0.279617	0.0559469	0.997575	0.131785		0.244455	597
AGTR1	0.71469	0.044495	0.716857	0.594244	0.0544034	0.32049	0.165726	0.150089	0.931814	0.0291559		0.243108	598
SLC22A6	0.0697134	0.909883	0.280255	1.57112	0.203724	0.965572	0.131897	0.0928091	0.833629	0.0151668		0.241989	599
SLC6A3	1.23029	0.218331	3.32172	0.265152	1.40797	0.0236546	0.372952	0.0509566	0.0354999	0.0088404		0.241741	600
KCNC4	0.304028	0.109177	0.166286	0.0168927	1.29025	1.20136	0.0749717	1.77222	0.177538	0.630469		0.240783	601
PARP3	0.123505	0.742657	0.118336	0.190178	0.154846	0.58838	0.835469	0.0363963	0.288446	0.971551		0.239312	602
TLR7	0.0440815	0.024513	0.37477	1.27739	1.57051	0.00601298	0.0899949	0.569039	0.35085	0.127576		0.239213	603
AMY2A	0.0261889	1.0594	0.231628	0.246593	0.0219748	0.283054	0.200005	1.11112	0.779997	0.223154		0.239111	604
ERBB3	0.456714	0.0896264	1.14967	0.199111	0.191843	0.987669	0.277992	0.470544	0.0131924	0.055389		0.238551	605
GPD2	0.151946	1.09067	1.15777	0.548336	0.0303372	0.886157	0.20508	0.271338	0.0802788	0.0461196		0.238209	606
PRKCB	0.759176	0.0144792	1.28294	0.037536	0.0730302	0.334851	0.138489	0.746517	1.2012	0.067156		0.23667	607
CDC7	0.350899	0.0562483	1.12402	0.370213	0.0401528	0.327948	0.120377	0.0452848	1.07636	0.13559		0.231769	608
CA2	0.113876	0.452016	0.387767	0.0442738	0.607725	0.176487	0.406592	0.234682	0.0186889	0.220678		0.22768	609
NDUFAF4	0.820018	0.458009	0.0655824	0.0679018	1.31434	0.186166	0.125878	0.432715	0.0812779	0.267164		0.226665	610
DHFR	0.283171	0.108072	0.399931	0.283371	0.120738	0.0171049	0.166847	0.154406	0.691692	0.450494		0.225009	611
CDK10	0.273077	0.231947	0.21664	1.01765	0.0148476	0.155299	2.53267	0.205421	0.215475	0.58838		0.224293	612
NDUFA10	0.666452	0.0167933	0.403931	0.317828	1.34292	0.0979862	0.129508	0.0411591	1.37991	0.0381851		0.223668	613
KCNH3	0.227576	0.923979	0.218029	0.380969	0.0291234	0.0527575	0.0369445	0.769347	0.0628634	2.24374		0.222802	614
PRKD3	0.309016	1.08228	0.473687	0.0610302	1.35255	0.785209	0.06324	0.130933	0.0160897	0.0514306		0.219974	615
NDUFA8	0.173925	0.265608	0.972487	0.527375	2.00047	0.130985	0.035109	0.108585	1.41578	0.0538869		0.219767	616
CACNA1D	0.120778	1.05015	0.257927	0.117009	0.581699	0.00442184	0.625637	0.179812	0.0149914	0.445353		0.218869	617
PTGER2	0.067714	1.00842	0.0101321	0.44001	0.179569	0.00226422	0.19106	2.20395	1.22206	0.246279		0.21867	618
NDUFA1	0.0566292	0.231051	0.42955	1.01562	0.0278249	0.852695	0.118319	0.713678	0.16829	0.203669		0.21736	619
KCNH7	0.00872075	0.32501	2.22738	0.0629789	0.0732564	0.0608853	0.105922	1.02558	0.97613	1.62195		0.215466	620
ADORA2B	0.0997968	0.717786	0.0236592	0.204836	0.132055	0.224579	1.79901	1.49344	0.198569	0.654587		0.214708	621
KCNK18	0.0405055	0.519562	0.213874	0.258967	0.110844	0.511661	0.526163	0.2122	0.114503	0.0281121		0.213037	622
CACNA1G	0.0359007	1.28375	0.288522	0.0290073	1.90156	1.16524	0.0145241	0.128818	0.163024	0.257707		0.210366	623
ADRA2B	0.225177	0.442649	1.18308	1.56639	0.194921	0.188881	0.0121372	0.285268	0.148546	0.0158554		0.210049	624
GABRA6	0.102466	0.0260321	0.0554482	0.159242	1.03101	0.601747	0.257495	0.0774718	1.28226	0.678008		0.208368	625
TACR3	0.248944	0.904099	0.283437	0.0156888	0.195527	0.0193968	0.722345	0.00617594	0.0791309	0.220324		0.207925	626
HDAC6	0.0525369	0.00397017	0.0638282	0.34304	1.16506	0.0847691	0.326086	0.217427	0.369409	0.193711		0.205569	627
HTR1B	0.177172	0.118404	0.07756	0.371111	0.101648	0.171327	0.661026	0.230608	0.287165	0.841758		0.20389	628
CDK7	0.0512155	0.407968	0.118096	1.27499	0.0310317	1.52746	0.291256	0.286157	0.0817809	0.0542312		0.202127	629
CHRM1	2.63633	0.0606705	0.201508	1.16182	0.940399	0.198535	0.157135	0.0338254	0.459696	0.0412164		0.200021	630
KAT6B	0.0687049	0.0449765	0.103275	2.32931	0.491282	0.293368	0.689413	0.496945	0.0426801	0.00963006		0.198321	631
PDE4A	0.14007	1.8819	0.253498	0.142288	0.825911	0.508778	0.0485605	0.049241	0.0650019	1.95012		0.197893	632
ADH1B	0.110463	1.30669	0.0268028	0.273338	0.10795	0.47753	2.05964	0.0762018	0.0257555	2.04082		0.1919	633
TOP1MT	0.261775	0.966335	0.341826	0.0877354	0.0656783	0.0184849	0.113036	0.0209618	0.91364	0.832565		0.187405	634
TUBB1	0.00125693	0.0319329	0.00904877	0.0541032	0.353057	0.0901285	0.274946	2.31298	0.548336	0.93708		0.182537	635
TUBB2B	0.978273	0.257408	0.187	0.0288773	0.176076	0.0602512	0.146308	1.10409	0.100327	0.71469		0.181538	636
KCNQ4	0.275216	0.5996	0.0625072	0.655804	0.0107327	0.0144298	0.0807388	0.0141875	1.14163	0.586566		0.177978	637
SMO	0.264249	0.544044	0.00661227	1.33968	0.0909363	0.886224	0.0707548	0.801425	0.0733181	0.0368641		0.177593	638
GART	0.0256495	0.00921731	1.1313	1.32114	0.0943498	0.151688	0.737335	0.00154449	0.188117	1.48105		0.169902	639
PDE10A	0.143525	0.0649968	0.712781	0.009941	0.0558086	0.529987	0.193854	0.453322	0.0841624	0.493143		0.168689	640
ACVRL1	0.681352	0.000243273	0.696437	1.23472	0.0105902	0.24504	0.346874	0.0856886	0.0438988	0.0191652		0.165364	641
RARG	0.157634	1.44064	1.03948	0.0324801	0.0402433	0.171089	0.108318	0.401746	0.0764089	0.841487		0.164362	642
TUBB8	0.0849433	0.19984	1.6989	0.121375	0.0121863	0.946614	0.0280426	1.19314	0.733839	0.0919871		0.160607	643
CACNA1H	1.42122	0.502987	0.0288355	0.00216383	0.0024913	0.0615253	0.773117	0.214606	0.087863	0.216833		0.151235	644
MTOR	0.196072	0.0176112	0.975514	0.246984	0.385071	5.21185e-05	0.824749	0.0941448	0.102598	0.0107549		0.149335	645
CHRNB4	0.14121	0.73189	0.0761345	0.737478	0.0752556	0.116685	0.155858	1.64269	0.036779	0.852695		0.148534	646
PSMB5	0.599566	0.312275	0.0542902	0.244453	0.00608785	0.168303	0.375264	0.114486	0.0038168	0.0942689		0.141395	647
HDAC10	0.145287	0.0166715	0.997661	0.075328	2.77924	1.97902	0.0786101	0.224441	0.0135642	0.122502		0.133895	648
FLT1	0.789949	1.91818	0.783122	0.00818935	0.028177	0.528459	0.0279778	0.00508484	0.188512	0.00256993		0.108345	649
RARA	0.0360611	0.000199821	0.543604	0.0148161	0.214884	0.000508422	0.000269346	3.12933	0.179011	0.292779		0.107536	650
SRD5A1	0.0508882	0.295086	0.0079637	0.383031	0.0556901	0.151946	0.00226859	0.0427136	0.575233	2.5759		0.103818	651
TRPM8	0.019583	0.186699	0.0205381	1.18601	0.0165587	0.440345	0.404592	0.0106436	0.0183535	0.797757		0.103619	652
MAPK14	1.51889	0.971632	0.00857455	0.0127003	0.114984	0.0134164	0	0.0863928	0.50868	1.73123		0.100688	653
SCNN1B	1.27045	0.101686	1.07347	1.23775	0.0896424	0.0234895	0.0159635	0.849458	0.0794593	0.026009		0.0956644	654
KCNS1	0.0550389	0.1094	0.0105813	0.0213448	0.685838	0.66356	0.0291466	1.33107	0.333613	0.0285015		0.0822195	654
Figure 2i CHP-134
	RA	0.01uM FK506	0.1uM FK506	1uM FK506	RA + 0.01uM FK506	RA + 0.1uM FK506	RA + 1uM FK506
	21.0623	7.70444	6.2553	7.93818	57.8754	80.9215	87.0921
	18.5263	0.926169	-1.53972	-2.55646	47.4392	82.1018	92.5731
	16.9369	6.54746	1.81436	1.49882	44.7045	90.0955	95.413
	15.5345	8.94323	4.60747	3.74266	45.4057	89.6631	98.2762
Average	18.015	6.03033	2.78435	2.6558	48.8562	85.6955	93.3386
stdev	2.37084	3.5406	3.41612	4.38144	6.12362	4.85825	4.77103
ttest							1.29485e-07
Figure 2j TGW
	RA	0.1 µM FK506	1 µM FK506	5 µM FK506	RA + 0.1 µM FK506	RA + 1 µM FK506	RA + 5 µM FK506
	-5.29954	-9.5489	-8.53977	-3.45502	34.3102	35.0065	39.0168
	-0.296248	-7.96839	-11.7992	-3.97653	29.1735	32.5293	39.4394
	-4.37788	-7.17814	-2.28162	-3.45502	27.8564	35.1369	38.7875
	5.36537	-6.91472	1.89048	-2.54237	27.8564	34.8761	35.9192
Average	-1.15207	-7.90254	-5.18253	-3.35724	29.7991	34.3872	38.2907
stdev	4.85856	1.18538	6.15073	0.596281	3.07078	1.24316	1.60392
ttest							4.70663e-06
Figure 2k
	Control									shACVR1-0498									shACVR1-2778									shACVR1-3321
ATRA	10.7234	14.8673	2.32643	18.8375	14.1493	11.9502	21.623	19.3535	18.342	5.54165	11.8699	10.1537	7.26675	5.64788	10.2375	14.885	10.9716	7.36384	3.02126	1.56658	14.323	9.16217	7.08885	4.89779	10.5978	8.20397	10.0277	6.78095	13.4095	-1.90476	9.12183	6.56609	4.3786	10.5704	11.2666	10.2638
FK506	-2.58088	0.472555	-6.72483	5.75477	3.84203	1.01206	2.38079	5.46269	6.43731	-1.00107	6.50697	-0.0357526	2.72928	1.24996	3.62764	5.80256	1.78157	-2.25546	-2.79746	-8.95188	2.79746	-0.468005	-5.00665	-5.32419	-2.47255	-5.0658	-5.14001	0.72381	3.2381	-0.190476	-0.552396	-7.9953	-2.12959	-1.00551	-1.7304	0.065687
ATRA + FK506	82.1519	78.8804	82.6972	87.1696	89.5477	89.1569	85.8404	89.2358	89.607	24.2045	32.6779	29.3529	30.1968	29.0955	35.7333	37.8726	34.2485	31.1864	-4.58784	0.78329	11.8612	20.6559	16.8794	18.1305	12.854	12.2723	15.8479	35.581	35.3524	31.4667	33.6752	36.157	34.8912	30.6489	32.2253	31.585
	Average	stdev								Average	stdev	ttest							Average	stdev	ttest							Average	stdev	ttest
ATRA	14.6858	5.88192								9.32643	3.11324								7.65435	3.99669								7.82811	4.57464
FK506	1.78406	4.3202								2.04508	2.95392								-3.60323	3.36835								-1.06401	3.03379
ATRA + FK506	86.0319	3.93418								31.6187	4.07366	3.21598e-15							11.633	8.30439	4.6952e-14							33.5092	2.07191	1.23928e-16

## Sheet: Fig. 3d, f, i, j
Figure 3d
	PI+			PI-			Annexin V+
DMSO	8.35	8.9	9.41	2	1.92	2.32	10.35	10.82	11.73
0.1 µM K02288	12.7	10.7	11.5	3.38	3.82	3.53	16.08	14.52	15.03
2µM RA	31.8	34.2	31	16	15.8	17.2	47.8	50	48.2
RA+K02288	24.1	21.9	19.9	8.24	9.9	8.48	32.34	31.8	28.38
	Average	stdev		Average	stdev		Average	stdev	ttest
DMSO	8.88667	0.530126		2.08	0.21166		10.9667	0.701593
K02288	11.6333	1.00664		3.57667	0.223681		15.21	0.795424
RA	32.3333	1.66533		16.3333	0.757188		48.6667	1.17189
RA + K02288	21.9667	2.10079		8.87333	0.897181		30.84	2.14746	0.000226875
Figure 3f
	Annexin V+/PI+			Annexin V+/PI-			Annexin V+
DMSO	11	12	14.9	6.09	7.56	7.54
NOG	10.8	10.4	12.7	6.57	6.6	7.72
RA	39.6	41.3	42.9	8.59	8.78	8.38	48.19	50.08	51.28
RA+NOG	30.4	31.1	32.6	8.02	7.78	8.08	38.42	38.88	40.68
	Average	stdev		Average	stdev				ttest
DMSO	12.6333	2.02567		7.06333	0.842991
NOG	11.3	1.22882		6.96333	0.655464
RA	41.2667	1.65025		8.58333	0.200083				0.000748324
RA+NOG	31.3667	1.12398		7.96	0.158745
Figure 3i CHP-134 3d
	Annexin V+/ PI-			Annexin V+/ PI+			Annexin V+
DMSO	2.43	3.26	3.1	5.96	6.49	7.06	8.39	9.75	10.16
0.1 µM FK506	3.24	3.74	4.2	6.63	9.36	10.7	9.87	13.1	14.9
2 µM ATRA	12.8	10.3	11.6	14.3	13.8	14.5	27.1	24.1	26.1
2 µM ATRA + 0.1 µM FK506	18.5	15.8	17.4	33.5	32.9	33.4	52	48.7	50.8
	Average	stdev		Average	stdev		Average	stdev	ttest
DMSO	2.93	0.440341		6.50333	0.550121		9.955	0.289914
2 µM ATRA	3.72667	0.480139		8.89667	2.07418		14	1.27279
0.1 µM FK506	11.5667	1.25033		14.2	0.360555		25.1	1.41421
2 µM ATRA + 0.1 µM FK506	17.2333	1.35769		33.2667	0.321455		49.75	1.48492	4.59033e-05
Figure 3i CHP-134 6d
Sample	Annexin V+/ PI-			Annexin V+/ PI+			Annexin V+
DMSO	2.95	2.76	2.09	5.57	5.47	4.99	8.52	8.23	7.08
0.1uM FK506	4.79	5.84	7.81	6.98	7.35	3.96	11.77	13.19	11.77
0.05uM RA	9.17	10.3	10.8	10.1	9.6	9.59	19.27	19.9	20.39
0.05uM RA + FK506	10.9	10.6	10.5	24.3	24.9	25.9	35.2	35.5	36.4
0.1uM RA	11.4	13.3	14.8	8.09	6.2	6.58	19.49	19.5	21.38
0.1uM RA + FK506	11.1	11.3	11.5	30.5	25.7	27.7	41.6	37	39.2
	Average	stdev		Average	stdev		Average	stdev	ttest
DMSO	2.6	0.451774		5.34333	0.310054		7.94333	0.761599
0.1uM FK506	6.14667	1.53318		6.09667	1.85963		12.2433	0.819837
0.05uM RA	10.09	0.835045		9.76333	0.291605		19.8533	0.561456
0.05uM RA + FK506	10.6667	0.208167		25.0333	0.80829		35.7	0.6245	5.22537e-06
0.1uM RA	13.1667	1.70392		6.95667	0.999717		20.1233	1.08832
0.1uM RA + FK506	11.3	0.2		27.9667	2.41109		39.2667	2.30072	0.000200364
Figure 3j
Annexin V+	PI+			PI-			Annexin V+
DMSO	8.03	9.55	9.53	2.54	3.22	2.69	10.57	12.77	12.22
5uM FK506	13	12.8	14.6	3.87	2.87	2.42	16.87	15.67	17.02
2uM RA	30	27.6	28.8	12.3	12.3	12.9	42.3	39.9	41.7
2uM RA+FK506	42.8	44.2	43.4	15.9	16.3	17.6	58.7	60.5	61
10uM RA	35.7	34.9	36	13.8	13.6	13.2	49.5	48.5	49.2
10uM RA+FK506	47.9	48.1	47.9	26.7	26.4	28.3	74.6	74.5	76.2
	Average	stdev		Average	stdev		Average	stdev	ttest
DMSO	9.03667	0.871856		2.81667	0.357258		11.8533	1.14492
5uM FK506	13.4667	0.986577		3.05333	0.742181		16.52	0.739932
2uM RA	28.8	1.2		12.5	0.34641		41.3	1.249
2uM RA+FK506	43.4667	0.702377		16.6	0.888819		60.0667	1.20968	4.8205e-05
10uM RA	35.5333	0.568624		13.5333	0.305505		49.0667	0.51316
10uM RA+FK506	47.9667	0.11547		27.1333	1.02144		75.1	0.953939	1.99051e-06

## Sheet: Fig. 4c, e, g, j, l
Figure 4c ATRA + DMSO
RA (uM)	2.5	1.25	0.625	0.3125	0.15625	0.078125	0.0390625	0.0195312	0.00976562	0.00488281	0.00244141	0.0012207	0
	12.3624	11.3463	14.2252	17.6122	18.967	29.1279	40.6435	52.4979	59.2718	59.1025	75.3599	81.1177	96.359
	9.99153	12.7011	12.7011	14.2252	19.1363	26.757	37.7646	49.9577	63.8442	60.7959	67.0618	86.5368	104.488
	12.0237	11.685	12.1931	14.5639	19.1363	27.4344	45.724	50.2964	65.8764	64.3522	76.0373	86.1981	97.5445
	13.7172	17.4428	17.6122	16.4268	22.6926	33.5309	45.3853	61.812	65.0296	63.6749	75.5292	82.4725	101.609
Average	12.0237	13.2938	14.1829	15.707	19.9831	29.2125	42.3793	53.641	63.5055	61.9814	73.497	84.0813	100
stdev	1.53973	2.82529	2.44384	1.59688	1.80814	3.0467	3.85274	5.56255	2.94295	2.46186	4.29979	2.70073	3.7423
Figure 4c ATRA + 0.05 uM K02288
RA (uM)	2.5	1.25	0.625	0.3125	0.15625	0.078125	0.0390625	0.0195312	0.00976562	0.00488281	0.00244141	0.0012207	0
	19.7763	19.7763	21.566	27.2931	38.7472	59.1499	84.0268	98.7025	99.7763	95.302	125.369	102.103	110.336
	20.3132	18.8814	19.5973	21.9239	31.9463	52.8859	73.2886	88.5011	99.5973	92.2595	120.358	109.441	106.398
	19.0604	18.5235	17.9866	21.387	29.7987	46.8009	76.689	86.1745	94.2282	87.9642	123.043	111.588	93.5123
	23.8926	23.7136	27.2931	26.9351	36.7785	68.6353	88.8591	101.924	96.7338	87.4273	120	113.199	89.7539
Average	20.7606	20.2237	21.6107	24.3848	34.3177	56.868	80.7159	93.8255	97.5839	90.7383	122.192	109.083	100
stdev	2.15014	2.38553	4.06117	3.16252	4.15216	9.32525	7.03927	7.66499	2.6359	3.73273	2.51569	4.90132	9.91352
ttest	0.000578203	0.00952979	0.0202148	0.00271421	0.000726709	0.0013335	7.50546e-05	0.000146466	2.43002e-06	1.35752e-05	1.1606e-06	0.000109643	1
Figure 4c ATRA + 0.2 uM K02288
RA (uM)	2.5	1.25	0.625	0.3125	0.15625	0.078125	0.0390625	0.0195312	0.00976562	0.00488281	0.00244141	0.0012207	0
	24.4813	22.6141	28.0083	30.2905	45.2282	76.7635	100.83	112.656	112.863	106.432	104.149	109.544	107.469
	20.332	17.2199	19.0871	26.7635	40.8714	65.5602	99.3776	104.772	105.809	110.788	115.56	121.577	99.1701
	20.1245	18.0498	20.7469	25.7261	42.3237	62.2407	109.959	114.73	114.73	113.071	108.091	113.693	98.9627
	23.6515	20.7469	22.8216	28.2158	45.8506	79.2531	113.9	118.465	115.56	107.884	112.033	117.842	94.3983
Average	22.1473	19.6577	22.666	27.749	43.5685	70.9544	106.017	112.656	112.241	109.544	109.959	115.664	100
stdev	2.24332	2.48024	3.87538	1.97822	2.36551	8.31948	7.03969	5.77941	4.43356	2.96809	4.93002	5.19778	5.44449
ttest	0.000303355	0.0147577	0.0100511	7.87923e-05	4.01202e-06	8.12138e-05	3.98701e-06	6.19025e-06	1.70616e-06	2.91961e-07	3.10785e-05	3.7613e-05	1
Figure 4e
		40 µg			20 µg			10 µg
TGW	0d	-2.93315	-2.73148	5.66463	-6.75765	4.87211	1.88554	-1.95002	2.00581	-0.0557987
	3d	7.55976	7.54493	15.6059	1.63028	3.52433	4.40754	10.9307	1.23932	1.68864
	6d	83.187	68.9187	80.0196	76.9583	94.602	85.3922	83.0783	88.1443	95.7916
	9d	78.2371	72.267	85.8414	78.1427	94.3315	91.3296	81.3603	101.483	97.6506
SK-N-SH	0d	0.948663	-7.63363	6.68497	-7.08343	2.83434	4.24908	-4.55557	-0.84312	5.39869
	3d	14.0297	5.24681	17.9838	12.5708	18.4757	18.7257	6.01434	14.3479	17.2518
	6d	63.1604	51.6423	66.6852	60.4449	65.3538	61.7221	53.3082	67.164	70.2349
	9d	95.5405	83.1465	93.0736	78.2886	89.2085	89.7461	82.292	93.0622	96.2406
		Average	stdev		Average	stdev		Average	stdev	ttest
TGW	0d	4.73695e-15	4.90675		-1.7053e-13	6.03981		3.03165e-13	1.97851
	3d	10.2369	4.64973		3.18738	1.41896		4.61954	5.47021
	6d	77.3751	7.49275		85.6508	8.82472		89.0047	6.40017	2.11276e-05
	9d	78.7819	6.80355		87.9346	8.61182		93.498	10.6848	0.000118064
SK-N-SH	0d	-3.78956e-14	7.20628		-7.57912e-14	6.17508		1.23161e-13	5.0304
	3d	12.4201	6.51926		16.5907	3.48357		12.538	5.83326
	6d	60.4959	7.86745		62.5069	2.54681		63.569	9.01783	0.000438136
	9d	90.5868	6.56057		85.7477	6.46541		90.5316	7.31051	6.02528e-05
Figure 4g
					Average	stdev	ttest
TGW	RA	98.505	91.8463	100.024	96.7918	4.34965
	K02288	-11.1003	-13.696	-4.83966	-9.87865	4.5528
	RA+K02288	21.1338	17.1255	31.8807	23.38	7.62974	0.000132322
SK-N-SH	RA	46.6894	41.8713	43.1674	43.9094	2.49327
	K02288	-23.6975	-25.6099	-27.5945	-25.6339	1.94859
	RA+K02288	1.94124	0.427755	6.49376	2.95425	3.15733	6.07649e-05
Figure 4j
	Rep 1	Rep 2	Rep 3		Average	stdev	ttest
Control gRNA	100.571	86.7535	69.2093		85.5113	15.7177
KO-All	13.6165	2.96472	-4.12889		4.15078	8.93196	0.0014611
KO-2972	29.8111	32.6152	36.2792		32.9018	3.24356	0.0047486
Figure 4l
					Average	stdev	ttest
TGW	FK506	29.6528	28.5232	32.134	30.1033	1.84711	0.0326237
	RA	12.3129	21.2532	28.5328	20.6996	8.12409	0.0190087
	RA+FK	42.1556	56.4542	70.1348	56.2482	13.9908
SK-N-SH	FK506	4.61261	-1.85355	2.82736	1.86214	3.33939	0.000398883
	RA	13.9116	11.3437	7.8053	11.0202	3.06597	0.00223901
	RA+FK	22.994	25.4132	24.4175	24.2749	1.21588

## Sheet: Fig. 5c,e-h,j
figure 5c
	ID	Description	setSize	enrichmentScore	NES	pvalue	p.adjust	qvalues	rank	leading_edge	core_enrichment
FSH regulation of apoptosis	FSH regulation of apoptosis	FSH regulation of apoptosis	28	0.636032	2.22753	0.000114803	0.0245678	0.0238065	500	tags=45%	list=15%	signal=39%	DHCR7/DHCR7/FLNC/PTPRF/KLF10/COX7A1/GNAS/DUSP3/ITGB5/FDX1/BCL11A/DYRK3/GPRC5B/IGFBP4/DHCR7
Interleukin-2 signaling pathway	Interleukin-2 signaling pathway	Interleukin-2 signaling pathway	74	0.464313	1.89274	0.000564401	0.0603909	0.0585194	593	tags=26%	list=17%	signal=22%	ID3/TIMP2/ID3/PTPRC/CAMK4/TIMP2/TES/SSBP2/JUND/CLTC/ID3/GATA3/DUSP3/MNT/SPAG9/PIM1/DOK2/PREX1/JUN/MMD/GPRC5B/FOSL2/MAN2A1/CD5/STAT3/CYP51A1
Interleukin-4 regulation of apoptosis	Interleukin-4 regulation of apoptosis	Interleukin-4 regulation of apoptosis	29	0.575033	2.01592	0.00152595	0.0987868	0.0957256	219	tags=25%	list=6%	signal=24%	ID3/TIMP2/ID3/TIMP2/SSBP2/DST/ID3/GATA3/MAP3K14/ALDH1A2
TGF-beta signaling pathway	TGF-beta signaling pathway	TGF-beta signaling pathway	31	0.558327	1.98378	0.00184648	0.0987868	0.0957256	591	tags=35%	list=17%	signal=29%	SKIL/HDAC9/KLF10/JUND/SMAD9/CUL1/SMAD1/HDAC9/MAP2K6/SMAD2/JUN/SMAD9/BTRC/ZEB1/STAT3
TGF-beta regulation of skeletal system development	TGF-beta regulation of skeletal system development	TGF-beta regulation of skeletal system development	10	0.737591	1.99893	0.0046693	0.186301	0.180528	218	tags=43%	list=6%	signal=40%	ID3/ID3/ID3/SMAD9/CUL1/SMAD1
T cell receptor regulation of apoptosis	T cell receptor regulation of apoptosis	T cell receptor regulation of apoptosis	49	0.464435	1.79031	0.00537053	0.186301	0.180528	927	tags=44%	list=27%	signal=33%	PTPRC/PTMA/JUND/HMGN2/GATA3/TRIM24/CUL1/MAP3K14/EGR1/SMAD1/ZBTB18/PIM1/TNFAIP8/MAP2K6/JUN/PSTPIP1/UHRF1/MMRN1/ZBTB18/PALM/CENPF/PSMD12/MAP2K6/ATF4/E2F1/CS/GNAI1/ZBTB18
Adipogenesis	Adipogenesis	Adipogenesis	18	0.610023	1.95775	0.00609395	0.186301	0.180528	359	tags=32%	list=10%	signal=29%	ID3/ID3/RARA/RARA/ID3/NCOR2/NCOR2/GATA3/NCOR2/RARA/NCOR2/NCOR2
figure 5e
Time	diffexpr	RARA_diffpeak	n	total	percent	pvalue
Cell_Bvs1d	down	peak	31	74	0.418919	0.0812815
Cell_Bvs1d	up	peak	80	145	0.551724	5.98e-08
Cell_Bvs3d	down	peak	144	296	0.486486	3.78e-08
Cell_Bvs3d	up	peak	222	426	0.521127	7.53e-16
Cell_Bvs6d	down	peak	562	1718	0.327125	0.783343
Cell_Bvs6d	up	peak	645	1626	0.396679	1.6e-08
figure 5f							figure 5g					figure 5h
Time	pathway	diffexpr	n				geneSymbol	time	mean	sd		NAME	ID	L_PVALUE O/U
Cell_Bvs1d	Apop	nochange	194				ID2	DMSO	48.775	1.44957		NEUROD1	MA1109.1	1.58546e-210 OVER
Cell_Bvs1d	Apop	up	3				ID3	DMSO	179.68	0.127279		TAL1::TCF3	MA0091.1	2.33155e-177 OVER
Cell_Bvs1d	Apop	NA	8				SMAD9	DMSO	54.195	2.12839		Bhlha15	MA0607.1	8.6881e-176 OVER
Cell_Bvs1d	Cycle	nochange	106				ID1	DMSO	97.135	0.346482		TWIST1	MA1123.1	1.05998e-166 OVER
Cell_Bvs1d	Cycle	NA	2				ID4	DMSO	3.925	0.190919		Atoh1	MA0461.2	2.98096e-156 OVER
Cell_Bvs1d	Diff	down	1				ID2	1d	45.73	0.0565685		Neurog1	MA0623.1	2.31437e-136 OVER
Cell_Bvs1d	Diff	nochange	262				ID3	1d	217.74	0.424264
Cell_Bvs1d	Diff	up	9				SMAD9	1d	45.81	0.834386
Cell_Bvs1d	Diff	NA	23				ID1	1d	92.76	0.296985
Cell_Bvs1d	TGF	down	3				ID4	1d	5.23	0.0424264
Cell_Bvs1d	TGF	nochange	162				ID2	3d	26.63	0.141421
Cell_Bvs1d	TGF	up	3				ID3	3d	193.825	2.86378
Cell_Bvs1d	TGF	NA	12				SMAD9	3d	40.13	4.00222
Cell_Bvs3d	Apop	down	4				ID1	3d	53.31	2.39002
Cell_Bvs3d	Apop	nochange	182				ID4	3d	4.035	0.00707107
Cell_Bvs3d	Apop	up	11				ID2	6d	5.665	0.176777
Cell_Bvs3d	Apop	NA	8				ID3	6d	34.26	0.410122
Cell_Bvs3d	Cycle	down	1				SMAD9	6d	29.37	1.28693
Cell_Bvs3d	Cycle	nochange	105				ID1	6d	2.015	0.00707107
Cell_Bvs3d	Cycle	NA	2				ID4	6d	1.6	0.113137
Cell_Bvs3d	Diff	down	10
Cell_Bvs3d	Diff	nochange	240
Cell_Bvs3d	Diff	up	22
Cell_Bvs3d	Diff	NA	23
Cell_Bvs3d	TGF	down	11				figure 5j
Cell_Bvs3d	TGF	nochange	145				CHP-134 WT
Cell_Bvs3d	TGF	up	12				RA (uM)	5	2.5	1.25	0.625	0.3125	0.15625	0.078125	0.0390625	0.0195312	0.00976562	0.00488281	0.00244141	DMSO
Cell_Bvs3d	TGF	NA	12					0.112631	0.720235	2.82238	5.22912	8.34088	17.5267	33.5248	38.4083	48.9723	58.7681	59.0249	69.1487	98.6622
Cell_Bvs6d	Apop	down	26					0.227807	0.851397	2.70432	6.27598	8.38259	19.3236	30.3361	40.5416	50.2396	58.3289	62.6714	69.5267	100.497
Cell_Bvs6d	Apop	nochange	151					0.211353	0.6624	2.60479	7.15672	8.38669	14.2071	29.8669	39.6191	45.8895	57.9764	62.4637	67.2977	100.841
Cell_Bvs6d	Apop	up	20				Average	0.18393	0.744677	2.7105	6.2206	8.37005	17.0191	31.2426	39.523	48.3671	58.3578	61.3867	68.6577	100
Cell_Bvs6d	Apop	NA	8				stdev	0.0622928	0.0968405	0.108924	0.964993	0.025349	2.59574	1.99032	1.06991	2.2373	0.396663	2.048	1.19284	1.17133
Cell_Bvs6d	Cycle	down	34
Cell_Bvs6d	Cycle	nochange	66				CHP-134 ID2 OE
Cell_Bvs6d	Cycle	up	6				RA (uM)	5	2.5	1.25	0.625	0.3125	0.15625	0.078125	0.0390625	0.0195312	0.00976562	0.00488281	0.00244141	DMSO
Cell_Bvs6d	Cycle	NA	2					0.372625	0.638391	1.12948	2.4651	4.6298	7.42177	13.2519	22.0318	25.9679	38.2727	40.8331	47.6288	100.1
Cell_Bvs6d	Diff	down	30					0.236183	0.512466	2.191	2.58715	3.87673	7.90329	14.2721	23.6117	28.6781	35.3222	44.682	47.9825	99.4187
Cell_Bvs6d	Diff	nochange	179					0.430561	0.580543	1.53555	2.09778	5.59123	8.08134	16.6877	23.4626	30.1482	35.9171	42.924	46.3942	100.481
Cell_Bvs6d	Diff	up	63				Average	0.346456	0.577133	1.61868	2.38335	4.69925	7.80214	14.7372	23.0354	28.2648	36.504	42.813	47.3351	100
Cell_Bvs6d	Diff	NA	23				stdev	0.0997963	0.0630314	0.535621	0.254724	0.859355	0.341223	1.76446	0.872282	2.1206	1.56035	1.92683	0.833893	0.538113
Cell_Bvs6d	TGF	down	33				ttest	0.0749332	0.0659524	0.0258218	0.00264122	0.00178297	0.003659	0.000424786	3.22552e-05	0.000350131	1.94029e-05	0.000333075	1.43226e-05	1
Cell_Bvs6d	TGF	nochange	115					0.162526	-0.167544	-1.09182	-3.83726	-3.6708	-9.21701	-16.5053	-16.4876	-20.1024	-21.8538	-18.5736	-21.3225	0
Cell_Bvs6d	TGF	up	20
Cell_Bvs6d	TGF	NA	12

## Sheet: Fig.5d
figure 5d
GeneID	geneSymbol	Cell_Bvs1d_log2FoldChange	Cell_Bvs1d_pvalue	Cell_Bvs1d_diffpeak	Cell_Bvs3d_log2FoldChange	Cell_Bvs3d_pvalue	Cell_Bvs3d_diffpeak	Cell_Bvs6d_log2FoldChange	Cell_Bvs6d_pvalue	Cell_Bvs6d_diffpeak
ENSG00000000003.14	TSPAN6	0.126309	0.11467	nochange	0.222277	0.000959838	nochange	0.136547	0.0460323	nochange
ENSG00000000005.6	TNMD	-0.481201	0.820127	nochange	-0.242308	0.912645	nochange	0.150441	0.946071	nochange
ENSG00000000419.12	DPM1	-0.183761	0.0321411	nochange	-0.169488	0.022385	nochange	-0.673899	4.96e-17	nochange
ENSG00000000457.14	SCYL3	0.353124	0.0373395	nochange	0.537231	9.64e-05	nochange	1.05517	2.06e-16	up
ENSG00000000460.17	C1orf112	0.0321438	0.733184	nochange	-0.214889	0.0110336	nochange	-1.68474	2.08e-54	down
ENSG00000000938.13	FGR	-2.4729	0.542003	nochange	-2.24574	0.637501	nochange	0.793726	0.775276	nochange
ENSG00000000971.15	CFH	-1.54012	0.757409	nochange	-1.3122	0.792421	nochange	1.74667	0.599105	nochange
ENSG00000001036.13	FUCA2	NA	NA	nochange	2.68559	0.577877	nochange	NA	NA	nochange
ENSG00000001084.13	GCLC	0.037051	0.545508	nochange	-0.0237814	0.657532	nochange	-0.184203	0.000876955	nochange
ENSG00000001167.14	NFYA	-0.0750155	0.0886705	nochange	-0.0606308	0.10606	nochange	-0.552531	1.11e-41	nochange
ENSG00000001460.18	STPG1	NA	NA	nochange	NA	NA	nochange	NA	NA	nochange
ENSG00000001461.17	NIPAL3	-0.638697	0.795356	nochange	2.18296	0.160293	nochange	3.30335	0.0112955	up
ENSG00000001497.16	LAS1L	0.0764917	0.236703	nochange	-0.0944385	0.0981295	nochange	-0.543468	1.11e-18	nochange
ENSG00000001561.7	ENPP4	0.0859922	0.939442	nochange	0.204202	0.857874	nochange	2.6832	0.000143577	up
ENSG00000001617.12	SEMA3F	-0.0857651	0.856319	nochange	0.38982	0.33841	nochange	0.233088	0.608346	nochange
ENSG00000001626.15	CFTR	NA	NA	nochange	NA	NA	nochange	NA	NA	nochange
ENSG00000001629.10	ANKIB1	0.0315752	0.675347	nochange	0.233215	0.000182085	nochange	0.373445	8.38e-10	nochange
ENSG00000001630.17	CYP51A1	-0.11901	0.00540659	nochange	0.282549	1.46e-16	nochange	0.216164	4.36e-10	nochange
ENSG00000001631.15	KRIT1	0.0547683	0.425471	nochange	-0.0205357	0.732939	nochange	-0.319569	3.81e-07	nochange
ENSG00000002016.17	RAD52	0.109834	0.340235	nochange	-0.0568937	0.57609	nochange	-0.206891	0.0482011	nochange
ENSG00000002330.13	BAD	-0.212362	0.0745289	nochange	0.032063	0.738659	nochange	-0.0159622	0.872418	nochange
ENSG00000002549.12	LAP3	-0.0890765	0.255181	nochange	-0.265309	0.000105783	nochange	-1.21683	1.84e-51	down
ENSG00000002587.10	HS3ST1	-0.200692	0.757857	nochange	1.16272	0.0138773	up	1.96876	2.97e-06	up
ENSG00000002726.20	AOC1	NA	NA	nochange	NA	NA	nochange	NA	NA	nochange
ENSG00000002745.13	WNT16	0.955234	0.418798	nochange	0.76724	0.542487	nochange	-0.234126	0.886715	nochange
ENSG00000002746.15	HECW1	0.0322844	0.8416	nochange	-0.0131499	0.928114	nochange	1.32972	3.34e-33	up
ENSG00000002822.15	MAD1L1	-0.201691	0.0188294	nochange	-0.164134	0.0245025	nochange	-0.419459	4.28e-08	nochange
ENSG00000002834.18	LASP1	0.151965	0.00986915	nochange	0.0876939	0.0859061	nochange	0.531246	1.91e-28	nochange
ENSG00000002919.14	SNX11	0.0528399	0.545917	nochange	0.292841	5.77e-05	nochange	0.390379	5.22e-08	nochange
ENSG00000002933.9	TMEM176A	NA	NA	nochange	NA	NA	nochange	NA	NA	nochange
ENSG00000003056.8	M6PR	0.0550255	0.435671	nochange	-0.000918711	0.987836	nochange	-0.350138	1.87e-07	nochange
ENSG00000003096.14	KLHL13	0.06667	0.373236	nochange	-0.196511	0.00340353	nochange	0.280319	6.04e-06	nochange
ENSG00000003137.8	CYP26B1	1.59841	0.0036659	up	4.18846	4.23e-40	up	6.56499	6.09e-137	up
ENSG00000003147.19	ICA1	-0.131788	0.449489	nochange	-0.192415	0.222657	nochange	1.30314	9.06e-29	up
ENSG00000003249.13	DBNDD1	-0.554778	6.9e-17	nochange	-0.701648	1.21e-33	nochange	0.101891	0.048367	nochange
ENSG00000003393.15	ALS2	0.38598	9.2e-09	nochange	0.300228	2.69e-07	nochange	0.954322	1.07e-74	nochange
ENSG00000003400.14	CASP10	0.939635	0.578529	nochange	0.162648	0.936598	nochange	1.34614	0.439779	nochange
ENSG00000003402.20	CFLAR	0.0705313	0.381713	nochange	0.482694	2.62e-13	nochange	1.44189	1.21e-153	up
ENSG00000003436.16	TFPI	2.98812	0.191154	nochange	1.79415	0.569757	nochange	3.02485	0.229844	nochange
ENSG00000003509.16	NDUFAF7	0.186327	0.0964702	nochange	0.171693	0.0733894	nochange	0.186488	0.0535834	nochange
ENSG00000003756.16	RBM5	0.254635	9.87e-05	nochange	0.14899	0.00855677	nochange	0.400961	7.14e-14	nochange
ENSG00000003987.14	MTMR7	0.200228	0.332612	nochange	-0.211835	0.284307	nochange	1.74867	2.25e-37	up
ENSG00000003989.17	SLC7A2	-0.120677	0.0417229	nochange	-0.380656	1.06e-12	nochange	-2.28452	1.82e-215	down
ENSG00000004059.11	ARF5	-0.172589	0.000920747	nochange	-0.00627767	0.88591	nochange	-0.131384	0.00291055	nochange
ENSG00000004139.14	SARM1	0.0316819	0.437402	nochange	0.014217	0.674782	nochange	-0.07084	0.0409198	nochange
ENSG00000004142.12	POLDIP2	-0.0402603	0.42708	nochange	-0.0815069	0.0588884	nochange	-0.565768	2.53e-33	nochange
ENSG00000004399.12	PLXND1	-0.295306	6.78e-10	nochange	-0.508498	1.57e-33	nochange	-0.918969	1.48e-91	nochange
ENSG00000004455.16	AK2	-0.0618529	0.0465748	nochange	-0.243529	1.71e-21	nochange	-1.25619	0	down
ENSG00000004468.13	CD38	0.671259	0.589279	nochange	1.27537	0.263222	nochange	0.527235	0.712177	nochange
ENSG00000004478.8	FKBP4	-0.129763	1.48e-05	nochange	-0.235402	2.17e-21	nochange	-1.40171	0	down
ENSG00000004487.16	KDM1A	-0.0513916	0.0358681	nochange	0.0660106	0.000552674	nochange	-0.219886	1.6e-26	nochange
ENSG00000004534.15	RBM6	0.122769	0.0819719	nochange	-0.0364277	0.552578	nochange	-0.0288927	0.633736	nochange
ENSG00000004660.14	CAMKK1	0.172821	0.0293751	nochange	-0.320786	1.28e-05	nochange	-2.04914	3.22e-98	down
ENSG00000004700.16	RECQL	0.0307832	0.678211	nochange	-0.106328	0.10662	nochange	-0.886644	1.57e-32	nochange
ENSG00000004766.17	VPS50	0.236431	0.00413715	nochange	0.394913	2.68e-09	nochange	0.826914	2.26e-38	nochange
ENSG00000004776.13	HSPB6	0.122257	0.889784	nochange	-0.793281	0.448938	nochange	-1.10587	0.348561	nochange
ENSG00000004777.18	ARHGAP33	0.111174	0.172673	nochange	-0.115969	0.11075	nochange	-0.0256076	0.720132	nochange
ENSG00000004779.10	NDUFAB1	-0.0488227	0.520935	nochange	-0.00327762	0.958569	nochange	-0.555722	2e-15	nochange
ENSG00000004799.8	PDK4	-1.62478	0.363399	nochange	-0.638824	0.685435	nochange	-0.401008	0.802225	nochange
ENSG00000004809.14	SLC22A16	-1.54012	0.757409	nochange	-1.3122	0.792421	nochange	1.1673	0.774873	nochange
ENSG00000004838.14	ZMYND10	-0.208263	0.830694	nochange	-0.723601	0.47872	nochange	-0.98566	0.386189	nochange
ENSG00000004846.16	ABCB5	-0.000839684	0.999842	nochange	3.21641	0.157279	nochange	3.02485	0.229844	nochange
ENSG00000004848.8	ARX	-3.08538	0.366289	nochange	-2.85899	0.461588	nochange	-2.85751	0.49643	nochange
ENSG00000004864.13	SLC25A13	0.00471386	0.917947	nochange	0.236219	3.97e-10	nochange	-0.286468	2.36e-12	nochange
ENSG00000004866.20	ST7	0.113976	0.0481668	nochange	0.268599	2.93e-08	nochange	0.576542	2.19e-36	nochange
ENSG00000004897.12	CDC27	-0.0965923	0.00752146	nochange	-0.0867844	0.00258171	nochange	-0.482617	5.49e-53	nochange
ENSG00000004939.15	SLC4A1	0.654114	0.606145	nochange	1.09762	0.353232	nochange	3.23488	3.9e-05	up
ENSG00000004948.15	CALCR	NA	NA	nochange	NA	NA	nochange	4.6381	0.07502	nochange
ENSG00000004961.15	HCCS	-0.0435292	0.713303	nochange	0.0224619	0.810382	nochange	-0.186618	0.0585884	nochange
ENSG00000004975.12	DVL2	-0.0310345	0.555931	nochange	-0.121144	0.00988234	nochange	-0.630677	2.49e-36	nochange
ENSG00000005001.10	PRSS22	NA	NA	nochange	1.62816	0.744458	nochange	NA	NA	nochange
ENSG00000005007.12	UPF1	-0.0855336	0.0571454	nochange	-0.155963	5.2e-05	nochange	-0.362434	1.29e-20	nochange
ENSG00000005020.13	SKAP2	-0.100289	0.971951	nochange	5.04748	2.36e-05	up	8.30688	1.12e-15	up
ENSG00000005022.6	SLC25A5	-0.0932076	0.0307226	nochange	-0.144251	0.000147694	nochange	-0.364475	1.1e-20	nochange
ENSG00000005059.16	MCUB	0.362649	0.763737	nochange	-2.13425	0.269353	nochange	-1.51425	0.405181	nochange
ENSG00000005073.5	HOXA11	-0.38868	0.0881322	nochange	-0.445198	0.0335049	nochange	-1.92353	4.81e-12	down
ENSG00000005075.15	POLR2J	-0.0518017	0.569635	nochange	-0.227802	0.00466656	nochange	-0.717237	1.42e-16	nochange
ENSG00000005100.13	DHX33	0.081881	0.0703403	nochange	-0.0330459	0.410058	nochange	-0.593691	7.1e-45	nochange
ENSG00000005102.13	MEOX1	0.363142	0.873098	nochange	4.55312	1.06e-05	up	5.85377	2.05e-10	up
ENSG00000005108.16	THSD7A	-0.201043	0.0197719	nochange	-0.273814	0.000269064	nochange	2.0668	0	up
ENSG00000005156.11	LIG3	-0.122827	0.000820386	nochange	-0.484197	6.44e-45	nochange	-0.76647	4.75e-109	nochange
ENSG00000005175.10	RPAP3	0.0241989	0.738986	nochange	-0.147177	0.0243449	nochange	-0.278357	2.36e-05	nochange
ENSG00000005187.12	ACSM3	-0.0154821	0.993028	nochange	0.487541	0.778229	nochange	1.68472	0.252986	nochange
ENSG00000005189.19	REXO5	0.150864	0.444714	nochange	-0.102008	0.583002	nochange	-0.879854	6.92e-05	nochange
ENSG00000005194.15	CIAPIN1	-0.0932587	0.14788	nochange	-0.0833098	0.135556	nochange	-0.152008	0.00645291	nochange
ENSG00000005206.17	SPPL2B	0.175665	0.0235564	nochange	0.0398306	0.555178	nochange	0.400629	9.81e-10	nochange
ENSG00000005238.19	FAM214B	0.769955	0.000196943	nochange	1.27296	2.09e-14	up	1.96059	3.31e-41	up
ENSG00000005243.10	COPZ2	0.565228	0.560408	nochange	1.65181	0.0340285	nochange	2.92467	2.28e-06	up
ENSG00000005249.13	PRKAR2B	-0.0271377	0.697172	nochange	-0.118919	0.0515423	nochange	-0.1882	0.00227575	nochange
ENSG00000005302.18	MSL3	0.38505	2.11e-05	nochange	0.452315	3.59e-09	nochange	0.325454	4.38e-05	nochange
ENSG00000005339.14	CREBBP	-0.0773639	0.0328974	nochange	-0.137837	7.28e-06	nochange	-0.214831	1.37e-11	nochange
ENSG00000005379.17	TSPOAP1	-0.324242	0.00244343	nochange	-0.373615	4.52e-05	nochange	0.984646	1.61e-39	nochange
ENSG00000005381.7	MPO	NA	NA	nochange	NA	NA	nochange	NA	NA	nochange
ENSG00000005421.8	PON1	NA	NA	nochange	NA	NA	nochange	NA	NA	nochange
ENSG00000005436.13	GCFC2	0.0082032	0.95528	nochange	-0.142344	0.27891	nochange	-0.182365	0.205914	nochange
ENSG00000005448.16	WDR54	-0.123314	0.25984	nochange	-0.360006	0.000277084	nochange	-0.611689	1.65e-08	nochange
ENSG00000005469.11	CROT	0.0915297	0.6523	nochange	0.0369146	0.842503	nochange	-0.107899	0.578004	nochange
ENSG00000005471.17	ABCB4	-0.0644468	0.941876	nochange	-0.215224	0.811141	nochange	0.404275	0.636249	nochange
ENSG00000005483.21	KMT2E	-0.0156586	0.682474	nochange	0.0841926	0.00829433	nochange	0.449007	5.17e-48	nochange
ENSG00000005486.17	RHBDD2	-0.180317	0.0279479	nochange	-0.209405	0.00319844	nochange	0.431849	1.58e-11	nochange
ENSG00000005513.10	SOX8	-0.238453	0.553039	nochange	0.233605	0.513468	nochange	0.378257	0.283962	nochange
ENSG00000005700.15	IBTK	0.095964	0.14497	nochange	0.195465	0.000427673	nochange	0.0450508	0.426298	nochange
ENSG00000005801.18	ZNF195	0.137334	0.0080744	nochange	0.16743	8.88e-05	nochange	0.181977	2.59e-05	nochange
ENSG00000005810.18	MYCBP2	-0.192488	1.92e-10	nochange	-0.384393	2e-54	nochange	-0.622427	3.86e-124	nochange
ENSG00000005812.11	FBXL3	0.0154623	0.880971	nochange	-0.0689154	0.444426	nochange	-0.055698	0.539576	nochange
ENSG00000005844.17	ITGAL	-0.781102	0.694044	nochange	-0.156147	0.936084	nochange	-3.58277	0.280808	nochange
ENSG00000005882.11	PDK2	-0.167307	0.0536831	nochange	0.098413	0.175402	nochange	0.381939	1.97e-08	nochange
ENSG00000005884.18	ITGA3	-0.214271	0.335441	nochange	-0.169039	0.395138	nochange	3.24457	1.14e-219	up
ENSG00000005889.15	ZFX	0.0997337	0.17712	nochange	0.0251308	0.710757	nochange	-0.223326	0.00093294	nochange
ENSG00000005893.15	LAMP2	-0.00998413	0.917105	nochange	0.181467	0.0199802	nochange	0.396181	1.68e-07	nochange
ENSG00000005961.18	ITGA2B	-0.250172	0.478483	nochange	-0.190427	0.55309	nochange	1.16501	3.52e-06	up
ENSG00000005981.13	ASB4	-1.0406	0.0404474	nochange	0.531824	0.140448	nochange	0.0609867	0.882692	nochange
ENSG00000006007.12	GDE1	-0.310455	5.28e-06	nochange	-0.282086	2.43e-06	nochange	-0.552867	9.89e-20	nochange
ENSG00000006015.17	REX1BD	0.095511	0.292618	nochange	0.0690121	0.381932	nochange	-0.153948	0.0689849	nochange
ENSG00000006016.11	CRLF1	0.11002	0.438083	nochange	-0.255267	0.0562691	nochange	1.01188	3.09e-21	up
ENSG00000006025.12	AC003665.1	0.165218	0.144381	nochange	0.0594925	0.551881	nochange	0.490985	9.77e-08	nochange
ENSG00000006042.12	TMEM98	NA	NA	nochange	NA	NA	nochange	NA	NA	nochange
ENSG00000006047.13	YBX2	-0.115923	0.813016	nochange	-1.2124	0.029657	nochange	-0.0392755	0.93473	nochange
ENSG00000006059.3	KRT33A	NA	NA	nochange	NA	NA	nochange	NA	NA	nochange
ENSG00000006062.17	MAP3K14	0.343317	0.000673173	nochange	0.524232	1.09e-10	nochange	-0.816524	5.21e-15	nochange
ENSG00000006071.14	ABCC8	0.224374	0.356599	nochange	0.405505	0.0512283	nochange	3.55499	8.01e-206	up
ENSG00000006116.3	CACNG3	NA	NA	nochange	NA	NA	nochange	NA	NA	nochange
ENSG00000006118.14	TMEM132A	-0.30734	3.52e-16	nochange	-0.339184	8.64e-26	nochange	0.26807	3.26e-19	nochange
ENSG00000006125.18	AP2B1	-0.0253615	0.410419	nochange	0.106819	3.23e-05	nochange	0.0898274	0.000449483	nochange
ENSG00000006128.12	TAC1	NA	NA	nochange	1.62816	0.744458	nochange	NA	NA	nochange
ENSG00000006194.10	ZNF263	-0.0190379	0.794076	nochange	-0.0279715	0.656152	nochange	-0.153197	0.0175478	nochange
ENSG00000006210.7	CX3CL1	0.151875	0.717812	nochange	1.01485	0.00241235	up	2.6003	1.38e-26	up
ENSG00000006282.21	SPATA20	-0.0461041	0.800518	nochange	0.114898	0.463588	nochange	0.274572	0.0747787	nochange
ENSG00000006283.18	CACNA1G	0.53888	0.54906	nochange	0.969069	0.241441	nochange	1.17021	0.158967	nochange
ENSG00000006327.13	TNFRSF12A	0.424553	0.287062	nochange	-0.734122	0.109453	nochange	0.0817805	0.844387	nochange
ENSG00000006377.11	DLX6	-0.26593	0.0307586	nochange	0.202474	0.0383258	nochange	0.0303817	0.768924	nochange
ENSG00000006432.15	MAP3K9	-0.219436	0.0105375	nochange	-0.023287	0.746126	nochange	0.262629	0.000148554	nochange
ENSG00000006451.8	RALA	-0.202375	0.00209589	nochange	-0.186875	0.000903285	nochange	-0.699224	4.47e-30	nochange
ENSG00000006453.14	BAIAP2L1	-0.191638	0.574443	nochange	-0.42533	0.206731	nochange	-2.55053	2.34e-07	down
ENSG00000006459.11	KDM7A	0.0829754	0.164735	nochange	0.448045	1.77e-19	nochange	0.822214	6.35e-77	nochange
ENSG00000006468.14	ETV1	1.58102	1.74e-23	up	3.31573	1.74e-229	up	5.97839	0	up
ENSG00000006530.18	AGK	-0.111319	0.104648	nochange	-0.130775	0.0272431	nochange	-0.346386	2.23e-08	nochange
ENSG00000006534.16	ALDH3B1	-1.33709	0.55626	nochange	-0.558846	0.802277	nochange	1.3585	0.379994	nochange
ENSG00000006555.11	TTC22	NA	NA	nochange	NA	NA	nochange	2.67209	0.584785	nochange
ENSG00000006576.16	PHTF2	0.0627807	0.29496	nochange	0.0153974	0.766243	nochange	-0.736999	2.39e-36	nochange
ENSG00000006606.8	CCL26	-0.0866537	0.98332	nochange	0.119719	0.979638	nochange	0.15369	0.975391	nochange
ENSG00000006607.14	FARP2	-0.109738	0.0828121	nochange	-0.107095	0.0483404	nochange	-0.663553	4.42e-29	nochange
ENSG00000006611.16	USH1C	-0.948519	0.792065	nochange	-0.690188	0.862045	nochange	4.83011	0.000177949	up
ENSG00000006625.18	GGCT	0.118266	0.135134	nochange	0.116123	0.0957356	nochange	-0.809961	3.63e-24	nochange
ENSG00000006634.8	DBF4	-0.19701	0.000446738	nochange	-0.390352	5.5e-15	nochange	-1.90501	9.97e-198	down
ENSG00000006638.11	TBXA2R	-0.0481683	0.91311	nochange	-0.115832	0.789345	nochange	-0.608491	0.223636	nochange
ENSG00000006652.14	IFRD1	0.057409	0.328389	nochange	-0.0152941	0.781478	nochange	0.0729959	0.146446	nochange
ENSG00000006659.13	LGALS14	NA	NA	nochange	NA	NA	nochange	NA	NA	nochange
ENSG00000006695.12	COX10	-0.063822	0.504373	nochange	-0.025942	0.754598	nochange	-0.494217	3e-08	nochange
ENSG00000006704.10	GTF2IRD1	-0.0138098	0.824072	nochange	-0.0537138	0.311821	nochange	0.0242779	0.653275	nochange
ENSG00000006712.15	PAF1	-0.0523104	0.456426	nochange	-0.0358554	0.553813	nochange	-0.549763	1.04e-16	nochange
ENSG00000006715.16	VPS41	0.00599967	0.936013	nochange	0.0720317	0.260313	nochange	0.413142	1.43e-11	nochange
ENSG00000006740.17	ARHGAP44	-0.284039	3.17e-06	nochange	-0.137374	0.00845501	nochange	-0.189924	0.000240087	nochange
ENSG00000006744.19	ELAC2	0.00107389	0.984171	nochange	-0.115125	0.0139176	nochange	-0.803355	1.38e-53	nochange
ENSG00000006747.15	SCIN	2.41606	0.587876	nochange	2.64269	0.55454	nochange	NA	NA	nochange
ENSG00000006756.16	ARSD	0.298285	0.0725757	nochange	0.678779	1.1e-06	nochange	1.78006	6.06e-57	up
ENSG00000006757.12	PNPLA4	NA	NA	nochange	NA	NA	nochange	NA	NA	nochange
ENSG00000006788.14	MYH13	NA	NA	nochange	NA	NA	nochange	NA	NA	nochange
ENSG00000006831.10	ADIPOR2	-0.149828	0.00643183	nochange	0.032452	0.480266	nochange	-0.367496	3.44e-14	nochange
ENSG00000006837.12	CDKL3	0.114969	0.748661	nochange	-0.106237	0.761554	nochange	0.521661	0.108444	nochange
ENSG00000007001.12	UPP2	3.41474	0.26869	nochange	3.27045	0.410908	nochange	2.67209	0.584785	nochange
ENSG00000007038.11	PRSS21	NA	NA	nochange	NA	NA	nochange	NA	NA	nochange
ENSG00000007047.15	MARK4	-0.00896286	0.784242	nochange	-0.0294256	0.259263	nochange	-0.608045	2.35e-87	nochange
ENSG00000007062.11	PROM1	-0.306526	0.824392	nochange	1.54634	0.123223	nochange	0.241705	0.863775	nochange
ENSG00000007080.11	CCDC124	-0.186635	0.0215921	nochange	-0.200786	0.00200277	nochange	-0.583956	2.07e-17	nochange
ENSG00000007129.18	CEACAM21	NA	NA	nochange	NA	NA	nochange	NA	NA	nochange
ENSG00000007168.13	PAFAH1B1	-0.0267631	0.426988	nochange	0.0538267	0.0492936	nochange	0.227129	1.21e-16	nochange
ENSG00000007171.17	NOS2	-0.478267	0.172726	nochange	-0.925486	0.00914424	nochange	-2.10014	6.3e-06	down
ENSG00000007174.18	DNAH9	0.989242	0.0110179	nochange	1.05803	0.00344631	up	0.86329	0.0293017	nochange
ENSG00000007202.15	KIAA0100	0.054903	0.0608035	nochange	-0.0288142	0.233525	nochange	-0.512227	1.87e-88	nochange
ENSG00000007216.14	SLC13A2	NA	NA	nochange	NA	NA	nochange	2.67209	0.584785	nochange
ENSG00000007237.18	AC005747.1	-1.54012	0.757409	nochange	-1.3122	0.792421	nochange	-1.31063	0.792658	nochange
ENSG00000007255.10	TRAPPC6A	-0.148311	0.489475	nochange	-0.014668	0.937786	nochange	1.02118	3.77e-11	up
ENSG00000007264.15	MATK	0.556865	0.833143	nochange	1.17952	0.625021	nochange	1.20086	0.636939	nochange
ENSG00000007306.15	CEACAM7	NA	NA	nochange	NA	NA	nochange	NA	NA	nochange
ENSG00000007312.12	CD79B	-1.44302	0.772559	nochange	1.76691	0.606264	nochange	7.0537	2.35e-06	up
ENSG00000007314.12	SCN4A	-0.43643	0.638706	nochange	-0.134505	0.879895	nochange	1.63509	0.0125294	up
ENSG00000007341.19	ST7L	0.0788076	0.525304	nochange	0.16717	0.112054	nochange	0.316453	0.00261847	nochange
ENSG00000007350.17	TKTL1	2.41335	0.588614	nochange	NA	NA	nochange	NA	NA	nochange
ENSG00000007372.23	PAX6	-0.991509	0.559932	nochange	-1.73275	0.408671	nochange	-4.19873	0.132405	nochange
ENSG00000007376.8	RPUSD1	-0.19933	0.0102667	nochange	-0.202094	0.00262266	nochange	-1.03857	6.69e-42	down
ENSG00000007384.15	RHBDF1	0.232078	0.472767	nochange	0.36579	0.210559	nochange	1.1539	1.12e-05	up
ENSG00000007392.16	LUC7L	0.0908098	0.0784306	nochange	0.12765	0.00390458	nochange	0.226645	4.59e-07	nochange
ENSG00000007402.11	CACNA2D2	-0.679224	0.000151288	nochange	0.366208	0.00531047	nochange	2.23029	3.62e-126	up
ENSG00000007516.13	BAIAP3	-0.488458	0.438192	nochange	-0.580365	0.356436	nochange	1.9054	2.47e-06	up
ENSG00000007520.4	TSR3	0.0232433	0.822656	nochange	-0.0697589	0.441928	nochange	-0.356483	0.000228342	nochange
ENSG00000007541.16	PIGQ	0.0511425	0.510548	nochange	0.0172177	0.797554	nochange	-0.00533611	0.93719	nochange
ENSG00000007545.15	CRAMP1	-0.0278472	0.634706	nochange	-0.0341849	0.498444	nochange	0.0573789	0.257859	nochange
ENSG00000007866.21	TEAD3	-0.0183305	0.877096	nochange	0.207461	0.0355919	nochange	0.368222	0.000131341	nochange
ENSG00000007908.16	SELE	NA	NA	nochange	NA	NA	nochange	NA	NA	nochange
ENSG00000007923.16	DNAJC11	-0.0225614	0.726984	nochange	-0.0336548	0.541609	nochange	-0.695046	2.72e-30	nochange
ENSG00000007933.13	FMO3	NA	NA	nochange	NA	NA	nochange	NA	NA	nochange
ENSG00000007944.15	MYLIP	-0.597327	0.00466755	nochange	-0.573472	0.00238551	nochange	-1.84583	8.57e-05	down
ENSG00000007952.18	NOX1	NA	NA	nochange	NA	NA	nochange	NA	NA	nochange
ENSG00000007968.7	E2F2	-0.0293489	0.441059	nochange	-0.563121	2.63e-65	nochange	-2.61363	0	down
ENSG00000008018.9	PSMB1	0.0433777	0.573706	nochange	0.0767906	0.227331	nochange	-0.21277	0.0021199	nochange
ENSG00000008056.14	SYN1	0.000815325	0.990513	nochange	-0.178935	0.00320244	nochange	0.569005	4.21e-25	nochange
ENSG00000008083.14	JARID2	0.196361	1.53e-05	nochange	0.583129	4.36e-71	nochange	0.880149	2.61e-175	nochange
ENSG00000008086.11	CDKL5	-0.019125	0.848131	nochange	0.115327	0.169885	nochange	0.564503	9.23e-14	nochange
ENSG00000008118.10	CAMK1G	-1.44302	0.772559	nochange	-1.21588	0.807593	nochange	3.01744	0.234782	nochange
ENSG00000008128.23	CDK11A	0.127169	0.469386	nochange	0.0196463	0.902174	nochange	-0.388918	0.0236185	nochange
ENSG00000008130.15	NADK	0.0489872	0.533371	nochange	-0.0363745	0.596391	nochange	-0.434735	4.22e-09	nochange
ENSG00000008196.13	TFAP2B	NA	NA	nochange	NA	NA	nochange	1.66626	0.738632	nochange
ENSG00000008197.4	TFAP2D	NA	NA	nochange	NA	NA	nochange	1.66626	0.738632	nochange
ENSG00000008226.19	DLEC1	-0.015035	0.993229	nochange	0.450694	0.800413	nochange	2.73983	0.0160541	up
ENSG00000008256.16	CYTH3	0.0660931	0.483351	nochange	0.117983	0.161226	nochange	0.807603	1.5e-29	nochange
ENSG00000008277.14	ADAM22	-0.0706567	0.204713	nochange	-0.210341	1.03e-05	nochange	0.406282	7.57e-20	nochange
ENSG00000008282.8	SYPL1	-0.0598872	0.615652	nochange	0.170852	0.0826816	nochange	-0.603996	8.45e-07	nochange
ENSG00000008283.16	CYB561	-0.227308	0.123231	nochange	-0.576271	2.52e-05	nochange	-0.539223	8.39e-05	nochange
ENSG00000008294.21	SPAG9	0.260482	7.76e-22	nochange	0.622225	3.5e-198	nochange	0.966973	0	nochange
ENSG00000008300.17	CELSR3	0.180886	0.032621	nochange	0.499849	1.13e-12	nochange	0.679751	2.43e-24	nochange
ENSG00000008311.15	AASS	-0.300131	6.15e-11	nochange	-0.0444844	0.232881	nochange	-0.184974	1.28e-06	nochange
ENSG00000008323.15	PLEKHG6	NA	NA	nochange	1.62816	0.744458	nochange	3.2574	0.452461	nochange
ENSG00000008324.11	SS18L2	-0.242728	0.228435	nochange	0.0211475	0.898195	nochange	-0.804747	4.97e-05	nochange
ENSG00000008382.15	MPND	-0.00970677	0.932539	nochange	0.0168056	0.86658	nochange	-0.325775	0.00240913	nochange
ENSG00000008394.13	MGST1	-1.28667	0.000550986	down	-1.43526	7.33e-05	down	-3.6803	4.62e-11	down
ENSG00000008405.12	CRY1	-0.0156211	0.855485	nochange	-0.0902278	0.229349	nochange	-0.749268	6.8e-19	nochange
ENSG00000008438.5	PGLYRP1	NA	NA	nochange	NA	NA	nochange	NA	NA	nochange
ENSG00000008441.16	NFIX	-0.264892	0.234779	nochange	-0.290587	0.151825	nochange	0.402675	0.0346469	nochange
ENSG00000008513.16	ST3GAL1	0.196306	0.128198	nochange	-0.0168168	0.885094	nochange	-0.314218	0.0145214	nochange
ENSG00000008516.17	MMP25	0.00704687	0.997213	nochange	0.830012	0.653059	nochange	-1.76486	0.579975	nochange
ENSG00000008517.16	IL32	-2.4729	0.542003	nochange	-2.24574	0.637501	nochange	-0.808466	0.83643	nochange
ENSG00000008710.19	PKD1	0.215185	1.31e-08	nochange	0.130759	2.82e-05	nochange	0.533955	5.94e-71	nochange
ENSG00000008735.14	MAPK8IP2	0.0333895	0.410895	nochange	-0.0623692	0.0838918	nochange	0.0618984	0.0703593	nochange
ENSG00000008838.20	MED24	0.048957	0.220439	nochange	-0.0598761	0.0860191	nochange	-0.266404	3.36e-13	nochange
ENSG00000008853.16	RHOBTB2	0.0280586	0.699177	nochange	0.0135246	0.828294	nochange	-0.298771	8.76e-06	nochange
ENSG00000008869.12	HEATR5B	0.219019	0.0023039	nochange	0.322229	1.27e-07	nochange	0.558824	1.19e-21	nochange
ENSG00000008952.17	SEC62	0.103758	0.0330487	nochange	0.174556	3.1e-05	nochange	0.159948	0.000106888	nochange
ENSG00000008988.9	RPS20	-0.0934133	0.013821	nochange	0.0724162	0.0144018	nochange	0.181206	2.13e-10	nochange
ENSG00000009307.16	CSDE1	-0.100911	5.29e-05	nochange	0.0109084	0.572959	nochange	-0.175478	1.91e-17	nochange
ENSG00000009335.18	UBE3C	-0.0203499	0.61019	nochange	0.0554967	0.0954334	nochange	-0.260161	1.49e-13	nochange
ENSG00000009413.15	REV3L	0.264769	2.76e-08	nochange	0.419389	3.83e-11	nochange	0.0738961	0.0825847	nochange
ENSG00000009694.13	TENM1	0.673424	0.000200741	nochange	0.717534	7.14e-06	nochange	2.70321	5.04e-136	up
ENSG00000009709.12	PAX7	-2.3354	0.363665	nochange	-1.14078	0.636611	nochange	2.28659	0.0669388	nochange
ENSG00000009724.16	MASP2	0.10819	0.763128	nochange	0.247746	0.484568	nochange	-0.577374	0.148131	nochange
ENSG00000009765.14	IYD	NA	NA	nochange	NA	NA	nochange	NA	NA	nochange
ENSG00000009780.15	FAM76A	-0.0340635	0.776044	nochange	-0.158283	0.125437	nochange	-0.643885	1.31e-08	nochange
ENSG00000009790.15	TRAF3IP3	-0.359178	0.703336	nochange	-0.41138	0.66834	nochange	-0.626292	0.563072	nochange
ENSG00000009830.11	POMT2	0.0109842	0.895786	nochange	-0.103442	0.159145	nochange	-0.48632	6.39e-10	nochange
ENSG00000009844.16	VTA1	0.00699109	0.909552	nochange	0.0584614	0.269158	nochange	0.0104317	0.845422	nochange
ENSG00000009950.16	MLXIPL	-0.199285	0.411758	nochange	0.270386	0.175625	nochange	1.15181	1.18e-11	up
ENSG00000009954.11	BAZ1B	-0.0484834	0.102175	nochange	-0.161009	1.36e-11	nochange	-0.693348	1.1e-148	nochange
ENSG00000010017.13	RANBP9	-0.0143469	0.8175	nochange	0.146968	0.00432884	nochange	-0.0176476	0.75366	nochange
ENSG00000010030.14	ETV7	-4.79486	0.0322815	nochange	-0.795819	0.595857	nochange	-0.804262	0.618433	nochange
ENSG00000010072.16	SPRTN	-0.254291	0.0133866	nochange	-0.246441	0.00405089	nochange	-0.00474281	0.955304	nochange
ENSG00000010165.20	EEF1AKNMT	-0.0775586	0.182733	nochange	-0.0469228	0.34451	nochange	-1.27454	3.32e-98	down
ENSG00000010219.13	DYRK4	-0.0885746	0.840909	nochange	-0.693792	0.129462	nochange	-2.48838	0.000151008	down
ENSG00000010244.18	ZNF207	0.031246	0.343895	nochange	0.04191	0.115239	nochange	-0.079047	0.00349049	nochange
ENSG00000010256.11	UQCRC1	0.0267142	0.692716	nochange	0.0192939	0.739999	nochange	-0.46849	1.66e-14	nochange
ENSG00000010270.13	STARD3NL	0.138421	0.0432829	nochange	0.242425	2.85e-05	nochange	0.238573	5.23e-05	nochange
ENSG00000010278.14	CD9	-0.723483	0.00023363	nochange	-2.57826	4.85e-26	down	-4.63235	3.81e-34	down
ENSG00000010282.14	HHATL	NA	NA	nochange	NA	NA	nochange	1.66626	0.738632	nochange
ENSG00000010292.13	NCAPD2	-0.0855795	0.00945687	nochange	-0.236235	4.28e-19	nochange	-1.73472	0	down
ENSG00000010295.19	IFFO1	-0.00311541	0.971032	nochange	-0.134961	0.0777113	nochange	-0.167085	0.0284021	nochange
ENSG00000010310.9	GIPR	0.0556544	0.81362	nochange	0.921426	3.74e-07	nochange	2.66627	5.31e-89	up
ENSG00000010318.21	PHF7	0.180039	0.519469	nochange	-0.00210202	0.993643	nochange	0.445604	0.072986	nochange
ENSG00000010319.6	SEMA3G	-0.0377659	0.977524	nochange	1.03121	0.360709	nochange	3.05198	6.37e-05	up
ENSG00000010322.16	NISCH	0.0704401	0.202867	nochange	0.240253	3.02e-07	nochange	0.743758	3e-69	nochange
ENSG00000010327.10	STAB1	-0.97085	0.574758	nochange	-0.414935	0.805844	nochange	2.24597	0.0302989	up
ENSG00000010361.13	FUZ	-0.0706498	0.635251	nochange	-0.20816	0.121153	nochange	-1.10898	2.84e-12	down
ENSG00000010379.16	SLC6A13	1.40557	0.432034	nochange	2.60555	0.0798119	nochange	4.57371	1.67e-05	up
ENSG00000010404.18	IDS	0.0601637	0.107025	nochange	-0.0958354	0.00265652	nochange	0.339296	9.78e-29	nochange
ENSG00000010438.16	PRSS3	-0.0252521	0.970483	nochange	-0.801342	0.291568	nochange	0.278973	0.67534	nochange
ENSG00000010539.11	ZNF200	-0.0320667	0.781779	nochange	0.0150784	0.873377	nochange	-0.412521	5.4e-05	nochange
ENSG00000010610.10	CD4	1.1103	0.500765	nochange	2.63776	0.0306585	nochange	4.5681	4.24e-07	up
ENSG00000010626.15	LRRC23	-0.09717	0.744744	nochange	-0.143861	0.590856	nochange	0.12401	0.630217	nochange
ENSG00000010671.15	BTK	0.563492	0.37208	nochange	0.359429	0.611237	nochange	0.381164	0.57436	nochange
ENSG00000010704.18	HFE	NA	NA	nochange	NA	NA	nochange	NA	NA	nochange
ENSG00000010803.16	SCMH1	0.475131	1.17e-19	nochange	0.227792	1.61e-06	nochange	-0.330649	1.19e-10	nochange
ENSG00000010810.17	FYN	0.103352	0.0294354	nochange	0.403993	9.79e-26	nochange	0.972116	1.37e-168	nochange
ENSG00000010818.10	HIVEP2	-0.134649	0.318087	nochange	-0.736653	2.25e-08	nochange	-0.10007	0.398808	nochange
ENSG00000010932.17	FMO1	-0.0550359	0.981778	nochange	1.165	0.54951	nochange	3.56939	0.00455555	up
ENSG00000011007.12	ELOA	-0.00411581	0.909861	nochange	-0.0607918	0.0483994	nochange	-0.585883	5.48e-68	nochange
ENSG00000011009.11	LYPLA2	-0.0963437	0.100949	nochange	-0.00692685	0.891088	nochange	0.132927	0.0063718	nochange
ENSG00000011021.23	CLCN6	-0.0881667	0.150466	nochange	0.109643	0.0329694	nochange	0.529587	1.16e-28	nochange
ENSG00000011028.14	AC080038.1	-0.412737	0.00162939	nochange	-0.0212555	0.838677	nochange	-0.744925	3.56e-09	nochange
ENSG00000011052.21	NME1-NME2	-0.0879622	0.387194	nochange	0.101744	0.210622	nochange	-0.101241	0.290129	nochange
ENSG00000011083.9	SLC6A7	NA	NA	nochange	NA	NA	nochange	3.65844	0.294466	nochange
ENSG00000011105.14	TSPAN9	0.526467	1.2e-29	nochange	0.824999	6.68e-107	nochange	0.607732	1.17e-54	nochange
ENSG00000011114.15	BTBD7	-0.154105	0.00378637	nochange	-0.17758	0.000107746	nochange	-0.454234	2.14e-21	nochange
ENSG00000011132.12	AC005954.1	-0.0516694	0.676214	nochange	-0.0421098	0.689263	nochange	-0.0215604	0.838113	nochange
ENSG00000011143.16	MKS1	0.118841	0.184516	nochange	0.0513002	0.52333	nochange	0.105517	0.174658	nochange
ENSG00000011198.9	ABHD5	-0.0661925	0.649698	nochange	-0.157781	0.224715	nochange	-0.306498	0.0284252	nochange
ENSG00000011201.12	ANOS1	2.06355	7.17e-31	up	4.20419	1.04e-298	up	5.35861	0	up
ENSG00000011243.18	AKAP8L	0.072655	0.259378	nochange	0.0817724	0.143116	nochange	0.333394	2.99e-10	nochange
ENSG00000011258.16	MBTD1	0.0923912	0.0553992	nochange	0.340708	4.31e-18	nochange	0.633934	3.32e-63	nochange
ENSG00000011260.14	UTP18	-0.0779455	0.0997997	nochange	-0.233306	1.95e-08	nochange	-1.24965	1.77e-144	down
ENSG00000011275.18	RNF216	-0.0945062	0.129001	nochange	-0.0690441	0.192998	nochange	-0.139982	0.00960903	nochange
ENSG00000011295.16	TTC19	0.129496	0.0758263	nochange	0.0981217	0.118803	nochange	0.141442	0.0237429	nochange
ENSG00000011304.20	PTBP1	-0.100459	9.16e-05	nochange	-0.193374	3.11e-24	nochange	-1.29772	0	down
ENSG00000011332.19	DPF1	0.11717	0.104691	nochange	-0.232471	0.000384661	nochange	-1.13623	1.11e-50	down
ENSG00000011347.9	SYT7	0.343268	6.75e-09	nochange	0.66558	2.22e-44	nochange	2.13879	0	up
ENSG00000011376.12	LARS2	-0.161036	0.0422408	nochange	-0.346532	8.26e-07	nochange	-0.817208	1.88e-25	nochange
ENSG00000011405.13	PIK3C2A	-0.0695637	0.172211	nochange	0.113421	0.0072103	nochange	-0.112346	0.0101325	nochange
ENSG00000011422.12	PLAUR	0.132773	0.619305	nochange	-0.621752	0.025788	nochange	-2.91902	7.13e-12	down
ENSG00000011426.11	ANLN	0.00274276	0.951537	nochange	-0.315508	2.02e-14	nochange	-2.35177	0	down
ENSG00000011451.19	WIZ	-0.0312604	0.469744	nochange	0.0240171	0.510217	nochange	0.258604	1.96e-13	nochange
ENSG00000011454.17	RABGAP1	-0.093288	0.128038	nochange	0.10148	0.0468066	nochange	0.368476	3.5e-14	nochange
ENSG00000011465.17	DCN	0.837293	0.23172	nochange	0.775855	0.278889	nochange	3.01629	2.25e-11	up
ENSG00000011478.12	QPCTL	-0.0685526	0.819406	nochange	0.0898084	0.740706	nochange	-0.262896	0.392257	nochange
ENSG00000011485.14	PPP5C	0.0403415	0.535678	nochange	-0.0915146	0.113301	nochange	-0.592129	3.54e-22	nochange
ENSG00000011523.14	CEP68	0.121389	0.0385192	nochange	0.241037	1.79e-06	nochange	0.325393	2.02e-11	nochange
ENSG00000011566.15	MAP4K3	0.0432669	0.591211	nochange	0.0283966	0.681792	nochange	-0.128605	0.073275	nochange
ENSG00000011590.14	ZBTB32	-2.55583	0.553055	nochange	-0.89515	0.817137	nochange	1.13076	0.673305	nochange
ENSG00000011600.11	TYROBP	NA	NA	nochange	NA	NA	nochange	NA	NA	nochange
ENSG00000011638.10	TMEM159	-0.355046	0.685174	nochange	-1.1457	0.258024	nochange	-0.120162	0.891706	nochange
ENSG00000011677.13	GABRA3	-0.0531791	0.624087	nochange	-0.0487536	0.599084	nochange	-0.197833	0.0397041	nochange
ENSG00000012048.22	BRCA1	0.166648	1.96e-07	nochange	-0.283246	2.27e-24	nochange	-2.57833	0	down
ENSG00000012061.15	ERCC1	0.0455259	0.460985	nochange	0.166423	0.00143073	nochange	0.328351	1.28e-10	nochange
ENSG00000012124.17	CD22	1.41427	0.777176	nochange	1.67649	0.736979	nochange	3.20168	0.468789	nochange
ENSG00000012171.19	SEMA3B	0.126457	0.654021	nochange	0.674658	0.00312038	nochange	2.26013	5.73e-42	up
ENSG00000012174.12	MBTPS2	0.203872	0.0104451	nochange	0.35593	9.08e-08	nochange	0.632675	2.56e-23	nochange
ENSG00000012211.13	PRICKLE3	0.578986	0.589137	nochange	-0.211482	0.869286	nochange	0.450807	0.704595	nochange
ENSG00000012223.12	LTF	-2.58753	0.292297	nochange	-3.802	0.189226	nochange	-3.79868	0.222884	nochange
ENSG00000012232.8	EXTL3	0.511303	2.19e-27	nochange	0.916771	3.79e-131	nochange	1.33681	0	up
ENSG00000012504.15	NR1H4	NA	NA	nochange	NA	NA	nochange	NA	NA	nochange
ENSG00000012660.14	ELOVL5	-0.00326366	0.940159	nochange	0.190621	1.48e-07	nochange	-0.137981	0.000288396	nochange
ENSG00000012779.11	ALOX5	1.41579	0.776938	nochange	NA	NA	nochange	NA	NA	nochange
ENSG00000012817.15	KDM5D	0.142176	0.0873741	nochange	0.322034	3.4e-06	nochange	0.544968	3.82e-16	nochange
ENSG00000012822.16	CALCOCO1	0.234829	0.138226	nochange	0.93463	9.8e-15	nochange	2.45079	5.43e-156	up
ENSG00000012963.15	UBR7	0.0878835	0.11171	nochange	-0.215116	1.63e-05	nochange	-1.37073	8.63e-116	down
ENSG00000012983.11	MAP4K5	0.0580269	0.385914	nochange	-0.029047	0.767607	nochange	-0.0203192	0.838874	nochange
ENSG00000013016.16	EHD3	-0.055356	0.676769	nochange	-0.0555704	0.610294	nochange	-0.185677	0.0991148	nochange
ENSG00000013275.7	PSMC4	0.0386909	0.432943	nochange	0.0193661	0.64717	nochange	-0.519883	3.9e-30	nochange
ENSG00000013288.8	MAN2B2	0.0655326	0.595629	nochange	0.18272	0.081294	nochange	0.954929	3.15e-25	nochange
ENSG00000013293.6	SLC7A14	0.161927	0.00106706	nochange	0.62344	7.64e-59	nochange	0.985082	8.83e-162	nochange
ENSG00000013297.11	CLDN11	-0.134997	0.515394	nochange	0.766652	7.73e-07	nochange	-0.183088	0.35348	nochange
ENSG00000013306.16	SLC25A39	-0.16531	1.29e-05	nochange	-0.454014	7.5e-47	nochange	-1.07799	3.12e-202	down
ENSG00000013364.19	MVP	0.598194	0.0136666	nochange	1.19714	1.45e-10	up	3.28504	1.2e-140	up
ENSG00000013374.16	NUB1	-0.0365762	0.606584	nochange	0.0263443	0.659372	nochange	0.248049	1.49e-05	nochange
ENSG00000013375.16	PGM3	-0.133505	0.0310938	nochange	-0.317946	9.11e-09	nochange	-0.688897	5.98e-32	nochange
ENSG00000013392.8	RWDD2A	-0.426983	0.0285441	nochange	-0.0504738	0.758754	nochange	0.719979	3.35e-07	nochange
ENSG00000013441.16	CLK1	0.188812	0.00688793	nochange	0.229188	7.56e-05	nochange	0.731204	9.83e-42	nochange
ENSG00000013503.10	POLR3B	0.041811	0.614158	nochange	-0.145296	0.0504196	nochange	-0.697357	8.12e-18	nochange
ENSG00000013523.9	ANGEL1	-0.0159577	0.851691	nochange	-0.00617708	0.933922	nochange	-0.221367	0.00382101	nochange
ENSG00000013561.18	RNF14	0.14548	0.0939493	nochange	0.235102	0.00140246	nochange	0.20879	0.00509191	nochange
ENSG00000013563.14	DNASE1L1	0.0937658	0.523157	nochange	0.0301775	0.816716	nochange	0.461876	0.000128701	nochange
ENSG00000013573.17	DDX11	0.135855	0.00991363	nochange	-0.168874	0.000358024	nochange	-1.42876	8.86e-137	down
ENSG00000013583.10	HEBP1	-0.0595643	0.7902	nochange	-0.144603	0.48151	nochange	0.0951021	0.633059	nochange
ENSG00000013588.8	GPRC5A	0.943095	0.0317183	nochange	0.408489	0.379712	nochange	-1.16861	0.0770455	nochange
ENSG00000013619.14	MAMLD1	0.377334	0.338261	nochange	-0.319372	0.450072	nochange	-0.632355	0.176549	nochange
ENSG00000013725.14	CD6	NA	NA	nochange	2.64269	0.55454	nochange	2.64484	0.58512	nochange
ENSG00000013810.19	TACC3	-0.0266098	0.551006	nochange	-0.41259	1.76e-24	nochange	-2.43304	0	down
ENSG00000014123.10	UFL1	-0.0434015	0.651544	nochange	-0.0101695	0.899356	nochange	-0.251077	0.00296009	nochange
ENSG00000014138.9	POLA2	0.043592	0.446732	nochange	-0.385799	2.92e-12	nochange	-2.72797	1.81e-265	down
ENSG00000014164.7	ZC3H3	-0.0545005	0.548073	nochange	-0.0781963	0.309734	nochange	-0.250967	0.00159561	nochange
ENSG00000014216.15	CAPN1	-0.141223	0.0532944	nochange	0.139973	0.0231286	nochange	0.654576	2.52e-32	nochange
ENSG00000014257.16	ACPP	-2.9699	0.440007	nochange	-2.74046	0.536879	nochange	-2.73547	0.570834	nochange
ENSG00000014641.18	MDH1	-0.0207567	0.709746	nochange	0.0165495	0.729683	nochange	-0.319513	2.12e-10	nochange
ENSG00000014824.14	SLC30A9	0.137285	0.00831553	nochange	0.185101	1.84e-05	nochange	0.444086	3.91e-27	nochange
ENSG00000014914.21	MTMR11	1.00037	0.00424461	up	1.70438	9.49e-10	up	1.47323	2.25e-06	up
ENSG00000014919.12	COX15	0.0329594	0.674022	nochange	0.0851857	0.214671	nochange	-0.169018	0.0153095	nochange
ENSG00000015133.19	CCDC88C	-0.00618087	0.933951	nochange	-0.38047	6.69e-09	nochange	-0.774172	3.14e-28	nochange
ENSG00000015153.14	YAF2	0.263097	0.00220691	nochange	0.388099	1.34e-07	nochange	0.181505	0.0176505	nochange
ENSG00000015171.19	ZMYND11	-0.0247639	0.704425	nochange	-0.106455	0.0536797	nochange	-0.10291	0.059818	nochange
ENSG00000015285.10	WAS	0.438774	0.535981	nochange	0.242876	0.737576	nochange	0.776117	0.259821	nochange
ENSG00000015413.9	DPEP1	0.777134	0.470347	nochange	0.657036	0.551824	nochange	3.11395	5.35e-06	up
ENSG00000015475.18	BID	-0.116947	0.120007	nochange	-0.339881	2.92e-07	nochange	-0.785757	6.04e-29	nochange
ENSG00000015520.14	NPC1L1	0.271492	0.624409	nochange	0.105546	0.844304	nochange	-1.08559	0.121884	nochange
ENSG00000015532.9	XYLT2	-0.0860453	0.308281	nochange	-0.277348	0.000217846	nochange	-0.332034	1.65e-05	nochange
ENSG00000015568.13	RGPD5	-0.382049	0.124634	nochange	0.378127	0.231505	nochange	1.09663	0.207886	nochange
ENSG00000015592.16	STMN4	0.703704	9.71e-08	nochange	1.47169	2.09e-50	up	3.16511	0	up
ENSG00000015676.18	NUDCD3	0.0226615	0.674632	nochange	0.0212076	0.647576	nochange	0.115209	0.0113847	nochange
ENSG00000016082.15	ISL1	-0.674745	9.47e-18	nochange	-1.68609	2.44e-100	down	-3.20382	8.6e-207	down
ENSG00000016391.11	CHDH	-0.325197	0.0739856	nochange	-1.09857	6.2e-10	down	-3.16929	9.96e-34	down
ENSG00000016402.13	IL20RA	NA	NA	nochange	1.67649	0.736979	nochange	NA	NA	nochange
ENSG00000016490.15	CLCA1	NA	NA	nochange	NA	NA	nochange	NA	NA	nochange
ENSG00000016602.9	CLCA4	NA	NA	nochange	NA	NA	nochange	NA	NA	nochange
ENSG00000016864.18	GLT8D1	0.150928	0.235521	nochange	0.172615	0.115123	nochange	0.175176	0.112875	nochange
ENSG00000017260.19	ATP2C1	0.0904571	0.0591521	nochange	0.138935	0.000715099	nochange	0.167858	3.31e-05	nochange
ENSG00000017427.16	IGF1	3.4154	0.272674	nochange	3.24174	0.377562	nochange	6.34328	0.000479661	up
ENSG00000017483.15	SLC38A5	-0.021872	0.783341	nochange	-0.319949	9.52e-06	nochange	-1.67176	3.91e-75	down
ENSG00000017797.13	RALBP1	-0.0257145	0.611065	nochange	0.0116283	0.780644	nochange	-0.29741	1.4e-11	nochange
ENSG00000018189.13	RUFY3	0.144267	0.000237505	nochange	0.451012	1.98e-42	nochange	1.12902	0	up
ENSG00000018236.15	CNTN1	-0.226471	0.0388466	nochange	-1.65658	1.8e-44	down	1.35103	1.06e-82	up
ENSG00000018280.17	SLC11A1	-1.08059	0.575937	nochange	0.875802	0.554461	nochange	0.72923	0.655187	nochange
ENSG00000018408.14	WWTR1	-0.823271	0.303977	nochange	-0.269609	0.721536	nochange	-0.897125	0.279355	nochange
ENSG00000018510.15	AGPS	-0.0185346	0.644068	nochange	-0.225384	7.18e-10	nochange	-0.553927	1.03e-50	nochange
ENSG00000018610.14	CXorf56	0.0941468	0.406311	nochange	-0.00889442	0.926946	nochange	-0.47763	7.22e-06	nochange
ENSG00000018625.14	ATP1A2	NA	NA	nochange	NA	NA	nochange	3.2389	0.415147	nochange
ENSG00000018699.13	TTC27	0.0394676	0.734386	nochange	-0.174016	0.0910354	nochange	-1.10648	4.65e-17	down
ENSG00000018869.16	ZNF582	-0.585337	0.433302	nochange	-1.25871	0.12577	nochange	0.0751179	0.913566	nochange
ENSG00000019102.12	VSIG2	NA	NA	nochange	NA	NA	nochange	1.66626	0.738632	nochange
ENSG00000019144.19	PHLDB1	0.0565617	0.388764	nochange	0.290241	7.96e-08	nochange	0.906698	3.3e-78	nochange
ENSG00000019169.10	MARCO	NA	NA	nochange	NA	NA	nochange	NA	NA	nochange
ENSG00000019186.10	CYP24A1	-0.258268	0.62605	nochange	-0.910932	0.112597	nochange	-0.762925	0.194584	nochange
ENSG00000019485.13	PRDM11	-0.150858	0.164373	nochange	-0.205529	0.0344147	nochange	0.227445	0.00997923	nochange
ENSG00000019505.8	SYT13	-0.396789	0.00134014	nochange	-0.112479	0.244486	nochange	2.69425	0	up
ENSG00000019549.13	SNAI2	0.494809	0.00173496	nochange	-0.0980678	0.521588	nochange	-3.36365	8.3e-34	down
ENSG00000019582.15	CD74	0.0456998	0.988333	nochange	0.274344	0.930432	nochange	0.890415	0.783665	nochange
ENSG00000019991.18	HGF	0.609939	0.518493	nochange	-0.862416	0.494988	nochange	0.0140076	0.990315	nochange
ENSG00000019995.6	ZRANB1	-0.00435116	0.963478	nochange	0.0383161	0.636232	nochange	0.375282	1.02e-06	nochange
ENSG00000020129.16	NCDN	-0.073465	0.151384	nochange	0.0450178	0.302953	nochange	-0.264075	1.37e-08	nochange
ENSG00000020181.17	ADGRA2	0.575126	3.67e-12	nochange	1.17374	1.89e-78	up	1.69758	3.15e-191	up
ENSG00000020256.20	ZFP64	-0.165763	0.0230851	nochange	-0.0651567	0.291792	nochange	-0.230649	0.000295156	nochange
ENSG00000020426.11	MNAT1	0.130653	0.13993	nochange	0.149143	0.0487661	nochange	0.0607719	0.432181	nochange
ENSG00000020577.13	SAMD4A	0.431167	0.00218032	nochange	-0.950012	2.74e-09	nochange	-0.697737	4.03e-06	nochange
ENSG00000020633.18	RUNX3	-0.362066	0.0875712	nochange	-0.369138	0.0521941	nochange	-0.9658	7.93e-06	nochange
ENSG00000020922.12	MRE11	0.141223	0.0171681	nochange	-0.115884	0.030062	nochange	-0.693789	1.25e-32	nochange
ENSG00000021300.14	PLEKHB1	-0.115389	0.917017	nochange	0.401864	0.695925	nochange	3.25065	2.49e-08	up
ENSG00000021355.13	SERPINB1	0.133362	0.436624	nochange	0.694429	3.98e-07	nochange	1.2448	1.44e-24	up
ENSG00000021461.16	CYP3A43	NA	NA	nochange	NA	NA	nochange	NA	NA	nochange
ENSG00000021488.13	SLC7A9	0.0760654	0.933872	nochange	0.88432	0.256828	nochange	0.0237043	0.981064	nochange
ENSG00000021574.12	SPAST	0.13305	0.00743419	nochange	0.208851	2.9e-07	nochange	0.470662	1.21e-33	nochange
ENSG00000021645.18	NRXN3	0.927727	5.46e-06	nochange	1.91312	2.32e-38	up	1.9526	3.97e-39	up
ENSG00000021762.20	OSBPL5	-0.187955	0.0975031	nochange	-0.489196	2.2e-06	nochange	1.07281	1.2e-42	up
ENSG00000021776.11	AQR	-0.0417583	0.435183	nochange	-0.0824913	0.0709524	nochange	-0.0780859	0.0840616	nochange
ENSG00000021826.15	CPS1	0.834089	0.322681	nochange	0.969527	0.231752	nochange	4.95082	3.29e-34	up
ENSG00000021852.13	C8B	NA	NA	nochange	NA	NA	nochange	NA	NA	nochange
ENSG00000022267.18	FHL1	0.0118264	0.826788	nochange	0.172843	0.000162682	nochange	0.180785	4.93e-05	nochange
ENSG00000022277.12	RTF2	0.0554802	0.343524	nochange	-0.0461457	0.369116	nochange	-0.130535	0.0124698	nochange
ENSG00000022355.17	GABRA1	-0.975644	0.367096	nochange	-1.26729	0.273214	nochange	-2.06146	0.143853	nochange
ENSG00000022556.16	NLRP2	NA	NA	nochange	NA	NA	nochange	NA	NA	nochange
ENSG00000022567.9	SLC45A4	0.0306597	0.735508	nochange	-0.082384	0.29095	nochange	-0.0279543	0.720236	nochange
ENSG00000022840.16	RNF10	0.0665085	0.13908	nochange	0.136463	0.000571082	nochange	0.094821	0.0132168	nochange
ENSG00000022976.15	ZNF839	0.112739	0.469635	nochange	0.102869	0.459797	nochange	0.604386	1.2e-06	nochange
ENSG00000023041.11	ZDHHC6	-0.0533293	0.621696	nochange	-0.200207	0.039066	nochange	-0.423226	3.15e-05	nochange
ENSG00000023171.18	GRAMD1B	-0.33913	0.0450615	nochange	0.0574955	0.67692	nochange	1.35549	6.92e-36	up
ENSG00000023191.17	RNH1	0.0256874	0.691034	nochange	-0.0596042	0.295649	nochange	-0.560597	5.29e-20	nochange
ENSG00000023228.14	NDUFS1	0.0599754	0.117603	nochange	0.142339	7.13e-06	nochange	0.242381	1.28e-14	nochange
ENSG00000023287.13	RB1CC1	0.0631452	0.24878	nochange	0.286826	4.04e-10	nochange	0.696708	1.78e-58	nochange
ENSG00000023318.8	ERP44	0.147181	0.0875713	nochange	0.136081	0.0656369	nochange	0.19245	0.00907598	nochange
ENSG00000023330.15	ALAS1	-0.050727	0.614237	nochange	-0.100298	0.259021	nochange	-0.13465	0.129436	nochange
ENSG00000023445.14	BIRC3	-2.01073	0.311947	nochange	-0.46798	0.771505	nochange	-0.462628	0.789475	nochange
ENSG00000023516.9	AKAP11	0.0900736	0.0185894	nochange	-0.00305075	0.921074	nochange	-0.195937	7.61e-10	nochange
ENSG00000023572.9	GLRX2	0.0948807	0.359414	nochange	-0.167481	0.0624115	nochange	-1.45972	2.85e-38	down
ENSG00000023608.5	SNAPC1	0.290847	0.0303116	nochange	0.773642	1.56e-11	nochange	0.332483	0.00503974	nochange
ENSG00000023697.13	DERA	0.206896	0.0127765	nochange	0.0910349	0.210795	nochange	-0.238834	0.00202978	nochange
ENSG00000023734.11	STRAP	0.257994	2.06e-08	nochange	0.385666	1.01e-22	nochange	0.0331745	0.413322	nochange
ENSG00000023839.12	ABCC2	-0.539731	0.214075	nochange	-0.35108	0.383668	nochange	-0.39341	0.353088	nochange
ENSG00000023892.11	DEF6	-0.692277	0.175439	nochange	-0.520842	0.268175	nochange	-1.20842	0.0293753	down
ENSG00000023902.14	PLEKHO1	0.129264	0.0378253	nochange	0.13355	0.0139263	nochange	-0.0970045	0.082207	nochange
ENSG00000023909.10	GCLM	0.278068	0.0147434	nochange	0.0298311	0.77185	nochange	-1.4472	2.46e-27	down
ENSG00000024048.10	UBR2	0.0525355	0.401839	nochange	0.176994	0.000839565	nochange	0.201684	0.000145367	nochange
ENSG00000024422.12	EHD2	-0.716867	0.00453305	nochange	-0.668765	0.00315719	nochange	-1.30528	6.67e-07	down
ENSG00000024526.17	DEPDC1	-0.0176981	0.750452	nochange	-0.146823	0.0022773	nochange	-2.10885	3.8e-222	down
ENSG00000024862.17	CCDC28A	-0.0105869	0.95561	nochange	0.470598	0.00224524	nochange	0.451006	0.00428331	nochange
ENSG00000025039.14	RRAGD	-0.215586	0.0230528	nochange	-0.280037	0.000922979	nochange	-0.0765337	0.338455	nochange
ENSG00000025156.12	HSF2	-0.0517899	0.466461	nochange	0.00841863	0.889018	nochange	-0.299776	2.29e-06	nochange
ENSG00000025293.17	PHF20	0.0387606	0.395199	nochange	0.0186374	0.634972	nochange	0.0375758	0.332957	nochange
ENSG00000025423.11	HSD17B6	-0.0878667	0.764805	nochange	-0.287607	0.299026	nochange	-0.0182889	0.946475	nochange
ENSG00000025434.19	NR1H3	-0.17471	0.476203	nochange	0.0460251	0.826757	nochange	-0.48899	0.041851	nochange
ENSG00000025708.14	TYMP	-0.479733	0.258899	nochange	-0.990326	0.0226043	nochange	-0.547602	0.196437	nochange
ENSG00000025770.19	NCAPH2	0.0591765	0.341047	nochange	-0.284325	3.98e-07	nochange	-1.51178	2.52e-114	down
ENSG00000025772.8	TOMM34	-0.247288	0.000177572	nochange	-0.356658	8.39e-10	nochange	-0.964315	1.66e-50	nochange
ENSG00000025796.14	SEC63	-0.0188542	0.694566	nochange	0.0379767	0.347341	nochange	0.0428527	0.298909	nochange
ENSG00000025800.14	KPNA6	-0.0313056	0.311057	nochange	0.0705291	0.00478101	nochange	-0.29308	1.63e-28	nochange
ENSG00000026025.16	VIM	-0.149692	9.55e-05	nochange	-0.863442	8.17e-133	nochange	-2.50056	0	down
ENSG00000026036.22	RTEL1-TNFRSF6B	0.205284	0.0138594	nochange	-0.152116	0.0393279	nochange	-1.26069	1.06e-18	down
ENSG00000026103.22	FAS	-0.241572	0.632454	nochange	-0.77534	0.185376	nochange	-2.74652	0.000382189	down
ENSG00000026297.15	RNASET2	-0.463272	0.336495	nochange	-0.567311	0.22811	nochange	0.260761	0.53868	nochange
ENSG00000026508.18	CD44	-0.534992	0.254544	nochange	-1.64791	0.00228449	down	-3.76341	2.95e-06	down
ENSG00000026559.14	KCNG1	-0.519065	1e-09	nochange	-1.1926	2.44e-44	down	-1.01461	1.23e-36	down
ENSG00000026652.14	AGPAT4	0.300685	0.00234949	nochange	0.781334	7.22e-23	nochange	1.66914	2.92e-138	up
ENSG00000026751.17	SLAMF7	NA	NA	nochange	NA	NA	nochange	NA	NA	nochange
ENSG00000026950.17	BTN3A1	0.451472	0.0920967	nochange	0.69764	0.00238939	nochange	1.37576	2.08e-11	up
ENSG00000027001.10	MIPEP	0.0816947	0.537497	nochange	-0.13508	0.265073	nochange	-1.53881	7.15e-24	down
ENSG00000027075.15	PRKCH	1.65868	5.01e-12	up	2.79387	7.96e-59	up	3.35089	9.1e-100	up
ENSG00000027644.5	INSRR	0.936199	4.6e-11	nochange	1.80714	1.94e-68	up	3.12054	4.98e-296	up
ENSG00000027697.14	IFNGR1	0.0601434	0.556166	nochange	0.289617	0.000793241	nochange	0.0981814	0.264088	nochange
ENSG00000027847.14	B4GALT7	0.00563442	0.967935	nochange	-0.103849	0.403846	nochange	0.0694177	0.570388	nochange
ENSG00000027869.11	SH2D2A	NA	NA	nochange	1.62816	0.744458	nochange	1.63578	0.743349	nochange
ENSG00000028116.17	VRK2	NA	NA	nochange	NA	NA	nochange	NA	NA	nochange
ENSG00000028137.19	TNFRSF1B	1.86437	0.25011	nochange	-2.8018	0.479067	nochange	-1.34122	0.698283	nochange
ENSG00000028203.18	VEZT	0.242344	4.45e-07	nochange	0.584872	3.99e-55	nochange	1.179	7.61e-246	up
ENSG00000028277.21	POU2F2	-0.174522	0.234462	nochange	-0.142332	0.265414	nochange	1.06808	7.84e-25	up
ENSG00000028310.18	BRD9	0.248523	8.51e-06	nochange	-0.0265421	0.591323	nochange	-0.746097	5.7e-42	nochange
ENSG00000028528.15	SNX1	0.00871167	0.872328	nochange	0.152722	0.000629648	nochange	0.141616	0.00148284	nochange
ENSG00000028839.10	TBPL1	-0.139048	0.0950744	nochange	-0.141048	0.0500405	nochange	-0.0796148	0.26508	nochange
ENSG00000029153.14	ARNTL2	-0.158339	0.0507573	nochange	-0.533692	1.85e-13	nochange	-1.22241	6.84e-50	down
ENSG00000029363.16	BCLAF1	-0.0357932	0.229712	nochange	-0.0945849	0.00016459	nochange	-0.648871	8.07e-124	nochange
ENSG00000029364.12	SLC39A9	0.0298263	0.53469	nochange	0.0766073	0.0605358	nochange	0.0646875	0.117712	nochange
ENSG00000029534.20	ANK1	0.287022	0.0224375	nochange	0.580854	9.02e-09	nochange	3.2625	0	up
ENSG00000029559.7	IBSP	NA	NA	nochange	NA	NA	nochange	NA	NA	nochange
ENSG00000029639.11	TFB1M	0.267633	0.247766	nochange	0.232428	0.260664	nochange	0.612603	0.00165822	nochange
ENSG00000029725.17	RABEP1	0.112642	0.0233522	nochange	0.138488	0.00107836	nochange	0.19151	7.46e-06	nochange
ENSG00000029993.15	HMGB3	-0.175551	0.000277017	nochange	-0.200696	1.15e-06	nochange	-0.879839	4.87e-82	nochange
ENSG00000030066.13	NUP160	0.0278734	0.495601	nochange	-0.073036	0.036014	nochange	-0.949667	1.2e-125	nochange
ENSG00000030110.13	BAK1	-0.207402	0.0636353	nochange	-0.346446	0.00083437	nochange	-1.68814	1.55e-41	down
ENSG00000030304.13	MUSK	NA	NA	nochange	NA	NA	nochange	NA	NA	nochange
ENSG00000030419.16	IKZF2	0.350904	0.0785321	nochange	0.718835	1.87e-05	nochange	1.68057	2.32e-34	up
ENSG00000030582.18	GRN	-0.0523964	0.353829	nochange	0.178482	0.000113888	nochange	0.403208	1.82e-19	nochange
ENSG00000031003.10	FAM13B	0.249209	0.000148368	nochange	0.197364	0.000544375	nochange	0.0710905	0.221209	nochange
ENSG00000031081.10	ARHGAP31	0.0987445	0.747263	nochange	0.0804943	0.77534	nochange	-1.3381	0.000433109	down
ENSG00000031691.7	CENPQ	0.181325	0.190191	nochange	-0.277959	0.032431	nochange	-1.97938	1.06e-29	down
ENSG00000031698.13	SARS	0.153742	0.000442644	nochange	0.094986	0.0132414	nochange	0.307837	5.17e-18	nochange
ENSG00000031823.14	RANBP3	-0.0472391	0.426143	nochange	-0.0477874	0.3539	nochange	-0.500417	8.55e-20	nochange
ENSG00000032219.18	ARID4A	-0.297972	8.87e-07	nochange	-0.365733	5.28e-12	nochange	-0.0556229	0.275238	nochange
ENSG00000032389.12	EIPR1	0.116676	0.254723	nochange	0.113027	0.198118	nochange	-0.0887644	0.343605	nochange
ENSG00000032444.16	PNPLA6	-0.0282088	0.781927	nochange	0.283119	0.00066524	nochange	0.659499	9.61e-16	nochange
ENSG00000032742.17	IFT88	0.120199	0.450333	nochange	0.0160562	0.909768	nochange	-0.232853	0.1288	nochange
ENSG00000033011.12	ALG1	0.137918	0.139118	nochange	-0.0091261	0.911908	nochange	-0.73962	2.64e-15	nochange
ENSG00000033030.13	ZCCHC8	0.134528	0.0717713	nochange	0.0719964	0.270329	nochange	-0.519441	1.89e-12	nochange
ENSG00000033100.16	CHPF2	0.158661	0.0139759	nochange	0.0831433	0.142272	nochange	0.101794	0.0697864	nochange
ENSG00000033122.20	LRRC7	-0.100733	0.788775	nochange	-0.568538	0.138434	nochange	0.545161	0.0873544	nochange
ENSG00000033170.16	FUT8	0.0957347	0.342038	nochange	0.158752	0.0578168	nochange	1.02409	1.45e-47	up
ENSG00000033178.13	UBA6	0.0731059	0.178358	nochange	0.222489	3.29e-06	nochange	0.192984	4.76e-05	nochange
ENSG00000033327.13	GAB2	0.129913	0.182803	nochange	0.0212178	0.806566	nochange	1.2421	3.48e-68	up
ENSG00000033627.16	ATP6V0A1	0.117614	0.000924248	nochange	0.278113	2.59e-21	nochange	0.906327	8.85e-233	nochange
ENSG00000033800.13	PIAS1	-0.0380169	0.522591	nochange	0.109498	0.029659	nochange	0.374019	5.02e-15	nochange
ENSG00000033867.16	SLC4A7	0.0312132	0.504227	nochange	0.100363	0.0118445	nochange	-0.307815	1.3e-11	nochange
ENSG00000034053.14	APBA2	-0.0980213	0.0683341	nochange	-0.0477072	0.281634	nochange	0.405338	3.39e-23	nochange
ENSG00000034152.18	MAP2K3	-0.137403	0.296861	nochange	-0.147036	0.197382	nochange	-0.386249	0.00128673	nochange
ENSG00000034239.11	EFCAB1	NA	NA	nochange	NA	NA	nochange	NA	NA	nochange
ENSG00000034510.6	TMSB10	-0.138044	0.200322	nochange	-0.338254	1.27e-39	nochange	-0.27175	5.08e-27	nochange
ENSG00000034533.11	ASTE1	-0.247492	0.169228	nochange	-0.40361	0.0128027	nochange	-1.20385	2.37e-10	down
ENSG00000034677.13	RNF19A	-0.0197226	0.871934	nochange	-0.071834	0.505131	nochange	0.398398	5.88e-05	nochange
ENSG00000034693.15	PEX3	-0.0291585	0.845175	nochange	0.039666	0.759305	nochange	-0.509105	0.00039554	nochange
ENSG00000034713.8	GABARAPL2	0.145327	0.0202983	nochange	0.306465	6.22e-09	nochange	0.616316	1.84e-35	nochange
ENSG00000034971.17	MYOC	1.41579	0.776938	nochange	NA	NA	nochange	NA	NA	nochange
ENSG00000035115.21	SH3YL1	0.0723032	0.521141	nochange	0.263333	0.0061727	nochange	0.991886	9.7e-33	nochange
ENSG00000035141.8	FAM136A	-0.132736	0.038197	nochange	-0.358531	9.4e-10	nochange	-0.867482	1.31e-44	nochange
ENSG00000035403.17	VCL	0.210032	5.52e-05	nochange	0.237836	6.26e-08	nochange	0.381335	3.84e-19	nochange
ENSG00000035499.13	DEPDC1B	-0.0755863	0.316038	nochange	-0.0716093	0.265541	nochange	-1.61501	1.6e-88	down
ENSG00000035664.11	DAPK2	-0.161464	0.753502	nochange	-0.611223	0.257337	nochange	-0.497248	0.380772	nochange
ENSG00000035681.9	NSMAF	0.154018	0.0508288	nochange	0.179238	0.00752584	nochange	-0.329911	5.69e-06	nochange
ENSG00000035687.10	ADSS	-0.0706248	0.305331	nochange	-0.220394	0.000288462	nochange	-1.21766	5.25e-67	down
ENSG00000035720.8	STAP1	NA	NA	nochange	NA	NA	nochange	NA	NA	nochange
ENSG00000035862.12	TIMP2	0.326908	5.43e-48	nochange	0.0937463	2.25e-07	nochange	0.0270803	0.191253	nochange
ENSG00000035928.16	RFC1	-0.0655714	0.19112	nochange	-0.252465	3.68e-08	nochange	-1.19329	2.27e-119	down
ENSG00000036054.13	TBC1D23	0.0857176	0.336247	nochange	0.25372	0.000512761	nochange	0.365892	3.81e-07	nochange
ENSG00000036257.13	CUL3	0.00974651	0.841901	nochange	-0.00698611	0.868665	nochange	-0.319716	3.86e-13	nochange
ENSG00000036448.10	MYOM2	0.921157	8.14e-05	nochange	1.51318	5.97e-16	up	3.08056	3.26e-111	up
ENSG00000036473.8	OTC	0.776564	0.716464	nochange	0.686398	0.770966	nochange	0.257674	0.932101	nochange
ENSG00000036530.8	CYP46A1	-0.893502	0.49237	nochange	0.110348	0.922536	nochange	2.27637	0.00261906	up
ENSG00000036549.13	AC118549.1	-0.0591855	0.314936	nochange	-0.118384	0.0209753	nochange	0.0694166	0.160538	nochange
ENSG00000036565.15	SLC18A1	-2.4729	0.542003	nochange	3.01356	0.0632667	nochange	4.10701	0.00323852	up
ENSG00000036672.16	USP2	0.835434	6.4e-19	nochange	1.76216	2.19e-138	up	1.94955	1.05e-189	up
ENSG00000036828.16	CASR	-1.06721	0.659017	nochange	-0.84033	0.729183	nochange	-1.84943	0.554713	nochange
ENSG00000037042.9	TUBG2	0.0539358	0.594228	nochange	-0.0824058	0.355702	nochange	0.146971	0.088874	nochange
ENSG00000037241.7	RPL26L1	-0.0335865	0.793243	nochange	-0.179519	0.119431	nochange	-0.70084	2.01e-08	nochange
ENSG00000037280.16	FLT4	-0.125095	0.869627	nochange	-3.06188	0.0136067	down	-2.65682	0.0311098	down
ENSG00000037474.15	NSUN2	0.0122801	0.801324	nochange	-0.0426525	0.305682	nochange	-0.837881	1.34e-68	nochange
ENSG00000037637.11	FBXO42	-0.01461	0.81308	nochange	0.0353403	0.504888	nochange	0.112297	0.0338733	nochange
ENSG00000037749.12	MFAP3	0.163726	0.0441603	nochange	0.211556	0.00197233	nochange	0.456642	2.41e-12	nochange
ENSG00000037757.14	MRI1	-0.0388277	0.744217	nochange	-0.156906	0.136438	nochange	-0.327944	0.00270667	nochange
ENSG00000037897.17	METTL1	0.0706089	0.549168	nochange	-0.354635	0.00102323	nochange	-2.00451	4.46e-41	down
ENSG00000037965.6	HOXC8	-0.0893768	0.433017	nochange	-0.200894	0.046193	nochange	-0.400143	0.00013477	nochange
ENSG00000038002.9	AGA	0.0598831	0.86524	nochange	0.153372	0.634816	nochange	0.692411	0.0250143	nochange
ENSG00000038210.14	PI4K2B	-0.0943223	0.425043	nochange	-0.334534	0.00170509	nochange	-1.3744	4.04e-25	down
ENSG00000038219.13	BOD1L1	0.0302659	0.528022	nochange	0.160389	4.55e-05	nochange	0.574221	6.55e-49	nochange
ENSG00000038274.17	MAT2B	0.0082438	0.884189	nochange	-0.00120365	0.980177	nochange	-0.547782	4.2e-25	nochange
ENSG00000038295.8	TLL1	1.56581	1.46e-05	up	1.91004	1.37e-09	up	0.968298	0.0171527	nochange
ENSG00000038358.15	EDC4	-0.0781138	0.0809004	nochange	-0.166866	1.77e-05	nochange	-0.834714	1.36e-85	nochange
ENSG00000038382.20	TRIO	0.119133	0.00047642	nochange	0.0919149	0.001078	nochange	0.270547	1.83e-22	nochange
ENSG00000038427.16	VCAN	-0.198505	1.87e-08	nochange	-0.563174	3.73e-72	nochange	-1.98995	0	down
ENSG00000038532.16	CLEC16A	0.0278113	0.649588	nochange	0.148814	0.00339997	nochange	0.348727	2.7e-12	nochange
ENSG00000038945.15	MSR1	NA	NA	nochange	NA	NA	nochange	NA	NA	nochange
ENSG00000039068.19	CDH1	3.41474	0.26869	nochange	3.97303	0.174393	nochange	4.8178	0.0521277	nochange
ENSG00000039123.16	MTREX	-0.0364631	0.449156	nochange	-0.00272342	0.946782	nochange	-0.465763	1.54e-26	nochange
ENSG00000039139.9	DNAH5	0.449276	0.58753	nochange	-0.0452708	0.960242	nochange	1.15237	0.133805	nochange
ENSG00000039319.17	ZFYVE16	0.0983986	0.0852683	nochange	0.0354393	0.457366	nochange	-0.122326	0.0157645	nochange
ENSG00000039523.20	RIPOR1	-0.0405971	0.4078	nochange	-0.183078	2.67e-05	nochange	-0.0760446	0.088119	nochange
ENSG00000039537.13	C6	NA	NA	nochange	NA	NA	nochange	NA	NA	nochange
ENSG00000039560.14	RAI14	0.472021	3.42e-84	nochange	0.572133	6.35e-181	nochange	0.257929	3.25e-31	nochange
ENSG00000039600.11	SOX30	-1.89512	0.367326	nochange	0.130724	0.934621	nochange	1.92942	0.0997852	nochange
ENSG00000039650.12	PNKP	0.243082	0.0597951	nochange	-0.150971	0.210252	nochange	-0.886525	1.13e-09	nochange
ENSG00000039987.6	BEST2	-2.61437	0.0728412	nochange	-0.159579	0.871147	nochange	-2.98408	0.0787523	nochange
ENSG00000040199.18	PHLPP2	-0.181316	0.0789971	nochange	-0.268784	0.00266035	nochange	-0.786599	3.5e-15	nochange
ENSG00000040275.17	SPDL1	-0.146308	0.0311896	nochange	-0.388959	1.75e-10	nochange	-1.66402	3.12e-103	down
ENSG00000040341.18	STAU2	-0.0761225	0.435011	nochange	0.235244	0.00373439	nochange	0.853238	5.41e-33	nochange
ENSG00000040487.13	PQLC2	0.0645532	0.546903	nochange	0.0522919	0.568493	nochange	-0.0615092	0.51418	nochange
ENSG00000040531.14	CTNS	0.0164194	0.905108	nochange	-0.0233772	0.844603	nochange	-0.565615	2.08e-05	nochange
ENSG00000040608.14	RTN4R	-0.476458	5.57e-07	nochange	-0.485545	3.55e-09	nochange	0.615862	8.95e-19	nochange
ENSG00000040633.13	PHF23	-0.337391	3.1e-06	nochange	-0.253135	3.94e-05	nochange	-0.252951	6.8e-05	nochange
ENSG00000040731.10	CDH10	-0.740665	0.0224003	nochange	-1.31199	8.57e-05	down	0.338033	0.186107	nochange
ENSG00000040933.15	INPP4A	0.0290129	0.624464	nochange	0.228671	3.65e-06	nochange	0.351674	3.17e-13	nochange
ENSG00000041353.10	RAB27B	1.20533	0.0725592	nochange	2.05938	0.000203451	up	3.71277	1.15e-19	up
ENSG00000041357.16	PSMA4	0.0101046	0.814887	nochange	0.113568	0.00154507	nochange	-0.310999	1.86e-14	nochange
ENSG00000041515.16	MYO16	-0.00520031	0.954681	nochange	-0.322173	0.000110444	nochange	-0.228353	0.00559919	nochange
ENSG00000041802.11	LSG1	-0.0100187	0.846393	nochange	-0.237121	2.03e-07	nochange	-1.25467	4.93e-119	down
ENSG00000041880.14	PARP3	0.396622	0.0412287	nochange	0.424636	0.0117158	nochange	0.651447	6.54e-05	nochange
ENSG00000041982.16	TNC	0.53705	1.07e-28	nochange	-0.464305	1.11e-21	nochange	-1.96419	1.45e-216	down
ENSG00000041988.15	THAP3	-0.227397	0.213024	nochange	0.0934434	0.540189	nochange	0.0670995	0.668047	nochange
ENSG00000042062.12	RIPOR3	1.02216	0.176504	nochange	1.67612	0.0114758	up	0.175909	0.852599	nochange
ENSG00000042088.13	TDP1	0.0914021	0.331416	nochange	-0.0187258	0.820829	nochange	-0.59828	6.25e-11	nochange
ENSG00000042286.15	AIFM2	0.062066	0.771227	nochange	0.0906555	0.635055	nochange	-0.466944	0.0298795	nochange
ENSG00000042304.11	C2orf83	NA	NA	nochange	NA	NA	nochange	NA	NA	nochange
ENSG00000042317.17	AL049834.1	0.141672	0.538526	nochange	0.355084	0.0677201	nochange	1.29885	1.04e-15	up
ENSG00000042429.12	MED17	0.0699765	0.233733	nochange	0.14659	0.00335197	nochange	-0.0226756	0.660589	nochange
ENSG00000042445.14	RETSAT	-0.0975208	0.37222	nochange	0.0887769	0.327962	nochange	0.351785	9.55e-05	nochange
ENSG00000042493.16	CAPG	0.0702016	0.946822	nochange	0.0720952	0.94826	nochange	1.03453	0.274883	nochange
ENSG00000042753.11	AP2S1	-0.064065	0.644534	nochange	-0.143722	0.215275	nochange	-0.388121	0.00134679	nochange
ENSG00000042781.13	USH2A	-0.690059	0.0904171	nochange	-0.617491	0.103069	nochange	0.484945	0.129788	nochange
ENSG00000042813.8	ZPBP	NA	NA	nochange	NA	NA	nochange	NA	NA	nochange
ENSG00000042832.12	TG	0.970383	0.00474463	nochange	-0.713242	0.124784	nochange	0.0105805	0.979303	nochange
ENSG00000042980.12	ADAM28	-0.352216	0.707151	nochange	1.65716	0.00937596	up	-1.88666	0.14344	nochange
ENSG00000043039.6	BARX2	NA	NA	nochange	1.67649	0.736979	nochange	NA	NA	nochange
ENSG00000043093.14	DCUN1D1	-0.017603	0.77023	nochange	0.0977085	0.0510201	nochange	0.472094	1.33e-23	nochange
ENSG00000043143.20	JADE2	0.69497	1.52e-22	nochange	0.963435	2.43e-60	nochange	-0.0672954	0.336831	nochange
ENSG00000043355.12	ZIC2	-0.34516	0.519806	nochange	-0.311371	0.53295	nochange	-0.0936601	0.854807	nochange
ENSG00000043462.12	LCP2	NA	NA	nochange	4.2556	0.121807	nochange	8.62377	1.12e-08	up
ENSG00000043514.16	TRIT1	0.181317	0.0415159	nochange	0.197646	0.00961132	nochange	0.096161	0.223605	nochange
ENSG00000043591.5	ADRB1	-0.722076	0.461577	nochange	-0.999101	0.342799	nochange	-1.70752	0.162134	nochange
ENSG00000044012.4	GUCA2B	NA	NA	nochange	NA	NA	nochange	NA	NA	nochange
ENSG00000044090.8	CUL7	-0.0509076	0.379218	nochange	0.0649976	0.189477	nochange	0.354057	2.48e-14	nochange
ENSG00000044115.21	CTNNA1	-0.262983	8.37e-07	nochange	-0.0591426	0.186922	nochange	0.543688	1.42e-41	nochange
ENSG00000044446.11	PHKA2	0.239987	0.0232718	nochange	0.412626	2.92e-06	nochange	0.560543	9.67e-11	nochange
ENSG00000044459.15	CNTLN	0.147306	0.0462959	nochange	0.144631	0.0118999	nochange	0.234632	3.79e-05	nochange
ENSG00000044524.11	EPHA3	0.933267	0.269539	nochange	3.8638	3.43e-16	up	6.91667	5.58e-76	up
ENSG00000044574.8	HSPA5	-0.334881	5.84e-26	nochange	-0.078518	0.00153969	nochange	-0.502541	3.83e-77	nochange
ENSG00000046604.13	DSG2	NA	NA	nochange	NA	NA	nochange	NA	NA	nochange
ENSG00000046647.13	GEMIN8	0.0471194	0.809496	nochange	-0.319277	0.104581	nochange	-0.431704	0.0242021	nochange
ENSG00000046651.15	OFD1	-0.0462355	0.626531	nochange	0.064499	0.419795	nochange	0.257165	0.00128561	nochange
ENSG00000046653.15	GPM6B	0.0738509	0.118932	nochange	0.0799858	0.0474542	nochange	-0.0207083	0.620063	nochange
ENSG00000046774.10	MAGEC2	NA	NA	nochange	NA	NA	nochange	NA	NA	nochange
ENSG00000046889.19	PREX2	0.0168546	0.906654	nochange	0.828935	2.01e-14	nochange	0.273896	0.021424	nochange
ENSG00000047056.15	WDR37	0.041402	0.690867	nochange	0.100845	0.283937	nochange	0.407969	1.98e-06	nochange
ENSG00000047188.16	YTHDC2	0.182647	0.0010998	nochange	0.218392	3.03e-06	nochange	0.227999	1.09e-06	nochange
ENSG00000047230.15	CTPS2	-0.0470233	0.584382	nochange	0.163877	0.0219052	nochange	0.103869	0.151673	nochange
ENSG00000047249.18	ATP6V1H	0.0986831	0.302559	nochange	0.316498	0.000156457	nochange	0.511778	2.24e-11	nochange
ENSG00000047315.16	POLR2B	0.0166079	0.659518	nochange	0.0612906	0.0430335	nochange	-0.149785	1.86e-06	nochange
ENSG00000047346.12	FAM214A	0.535191	0.0120528	nochange	0.944605	6.35e-08	nochange	1.81745	2.24e-35	up
ENSG00000047365.12	ARAP2	0.381446	0.639582	nochange	-1.71002	0.135385	nochange	-0.387313	0.696455	nochange
ENSG00000047410.14	TPR	-0.00290046	0.940357	nochange	-0.0413411	0.194892	nochange	-0.127206	0.000194514	nochange
ENSG00000047457.14	CP	-1.44302	0.772559	nochange	-1.21588	0.807593	nochange	-1.21299	0.808039	nochange
ENSG00000047578.13	KIAA0556	-0.06983	0.499375	nochange	0.230956	0.00565502	nochange	0.924599	9.59e-36	nochange
ENSG00000047579.19	DTNBP1	-0.43174	1.55e-08	nochange	-0.735864	3.82e-29	nochange	-1.90902	7.48e-125	down
ENSG00000047597.7	XK	-0.527382	0.259482	nochange	-1.4201	0.00625658	down	-0.464271	0.324045	nochange
ENSG00000047617.15	ANO2	NA	NA	nochange	NA	NA	nochange	NA	NA	nochange
ENSG00000047621.12	C12orf4	0.195591	0.0203233	nochange	0.0523281	0.480611	nochange	-0.364851	1.32e-05	nochange
ENSG00000047634.15	SCML1	-0.044784	0.65878	nochange	-0.311555	0.000552531	nochange	-0.629292	9.34e-11	nochange
ENSG00000047644.18	WWC3	0.131619	0.372798	nochange	0.0842364	0.515599	nochange	0.658548	2.8e-08	nochange
ENSG00000047648.23	ARHGAP6	2.0789	4.53e-37	up	3.32495	5.17e-62	up	3.66929	6.91e-99	up
ENSG00000047662.4	FAM184B	-0.139171	0.817415	nochange	-0.598126	0.340835	nochange	-0.359354	0.575135	nochange
ENSG00000047849.21	MAP4	-0.0453547	0.281935	nochange	-0.0328477	0.356905	nochange	-0.239807	1.59e-10	nochange
ENSG00000047932.14	GOPC	-0.0381759	0.356501	nochange	0.0163812	0.638196	nochange	-0.361054	1.89e-22	nochange
ENSG00000047936.10	ROS1	NA	NA	nochange	NA	NA	nochange	3.2389	0.415147	nochange
ENSG00000048028.11	USP28	-0.0521836	0.523477	nochange	-0.13755	0.0513092	nochange	-0.80802	1.55e-24	nochange
ENSG00000048052.21	HDAC9	-0.43047	8.14e-61	nochange	-0.45251	1.32e-118	nochange	-1.02368	0	down
ENSG00000048140.18	TSPAN17	-0.0648071	0.43561	nochange	-0.0606412	0.396113	nochange	0.13134	0.0670764	nochange
ENSG00000048162.20	NOP16	-0.0490839	0.625134	nochange	-0.229379	0.0122487	nochange	-1.47148	1.61e-40	down
ENSG00000048342.16	CC2D2A	0.190657	0.0788871	nochange	-0.0590958	0.552573	nochange	-0.295759	0.00399538	nochange
ENSG00000048392.11	RRM2B	0.0908621	0.443809	nochange	0.202649	0.0424984	nochange	0.560488	2.65e-08	nochange
ENSG00000048405.10	ZNF800	-0.0860591	0.22179	nochange	-0.116212	0.0545879	nochange	-0.0763191	0.209596	nochange
ENSG00000048462.11	TNFRSF17	NA	NA	nochange	NA	NA	nochange	1.63578	0.743349	nochange
ENSG00000048471.14	SNX29	0.120448	0.255191	nochange	0.243498	0.00708029	nochange	1.03684	1.02e-38	up
ENSG00000048540.15	LMO3	-2.23734	2.86e-09	down	-4.30156	6.53e-15	down	-4.81562	4.46e-14	down
ENSG00000048544.6	MRPS10	-0.0465583	0.493463	nochange	-0.14747	0.0132824	nochange	-0.547908	7.17e-18	nochange
ENSG00000048545.14	GUCA1A	NA	NA	nochange	NA	NA	nochange	NA	NA	nochange
ENSG00000048649.13	RSF1	0.0140624	0.768685	nochange	0.118037	0.00304107	nochange	0.691226	9.46e-79	nochange
ENSG00000048707.15	VPS13D	0.216614	5.87e-07	nochange	0.239313	2.83e-10	nochange	0.382709	2.59e-26	nochange
ENSG00000048740.18	CELF2	-0.602426	1.67e-06	nochange	-1.31062	1.48e-26	down	-1.5719	1.34e-33	down
ENSG00000048828.17	FAM120A	-0.182178	9.94e-05	nochange	-0.27788	8.73e-12	nochange	-0.997897	5.34e-103	nochange
ENSG00000048991.16	R3HDM1	-0.152562	0.0041646	nochange	-0.0474435	0.28369	nochange	-0.10736	0.0155951	nochange
ENSG00000049089.15	COL9A2	0.0820671	0.505509	nochange	0.5918	1.19e-09	nochange	0.801816	1.16e-17	nochange
ENSG00000049130.16	KITLG	0.290853	0.00953057	nochange	0.483096	2.13e-07	nochange	-3.01792	6.79e-66	down
ENSG00000049167.14	ERCC8	-0.0613922	0.564039	nochange	0.026039	0.77205	nochange	0.0384655	0.669128	nochange
ENSG00000049192.15	ADAMTS6	0.635259	0.0132633	nochange	1.65074	1.5e-18	up	2.1348	1.52e-35	up
ENSG00000049239.12	H6PD	0.0107203	0.95771	nochange	0.424325	0.0110799	nochange	1.15652	4.55e-15	up
ENSG00000049245.13	VAMP3	-0.168145	0.233524	nochange	-0.112274	0.351682	nochange	-0.732782	7.49e-08	nochange
ENSG00000049246.14	PER3	0.0267152	0.848342	nochange	-0.613895	7.68e-06	nochange	-1.45955	7.49e-20	down
ENSG00000049247.13	UTS2	NA	NA	nochange	NA	NA	nochange	NA	NA	nochange
ENSG00000049249.8	TNFRSF9	2.31087	0.125841	nochange	3.15317	0.0140511	up	5.15834	1.69e-07	up
ENSG00000049283.18	EPN3	-0.916561	0.479905	nochange	-0.703255	0.589189	nochange	0.675586	0.526309	nochange
ENSG00000049323.16	LTBP1	-0.465681	0.00128681	nochange	-0.880791	9.1e-11	nochange	-2.00933	2.46e-33	down
ENSG00000049449.9	RCN1	-0.202926	0.0707055	nochange	-0.321319	0.000801583	nochange	-0.690241	2.9e-11	nochange
ENSG00000049540.17	ELN	0.535929	0.499866	nochange	2.11317	0.000183989	up	0.268993	0.763385	nochange
ENSG00000049541.11	RFC2	0.0156639	0.807989	nochange	-0.268102	3.24e-06	nochange	-2.17348	4.71e-180	down
ENSG00000049618.23	ARID1B	0.0432877	0.294691	nochange	0.138895	4.59e-05	nochange	0.155387	7.16e-06	nochange
ENSG00000049656.14	CLPTM1L	0.0977336	0.0522527	nochange	-0.150293	0.000844739	nochange	-0.722389	5.45e-49	nochange
ENSG00000049759.18	NEDD4L	0.257515	1.49e-11	nochange	0.760451	1e-147	nochange	1.50513	0	up
ENSG00000049768.15	FOXP3	1.0243	0.142862	nochange	1.2185	0.0633995	nochange	1.88111	0.00163701	up
ENSG00000049769.13	PPP1R3F	0.172787	0.134835	nochange	0.434535	4.32e-06	nochange	0.786926	2.53e-18	nochange
ENSG00000049860.14	HEXB	0.267835	0.0764689	nochange	-0.1433	0.310384	nochange	0.161727	0.241883	nochange
ENSG00000049883.15	PTCD2	0.0554051	0.473921	nochange	-0.0243728	0.719385	nochange	-0.495327	5.59e-12	nochange
ENSG00000050030.15	NEXMIF	-0.44658	1.92e-11	nochange	-0.622438	4.6e-26	nochange	-1.3432	6.66e-94	down
ENSG00000050130.18	JKAMP	0.0323286	0.673523	nochange	0.128525	0.0474833	nochange	-0.083179	0.217955	nochange
ENSG00000050165.17	DKK3	-0.725064	7.23e-05	nochange	-0.293084	0.0487527	nochange	0.809059	3.25e-11	nochange
ENSG00000050327.15	ARHGEF5	NA	NA	nochange	1.67649	0.736979	nochange	4.23886	0.146199	nochange
ENSG00000050344.9	NFE2L3	0.349331	5.04e-05	nochange	0.34702	3.18e-06	nochange	1.09074	2.73e-63	up
ENSG00000050393.11	MCUR1	-0.0261847	0.69283	nochange	-0.120739	0.0376602	nochange	-0.565346	1.12e-19	nochange
ENSG00000050405.13	LIMA1	-0.401852	2.61e-13	nochange	-0.940439	7.35e-74	nochange	-1.83146	4.4e-207	down
ENSG00000050426.16	LETMD1	0.263506	0.000248024	nochange	0.265986	1.55e-05	nochange	0.473353	2.27e-15	nochange
ENSG00000050438.17	SLC4A8	0.237232	1.59e-05	nochange	0.382371	4.69e-18	nochange	1.37312	9.36e-300	up
ENSG00000050555.18	LAMC3	-0.166698	0.272122	nochange	-0.37828	0.0059886	nochange	-1.52315	4.33e-19	down
ENSG00000050628.20	PTGER3	-0.930862	0.0281383	nochange	-1.09712	0.0106153	down	1.91637	7.63e-16	up
ENSG00000050730.16	TNIP3	NA	NA	nochange	NA	NA	nochange	1.66626	0.738632	nochange
ENSG00000050748.17	MAPK9	-0.0426071	0.574497	nochange	-0.0479165	0.466165	nochange	-0.0947789	0.151332	nochange
ENSG00000050767.17	COL23A1	0.347496	0.807864	nochange	-0.383166	0.834899	nochange	0.436256	0.780743	nochange
ENSG00000050820.17	BCAR1	-0.201518	0.000896997	nochange	-0.0904388	0.0733108	nochange	0.295213	2.93e-10	nochange
ENSG00000051009.10	FAM160A2	0.0682846	0.55976	nochange	-0.230792	0.0294761	nochange	0.189411	0.0629218	nochange
ENSG00000051108.15	HERPUD1	-0.536877	1.77e-13	nochange	-0.344944	1.63e-08	nochange	-0.0132654	0.81834	nochange
ENSG00000051128.19	HOMER3	0.151178	0.31939	nochange	0.312165	0.0139438	nochange	1.14944	2.77e-26	up
ENSG00000051180.17	RAD51	0.307948	0.00394774	nochange	-0.11218	0.258789	nochange	-2.32329	2.72e-52	down
ENSG00000051341.14	POLQ	0.123429	0.0275797	nochange	-0.33612	5.6e-11	nochange	-2.81089	1.34e-284	down
ENSG00000051382.8	PIK3CB	0.0312574	0.754777	nochange	0.0359534	0.676651	nochange	-0.00257755	0.979318	nochange
ENSG00000051523.11	CYBA	0.289498	0.12411	nochange	0.639553	5.65e-05	nochange	1.44665	2.05e-28	up
ENSG00000051596.9	THOC3	0.0556005	0.478996	nochange	-0.207425	0.00365672	nochange	-1.02723	5.36e-38	down
ENSG00000051620.11	HEBP2	0.939233	2.51e-31	nochange	1.55893	2.51e-134	up	1.82071	9.16e-208	up
ENSG00000051825.14	MPHOSPH9	0.0138573	0.74357	nochange	-0.194122	5.65e-08	nochange	-1.29745	8.79e-196	down
ENSG00000052126.14	PLEKHA5	0.116072	0.0755884	nochange	0.0984304	0.0795089	nochange	0.412369	9.44e-15	nochange
ENSG00000052344.16	PRSS8	-0.0880257	0.983062	nochange	0.119719	0.979638	nochange	3.4946	0.119668	nochange
ENSG00000052723.11	SIKE1	-0.00466804	0.941513	nochange	0.103186	0.0490499	nochange	0.071691	0.185121	nochange
ENSG00000052749.13	RRP12	0.0946533	0.164448	nochange	-0.206588	0.000714708	nochange	-1.35359	1.99e-75	down
ENSG00000052795.13	FNIP2	0.110081	0.0660729	nochange	-0.030269	0.555385	nochange	-0.289774	7.85e-08	nochange
ENSG00000052802.13	MSMO1	-0.858913	7.23e-38	nochange	0.0526686	0.293371	nochange	0.212183	1.48e-05	nochange
ENSG00000052841.15	TTC17	0.109754	0.0549871	nochange	0.0914631	0.0663463	nochange	0.578662	6.22e-36	nochange
ENSG00000052850.8	ALX4	2.25846	7.32e-109	up	2.55889	9.96e-200	up	0.596564	1.16e-06	nochange
ENSG00000053108.17	FSTL4	1.33738	4.09e-22	up	2.64577	2.85e-179	up	4.54672	0	up
ENSG00000053254.15	FOXN3	0.0547805	0.287441	nochange	0.105475	0.0148598	nochange	0.349603	4.19e-17	nochange
ENSG00000053328.8	METTL24	-0.216814	0.529709	nochange	0.126859	0.674866	nochange	-0.892256	0.0186042	nochange
ENSG00000053371.12	AKR7A2	0.017877	0.804189	nochange	-0.0975348	0.114724	nochange	-0.486693	1.76e-13	nochange
ENSG00000053372.5	MRTO4	-0.0285553	0.515355	nochange	-0.275759	3.59e-13	nochange	-1.76742	0	down
ENSG00000053438.11	NNAT	-0.942074	5.52e-164	nochange	-1.57003	0	down	-3.0339	0	down
ENSG00000053501.13	USE1	-0.164664	0.456808	nochange	0.0166393	0.929903	nochange	-0.457925	0.0282084	nochange
ENSG00000053524.12	MCF2L2	0.340315	0.0459534	nochange	1.0349	2.37e-15	up	3.01762	1.73e-234	up
ENSG00000053702.15	NRIP2	2.41472	0.554807	nochange	NA	NA	nochange	NA	NA	nochange
ENSG00000053747.16	LAMA3	-2.0294	0.456336	nochange	-0.802186	0.740146	nochange	0.785603	0.685778	nochange
ENSG00000053770.12	AP5M1	0.0972953	0.079473	nochange	0.199344	2.37e-05	nochange	0.28986	5.73e-10	nochange
ENSG00000053900.10	ANAPC4	0.210046	0.130875	nochange	-0.0458204	0.732419	nochange	-0.0119259	0.925284	nochange
ENSG00000053918.16	KCNQ1	-2.55583	0.553055	nochange	-2.33029	0.633426	nochange	2.1426	0.314558	nochange
ENSG00000054116.12	TRAPPC3	0.0271323	0.709508	nochange	0.0740673	0.244789	nochange	-0.0381796	0.55435	nochange
ENSG00000054118.15	THRAP3	0.0207792	0.515951	nochange	-0.0370248	0.162109	nochange	-0.410599	6.09e-44	nochange
ENSG00000054148.17	PHPT1	-0.0958973	0.236445	nochange	-0.224264	0.00270645	nochange	-0.565251	4.2e-13	nochange
ENSG00000054179.12	ENTPD2	NA	NA	nochange	NA	NA	nochange	1.63578	0.743349	nochange
ENSG00000054219.11	LY75	NA	NA	nochange	NA	NA	nochange	NA	NA	nochange
ENSG00000054267.22	ARID4B	0.0600147	0.349094	nochange	0.250394	1.69e-06	nochange	0.485315	9.9e-22	nochange
ENSG00000054277.14	OPN3	0.291752	0.183401	nochange	0.127827	0.507845	nochange	0.275391	0.155357	nochange
ENSG00000054282.16	SDCCAG8	0.217081	0.0493184	nochange	0.253104	0.00723287	nochange	0.724633	1.51e-15	nochange
ENSG00000054356.14	PTPRN	0.369535	2.25e-13	nochange	0.47392	6.87e-29	nochange	0.972045	1.56e-137	nochange
ENSG00000054392.13	HHAT	0.114623	0.575441	nochange	0.284191	0.107081	nochange	0.192407	0.290563	nochange
ENSG00000054523.17	KIF1B	0.133951	8.08e-08	nochange	0.209009	6.51e-30	nochange	0.541603	8.86e-172	nochange
ENSG00000054598.9	FOXC1	-0.0600436	0.968422	nochange	-0.340393	0.842351	nochange	2.53755	0.0106548	up
ENSG00000054611.14	TBC1D22A	-0.0872433	0.367863	nochange	0.0300402	0.711335	nochange	0.0495957	0.534953	nochange
ENSG00000054654.16	SYNE2	0.25835	9.59e-15	nochange	0.291554	3.43e-27	nochange	-0.105354	0.000309448	nochange
ENSG00000054690.13	PLEKHH1	0.104859	0.599499	nochange	0.131155	0.466731	nochange	1.33715	2.36e-21	up
ENSG00000054793.13	ATP9A	0.156009	0.000128675	nochange	0.150988	1.66e-05	nochange	1.38682	0	up
ENSG00000054796.12	SPO11	NA	NA	nochange	NA	NA	nochange	NA	NA	nochange
ENSG00000054803.3	CBLN4	-1.66719	1.32e-09	down	-3.44276	1.72e-22	down	-6.76055	9.02e-15	down
ENSG00000054938.15	CHRDL2	-3.81143	0.175225	nochange	-1.17257	0.625086	nochange	-3.58277	0.280808	nochange
ENSG00000054965.10	FAM168A	-0.0627547	0.187895	nochange	0.0592286	0.134733	nochange	0.705625	6.29e-88	nochange
ENSG00000054967.13	RELT	0.10712	0.245318	nochange	-0.196309	0.0192559	nochange	-1.50332	1.7e-46	down
ENSG00000054983.17	GALC	0.190379	0.117605	nochange	0.314651	0.00235737	nochange	0.459054	7.14e-06	nochange
ENSG00000055044.11	NOP58	0.0109848	0.843475	nochange	-0.167985	0.000750175	nochange	-0.973406	5.66e-68	nochange
ENSG00000055070.17	SZRD1	-0.0489988	0.23604	nochange	-0.198387	2.61e-08	nochange	-0.654947	4.22e-65	nochange
ENSG00000055118.14	KCNH2	-0.443217	6.68e-09	nochange	-0.854521	8.36e-35	nochange	0.385766	1.1e-11	nochange
ENSG00000055130.17	CUL1	0.136917	0.00334186	nochange	0.0662393	0.0989142	nochange	0.121606	0.00254699	nochange
ENSG00000055147.19	FAM114A2	0.285034	0.00375574	nochange	0.294781	0.00054234	nochange	0.263283	0.00279116	nochange
ENSG00000055163.20	CYFIP2	-0.204239	0.00119548	nochange	-0.232851	1.55e-05	nochange	1.07827	3.73e-139	up
ENSG00000055208.19	TAB2	-0.083124	0.205209	nochange	-0.061216	0.27483	nochange	0.194705	0.000439898	nochange
ENSG00000055211.14	GINM1	0.125707	0.439475	nochange	-0.219461	0.150098	nochange	0.0785377	0.590598	nochange
ENSG00000055332.18	EIF2AK2	-0.0867666	0.178833	nochange	-0.252271	8.82e-06	nochange	-0.220133	4.38e-05	nochange
ENSG00000055483.19	AC022966.1	-0.00246114	0.952381	nochange	-0.286174	5.71e-16	nochange	-1.06334	5.48e-140	down
ENSG00000055609.18	KMT2C	0.0104596	0.70274	nochange	0.0201263	0.360297	nochange	0.200726	1.04e-18	nochange
ENSG00000055732.13	MCOLN3	NA	NA	nochange	NA	NA	nochange	NA	NA	nochange
ENSG00000055813.6	CCDC85A	0.309012	0.172498	nochange	0.0728615	0.747268	nochange	-0.160226	0.4936	nochange
ENSG00000055917.15	PUM2	0.0268437	0.533541	nochange	0.0284367	0.438514	nochange	0.276818	3.09e-15	nochange
ENSG00000055950.16	MRPL43	0.018056	0.824841	nochange	0.0524883	0.452691	nochange	-0.350378	3.02e-06	nochange
ENSG00000055955.16	ITIH4	-0.444836	0.679301	nochange	0.437023	0.641774	nochange	1.81882	0.0136794	up
ENSG00000055957.11	ITIH1	NA	NA	nochange	NA	NA	nochange	NA	NA	nochange
ENSG00000056050.7	HPF1	0.0574167	0.609305	nochange	0.0473995	0.623174	nochange	-0.297033	0.00397705	nochange
ENSG00000056097.16	ZFR	0.0417501	0.305972	nochange	0.031952	0.347488	nochange	-0.1156	0.00120178	nochange
ENSG00000056277.16	ZNF280C	-0.115834	0.136578	nochange	-0.200733	0.00306046	nochange	-0.671975	7.09e-19	nochange
ENSG00000056291.17	NPFFR2	NA	NA	nochange	NA	NA	nochange	1.66626	0.738632	nochange
ENSG00000056487.16	PHF21B	-0.1432	0.000486276	nochange	-0.0745507	0.0300591	nochange	-0.0087654	0.792286	nochange
ENSG00000056558.11	TRAF1	-0.276199	0.462325	nochange	0.324722	0.296064	nochange	1.23186	2.99e-06	up
ENSG00000056586.16	RC3H2	0.000788292	0.983116	nochange	0.0771488	0.0165558	nochange	0.111764	0.000408223	nochange
ENSG00000056736.10	IL17RB	-0.1685	0.385952	nochange	-1.35956	1.39e-10	down	-3.53375	1.58e-28	down
ENSG00000056972.20	TRAF3IP2	0.677882	0.172462	nochange	-0.0398282	0.943555	nochange	0.906329	0.0546112	nochange
ENSG00000056998.20	GYG2	-0.23484	0.0492125	nochange	-0.0669631	0.490377	nochange	0.329542	0.000316855	nochange
ENSG00000057019.16	DCBLD2	0.15645	0.00373078	nochange	0.249505	5.2e-08	nochange	0.765264	5.91e-71	nochange
ENSG00000057149.16	SERPINB3	NA	NA	nochange	NA	NA	nochange	NA	NA	nochange
ENSG00000057252.13	SOAT1	0.108911	0.195357	nochange	-0.203415	0.00749435	nochange	-1.05425	1.58e-32	down
ENSG00000057294.14	PKP2	NA	NA	nochange	1.67649	0.736979	nochange	NA	NA	nochange
ENSG00000057468.7	MSH4	0.764472	0.230662	nochange	-0.00813388	0.99106	nochange	-0.245174	0.762835	nochange
ENSG00000057593.13	F7	NA	NA	nochange	NA	NA	nochange	4.22076	0.149961	nochange
ENSG00000057608.17	GDI2	-0.153554	1.26e-05	nochange	-0.10198	0.00026071	nochange	-0.440227	4.76e-49	nochange
ENSG00000057657.17	PRDM1	-1.28724	0.196506	nochange	-3.51807	0.0146905	down	-2.20248	0.0785407	nochange
ENSG00000057663.16	ATG5	-0.185142	0.0870132	nochange	-0.099679	0.272029	nochange	-0.384963	8.78e-05	nochange
ENSG00000057704.13	TMCC3	-0.438614	0.244264	nochange	-0.0774971	0.816405	nochange	0.420024	0.181821	nochange
ENSG00000057757.10	PITHD1	0.0402679	0.539187	nochange	-0.0931403	0.120015	nochange	-0.536834	7.17e-17	nochange
ENSG00000057935.13	MTA3	-0.0912191	0.251698	nochange	-0.0268324	0.69025	nochange	0.422656	6.77e-12	nochange
ENSG00000058056.9	USP13	-0.0216184	0.629697	nochange	-0.181604	2.61e-06	nochange	-1.08383	8.22e-130	down
ENSG00000058063.16	ATP11B	-0.0713719	0.291478	nochange	-0.0601496	0.299227	nochange	0.341894	4.2e-10	nochange
ENSG00000058085.14	LAMC2	-0.572718	0.705055	nochange	0.0602098	0.96619	nochange	3.08263	9.06e-05	up
ENSG00000058091.17	CDK14	-0.310549	0.00694854	nochange	-0.440277	1.57e-05	nochange	-0.125604	0.199688	nochange
ENSG00000058262.10	SEC61A1	-0.0182143	0.602761	nochange	-0.0396931	0.17696	nochange	-0.408036	1.49e-34	nochange
ENSG00000058272.19	PPP1R12A	-0.0201951	0.73395	nochange	0.109615	0.0237453	nochange	0.128647	0.0103483	nochange
ENSG00000058335.15	RASGRF1	4.58512	0.0497749	nochange	5.96051	0.00129682	up	8.58551	1.34e-08	up
ENSG00000058404.20	CAMK2B	-0.479849	0.137292	nochange	-0.434236	0.143762	nochange	0.776563	0.00134835	nochange
ENSG00000058453.17	CROCC	0.513093	9.78e-15	nochange	0.41155	1.62e-13	nochange	1.3604	4.1e-165	up
ENSG00000058600.16	POLR3E	0.0051621	0.946715	nochange	-0.0920035	0.179344	nochange	-0.211846	0.00220165	nochange
ENSG00000058668.14	ATP2B4	0.125475	0.163637	nochange	0.0477737	0.546041	nochange	-0.54386	1.19e-09	nochange
ENSG00000058673.16	ZC3H11A	-0.0484631	0.264069	nochange	0.0697683	0.0511054	nochange	0.144309	4.05e-05	nochange
ENSG00000058729.11	RIOK2	-0.0618034	0.521481	nochange	-0.287844	0.0010341	nochange	-0.589376	1.83e-10	nochange
ENSG00000058799.15	YIPF1	-0.0484075	0.810167	nochange	0.0504507	0.777426	nochange	0.582894	0.000369506	nochange
ENSG00000058804.12	NDC1	0.0434136	0.383874	nochange	-0.225812	4.83e-07	nochange	-1.69532	2.13e-182	down
ENSG00000058866.15	DGKG	-0.460886	0.38907	nochange	-1.01033	0.0647446	nochange	-0.0238266	0.96178	nochange
ENSG00000059122.16	FLYWCH1	0.0920133	0.233457	nochange	0.12723	0.0531834	nochange	0.167225	0.0132515	nochange
ENSG00000059145.18	UNKL	-0.0505682	0.486063	nochange	-0.101718	0.106104	nochange	-0.356439	6.91e-08	nochange
ENSG00000059377.17	TBXAS1	-0.0703281	0.834908	nochange	0.336053	0.247968	nochange	-0.156346	0.639556	nochange
ENSG00000059378.12	PARP12	0.0760621	0.836197	nochange	-0.24848	0.510696	nochange	-0.4796	0.228512	nochange
ENSG00000059573.9	ALDH18A1	-0.104436	0.0836489	nochange	-0.0824296	0.117807	nochange	-0.743325	1.26e-38	nochange
ENSG00000059588.10	TARBP1	0.457091	2.61e-08	nochange	0.496571	4.87e-12	nochange	0.848778	9.4e-38	nochange
ENSG00000059691.12	GATB	0.0384792	0.682836	nochange	0.0579	0.471808	nochange	-0.381972	1.38e-05	nochange
ENSG00000059728.11	MXD1	0.344611	0.00172445	nochange	0.466595	1.16e-06	nochange	0.931124	7.14e-27	nochange
ENSG00000059758.8	CDK17	0.275423	5.77e-05	nochange	0.613766	2.87e-28	nochange	0.41943	3.58e-13	nochange
ENSG00000059769.20	DNAJC25	0.0415415	0.794374	nochange	-0.0241334	0.862766	nochange	-0.846183	2.28e-07	nochange
ENSG00000059804.16	SLC2A3	NA	NA	nochange	NA	NA	nochange	NA	NA	nochange
ENSG00000059915.17	PSD	0.200097	0.0505016	nochange	0.0392423	0.646526	nochange	0.402168	4.18e-07	nochange
ENSG00000060069.16	CTDP1	-0.0291147	0.767489	nochange	-0.0735304	0.40693	nochange	-0.361905	7.75e-05	nochange
ENSG00000060138.13	YBX3	NA	NA	nochange	NA	NA	nochange	NA	NA	nochange
ENSG00000060140.9	STYK1	NA	NA	nochange	NA	NA	nochange	NA	NA	nochange
ENSG00000060237.17	WNK1	-0.0221832	0.470626	nochange	0.0370828	0.131555	nochange	-0.260933	1.25e-23	nochange
ENSG00000060339.14	CCAR1	-0.047321	0.313301	nochange	-0.0246807	0.534344	nochange	-0.434773	5.51e-25	nochange
ENSG00000060491.16	OGFR	-0.0949494	0.178331	nochange	0.0047034	0.937192	nochange	0.325273	1.38e-08	nochange
ENSG00000060558.3	GNA15	-1.10364	0.0448938	nochange	-2.00537	0.00120267	down	-1.12484	0.0480745	nochange
ENSG00000060566.14	CREB3L3	-3.38473	0.324887	nochange	0.855074	0.665147	nochange	-0.140161	0.957205	nochange
ENSG00000060642.10	PIGV	-0.00422246	0.974921	nochange	0.268523	0.0148648	nochange	0.569291	4.93e-08	nochange
ENSG00000060656.20	PTPRU	-0.0842756	0.361598	nochange	-0.374458	2.12e-06	nochange	0.804407	2.66e-35	nochange
ENSG00000060688.13	SNRNP40	-0.119944	0.0078236	nochange	-0.202119	1.76e-07	nochange	-0.878339	1.21e-93	nochange
ENSG00000060709.15	RIMBP2	0.197252	0.0165729	nochange	0.22389	0.00144943	nochange	1.65186	3.34e-195	up
ENSG00000060718.22	COL11A1	-0.188677	0.666413	nochange	0.573627	0.123457	nochange	2.0445	3.63e-14	up
ENSG00000060749.15	QSER1	0.0415996	0.314956	nochange	0.000252169	0.9939	nochange	-0.373113	2.05e-27	nochange
ENSG00000060762.19	MPC1	0.094108	0.557907	nochange	-0.0741397	0.590195	nochange	-0.896924	2.8e-08	nochange
ENSG00000060971.18	ACAA1	-0.0166445	0.902866	nochange	0.0732142	0.53432	nochange	0.00526264	0.965877	nochange
ENSG00000060982.15	BCAT1	-0.0120174	0.63116	nochange	-0.0295699	0.106961	nochange	-0.431279	8.92e-100	nochange
ENSG00000061273.18	HDAC7	0.0629349	0.382424	nochange	-0.0963438	0.139178	nochange	0.0140762	0.836703	nochange
ENSG00000061337.15	LZTS1	1.24917	1.15e-78	up	0.727484	3.13e-31	nochange	1.34935	3.85e-127	up
ENSG00000061455.11	PRDM6	-0.331817	0.8275	nochange	0.774769	0.546507	nochange	2.42873	0.00990174	up
ENSG00000061492.11	WNT8A	NA	NA	nochange	NA	NA	nochange	NA	NA	nochange
ENSG00000061656.9	SPAG4	0.476955	0.248044	nochange	0.680615	0.0684494	nochange	2.02125	6.86e-12	up
ENSG00000061676.15	NCKAP1	-0.0832384	0.0477598	nochange	-0.0468823	0.193196	nochange	-0.20576	2.76e-08	nochange
ENSG00000061794.13	MRPS35	-0.0810502	0.274297	nochange	-0.0900215	0.163904	nochange	-0.557365	4.08e-15	nochange
ENSG00000061918.13	GUCY1B1	0.0469137	0.985773	nochange	-1.31485	0.711362	nochange	-1.30511	0.732954	nochange
ENSG00000061936.9	SFSWAP	0.0398367	0.433907	nochange	-0.125867	0.00537025	nochange	-0.406266	4.49e-18	nochange
ENSG00000061938.18	TNK2	-0.223699	0.008829	nochange	-0.196975	0.00841458	nochange	0.826676	1.7e-42	nochange
ENSG00000061987.16	MON2	0.108157	0.0899864	nochange	0.189977	0.000122043	nochange	0.277564	1.07e-08	nochange
ENSG00000062038.14	CDH3	-0.0826741	0.9264	nochange	0.213259	0.802227	nochange	1.91374	0.00251553	up
ENSG00000062096.14	ARSF	0.765625	0.047968	nochange	0.883241	0.0126538	nochange	4.28122	1.79e-111	up
ENSG00000062194.16	GPBP1	-0.116225	0.0183375	nochange	-0.105317	0.0133989	nochange	-0.127468	0.00252694	nochange
ENSG00000062282.15	DGAT2	0.264605	0.202502	nochange	-0.891657	9.84e-05	nochange	-1.40522	4.76e-08	down
ENSG00000062370.16	ZNF112	0.0492669	0.775567	nochange	0.337571	0.0236901	nochange	0.901983	1.24e-11	nochange
ENSG00000062485.19	CS	-0.0607382	0.0516018	nochange	-0.0128887	0.609473	nochange	-0.419388	3.13e-52	nochange
ENSG00000062524.16	LTK	0.335732	0.183772	nochange	0.671436	0.00163356	nochange	1.39775	6.84e-14	up
ENSG00000062582.14	MRPS24	-0.0830432	0.246038	nochange	-0.203869	0.00125439	nochange	-0.979995	4.97e-43	nochange
ENSG00000062598.18	ELMO2	0.051858	0.493142	nochange	0.0509367	0.424492	nochange	0.0487133	0.477256	nochange
ENSG00000062650.19	WAPL	-0.0520452	0.461972	nochange	-0.0903533	0.144725	nochange	-0.421251	2.33e-10	nochange
ENSG00000062716.13	VMP1	0.0846656	0.128138	nochange	0.0475865	0.338934	nochange	-0.00582972	0.907757	nochange
ENSG00000062725.10	APPBP2	0.0433327	0.347323	nochange	0.188295	7.99e-07	nochange	0.669709	1.72e-81	nochange
ENSG00000062822.14	POLD1	-0.00970993	0.892653	nochange	-0.325495	8.81e-07	nochange	-1.74534	1.76e-98	down
ENSG00000063015.19	SEZ6	-0.0336452	0.734958	nochange	-0.582229	6.16e-10	nochange	-1.15444	3.36e-28	down
ENSG00000063046.17	EIF4B	-0.112325	4.84e-05	nochange	0.0139228	0.519975	nochange	0.334125	1.01e-53	nochange
ENSG00000063127.15	SLC6A16	0.166769	0.758077	nochange	1.19638	0.0051822	up	2.19097	6.74e-10	up
ENSG00000063169.10	BICRA	0.0469764	0.691996	nochange	0.163303	0.10179	nochange	0.152474	0.127241	nochange
ENSG00000063176.15	SPHK2	-0.0784587	0.432653	nochange	0.252449	0.00175872	nochange	0.751923	9.25e-24	nochange
ENSG00000063177.13	RPL18	-0.0232831	0.583717	nochange	0.00856991	0.802074	nochange	0.140241	5.09e-05	nochange
ENSG00000063180.9	CA11	-0.0379376	0.879741	nochange	0.207929	0.315832	nochange	1.88075	9.22e-35	up
ENSG00000063241.8	ISOC2	-0.264393	0.0503977	nochange	-0.329013	0.00479299	nochange	-1.01339	2.34e-14	down
ENSG00000063244.12	U2AF2	-0.0745242	0.0376772	nochange	-0.144555	2.3e-06	nochange	-0.818528	9.74e-123	nochange
ENSG00000063245.14	EPN1	-0.0253803	0.667849	nochange	-0.0365019	0.456787	nochange	-0.106083	0.0333357	nochange
ENSG00000063322.14	MED29	-0.0827001	0.200011	nochange	-0.176291	0.00156723	nochange	-0.265398	7.94e-06	nochange
ENSG00000063515.2	GSC2	NA	NA	nochange	NA	NA	nochange	2.67209	0.584785	nochange
ENSG00000063587.14	ZNF275	-0.0778077	0.447912	nochange	-0.0955436	0.303668	nochange	-0.194947	0.0318206	nochange
ENSG00000063601.17	MTMR1	0.0193231	0.825062	nochange	-0.179081	0.0187599	nochange	0.19526	0.00569486	nochange
ENSG00000063660.9	GPC1	-0.281482	0.000504064	nochange	-0.285555	4.63e-05	nochange	0.363577	6.26e-09	nochange
ENSG00000063761.16	ADCK1	0.201529	0.262964	nochange	0.168711	0.291278	nochange	0.247992	0.120491	nochange
ENSG00000063854.13	HAGH	-0.125631	0.228011	nochange	-0.0281826	0.735877	nochange	0.644657	2.49e-18	nochange
ENSG00000063978.16	RNF4	-0.0385442	0.496314	nochange	-0.0817431	0.0963446	nochange	-0.497039	4.2e-21	nochange
ENSG00000064012.21	CASP8	-0.0522591	0.981533	nochange	-1.39153	0.662139	nochange	-0.435494	0.88473	nochange
ENSG00000064042.18	LIMCH1	-0.163305	0.000990207	nochange	-0.199881	1.76e-06	nochange	-0.6055	5.21e-43	nochange
ENSG00000064102.15	INTS13	-0.0813272	0.308792	nochange	-0.106064	0.123707	nochange	-0.549422	1.97e-13	nochange
ENSG00000064115.11	TM7SF3	-0.285531	0.000813331	nochange	-0.679129	1.17e-17	nochange	-0.507336	6.88e-11	nochange
ENSG00000064195.7	DLX3	-0.189026	0.0832188	nochange	-0.0974465	0.28961	nochange	1.01733	1.56e-40	up
ENSG00000064199.6	SPA17	-0.720734	0.307853	nochange	-1.07139	0.140845	nochange	-1.34177	0.09466	nochange
ENSG00000064201.15	TSPAN32	-1.10717	0.750857	nochange	1.71122	0.437521	nochange	1.13076	0.673305	nochange
ENSG00000064205.10	CCN5	NA	NA	nochange	1.62816	0.744458	nochange	3.2574	0.452461	nochange
ENSG00000064218.5	DMRT3	NA	NA	nochange	NA	NA	nochange	NA	NA	nochange
ENSG00000064225.12	ST3GAL6	0.00569765	0.953971	nochange	-0.0422412	0.623196	nochange	-0.423881	5.26e-06	nochange
ENSG00000064270.12	ATP2C2	-0.341088	0.846746	nochange	-0.864177	0.666918	nochange	1.80684	0.175979	nochange
ENSG00000064300.9	NGFR	1.21231	0.00236625	up	3.25492	5.81e-41	up	4.71639	2.78e-118	up
ENSG00000064309.14	CDON	-0.795959	5.42e-22	nochange	-1.21588	6.86e-57	down	-1.6626	1.85e-92	down
ENSG00000064313.12	TAF2	0.239264	0.000220871	nochange	0.368635	4.89e-12	nochange	0.25043	3.96e-06	nochange
ENSG00000064393.16	HIPK2	0.173643	1.02e-09	nochange	0.275665	1.99e-46	nochange	0.413838	1e-99	nochange
ENSG00000064419.13	TNPO3	0.0117952	0.838889	nochange	-0.0250766	0.619547	nochange	-0.430298	3.45e-15	nochange
ENSG00000064489.23	BORCS8-MEF2B	0.349412	0.939228	nochange	-0.31715	0.944924	nochange	-0.366985	0.88162	nochange
ENSG00000064490.14	RFXANK	-0.0590697	0.641257	nochange	0.205435	0.0454657	nochange	0.48384	7.19e-07	nochange
ENSG00000064545.14	TMEM161A	0.0379981	0.72913	nochange	-0.0357706	0.708733	nochange	-0.286922	0.00473631	nochange
ENSG00000064547.14	LPAR2	0.0468863	0.681192	nochange	0.439982	1.3e-06	nochange	1.07521	9.84e-40	up
ENSG00000064601.18	CTSA	0.525451	1.94e-20	nochange	0.391619	3.54e-15	nochange	-0.115011	0.0269938	nochange
ENSG00000064607.17	SUGP2	0.0730393	0.0424234	nochange	0.0907982	0.00231873	nochange	0.103771	0.000687025	nochange
ENSG00000064651.14	SLC12A2	0.328433	2.49e-09	nochange	0.674619	5.58e-52	nochange	-0.071567	0.158074	nochange
ENSG00000064652.11	SNX24	0.0443062	0.807465	nochange	0.144114	0.359272	nochange	0.407293	0.00733246	nochange
ENSG00000064655.19	EYA2	0.725876	6.65e-06	nochange	2.51037	7.4e-141	up	4.11134	6.57e-217	up
ENSG00000064666.15	CNN2	1.78197	7.26e-238	up	1.73669	9.06e-297	up	1.54	1.61e-223	up
ENSG00000064687.12	ABCA7	0.161449	0.0723535	nochange	0.760178	5.67e-27	nochange	1.97317	2.8e-271	up
ENSG00000064692.19	SNCAIP	0.896754	0.00352512	nochange	1.23263	5.46e-06	up	2.93563	4.7e-55	up
ENSG00000064703.12	DDX20	-0.00268021	0.97272	nochange	0.0275077	0.682035	nochange	-0.208951	0.00276107	nochange
ENSG00000064726.9	BTBD1	-0.113288	0.0398931	nochange	0.00798418	0.864215	nochange	0.0685204	0.146053	nochange
ENSG00000064763.11	FAR2	0.124443	0.847396	nochange	-0.825257	0.283837	nochange	-0.998008	0.231999	nochange
ENSG00000064787.13	BCAS1	-1.31946	0.208024	nochange	-0.945759	0.350428	nochange	1.93186	0.00131416	up
ENSG00000064835.10	POU1F1	NA	NA	nochange	NA	NA	nochange	1.66626	0.738632	nochange
ENSG00000064886.14	CHI3L2	NA	NA	nochange	NA	NA	nochange	NA	NA	nochange
ENSG00000064932.16	SBNO2	-0.00665989	0.906328	nochange	0.0164822	0.737019	nochange	-0.23066	5.58e-06	nochange
ENSG00000064933.17	PMS1	0.0263527	0.724784	nochange	0.0375256	0.559316	nochange	-0.130609	0.0482609	nochange
ENSG00000064961.19	HMG20B	-0.236942	0.0381514	nochange	0.0961385	0.306877	nochange	0.439285	6.93e-07	nochange
ENSG00000064989.13	CALCRL	-0.380631	0.781922	nochange	0.298042	0.811243	nochange	2.05883	0.0262036	up
ENSG00000064995.17	TAF11	0.061269	0.448953	nochange	0.0665862	0.357088	nochange	-0.103514	0.152195	nochange
ENSG00000064999.15	ANKS1A	0.000691445	0.991703	nochange	0.22278	4.14e-05	nochange	0.572005	7.1e-30	nochange
ENSG00000065000.18	AP3D1	-0.17146	5.85e-06	nochange	-0.0642221	0.0396058	nochange	-0.0660811	0.0360241	nochange
ENSG00000065029.15	ZNF76	0.231608	0.0113404	nochange	0.286686	0.000224436	nochange	0.496589	1.19e-10	nochange
ENSG00000065054.14	SLC9A3R2	-0.581697	0.019688	nochange	-0.908432	0.000332194	nochange	0.299276	0.127365	nochange
ENSG00000065057.9	NTHL1	-0.138071	0.162935	nochange	-0.392545	9.14e-07	nochange	-1.47942	1.61e-53	down
ENSG00000065060.17	UHRF1BP1	0.0597369	0.305303	nochange	-0.0141314	0.776399	nochange	0.0173825	0.723319	nochange
ENSG00000065135.11	GNAI3	0.0316666	0.481598	nochange	0.0159569	0.678236	nochange	0.302675	3.2e-16	nochange
ENSG00000065150.20	IPO5	-0.0144162	0.594695	nochange	-0.0338047	0.0991409	nochange	-0.749615	1.09e-227	nochange
ENSG00000065154.11	OAT	-0.114466	0.221372	nochange	-0.0793504	0.322036	nochange	-0.434782	4.58e-07	nochange
ENSG00000065183.16	WDR3	0.0332091	0.47739	nochange	-0.025827	0.5389	nochange	-0.707879	6.26e-56	nochange
ENSG00000065243.20	PKN2	0.125339	0.127024	nochange	0.195379	0.00712092	nochange	-0.19732	0.00735989	nochange
ENSG00000065268.10	WDR18	-0.0882837	0.174595	nochange	-0.0518001	0.360305	nochange	-0.711744	4.63e-31	nochange
ENSG00000065308.5	TRAM2	-0.11725	0.402712	nochange	-0.154371	0.209312	nochange	-0.936178	5.47e-11	nochange
ENSG00000065320.9	NTN1	NA	NA	nochange	NA	NA	nochange	NA	NA	nochange
ENSG00000065325.13	GLP2R	NA	NA	nochange	NA	NA	nochange	NA	NA	nochange
ENSG00000065328.16	MCM10	0.0694561	0.111516	nochange	-0.347182	1.06e-17	nochange	-3.09997	0	down
ENSG00000065357.20	DGKA	-0.0831564	0.776712	nochange	0.325096	0.194403	nochange	1.12332	3.61e-07	up
ENSG00000065361.15	ERBB3	2.26047	0.382521	nochange	0.119719	0.979638	nochange	3.35982	0.150976	nochange
ENSG00000065371.17	ROPN1	2.41472	0.554807	nochange	3.18357	0.437245	nochange	NA	NA	nochange
ENSG00000065413.20	ANKRD44	0.259347	0.152282	nochange	0.073025	0.668729	nochange	0.504107	0.00100596	nochange
ENSG00000065427.14	KARS	-0.0742125	0.0887481	nochange	-0.0967239	0.00715965	nochange	-0.621928	3.83e-57	nochange
ENSG00000065457.10	ADAT1	0.152748	0.0323155	nochange	0.0392356	0.536113	nochange	-0.410816	1.56e-09	nochange
ENSG00000065485.20	PDIA5	-0.164707	0.16111	nochange	-0.407993	8.78e-05	nochange	-1.7792	7.1e-42	down
ENSG00000065491.8	TBC1D22B	0.0492873	0.620864	nochange	0.0730054	0.392301	nochange	0.213884	0.0115454	nochange
ENSG00000065518.8	NDUFB4	-0.0895086	0.169778	nochange	0.0586632	0.285553	nochange	-0.213238	0.000246414	nochange
ENSG00000065526.11	SPEN	-0.0524037	0.0833703	nochange	-0.159975	1.23e-10	nochange	-0.398156	4.01e-51	nochange
ENSG00000065534.18	MYLK	-0.0933537	0.48342	nochange	-0.274598	0.0214366	nochange	-0.859283	1.33e-10	nochange
ENSG00000065548.18	ZC3H15	-0.0562601	0.370166	nochange	-0.109928	0.0477414	nochange	-0.474384	2.32e-16	nochange
ENSG00000065559.15	MAP2K4	0.124832	0.138131	nochange	0.405099	9.56e-10	nochange	1.00968	2.9e-64	up
ENSG00000065600.12	TMEM206	0.0730098	0.390176	nochange	0.275488	0.000151758	nochange	0.568541	1.79e-17	nochange
ENSG00000065609.14	SNAP91	0.0579163	0.519383	nochange	0.215068	0.00488083	nochange	1.23356	5.71e-85	up
ENSG00000065613.14	SLK	-0.0228838	0.805265	nochange	-0.162213	0.0429706	nochange	-0.377408	3.69e-05	nochange
ENSG00000065615.14	CYB5R4	0.266246	0.000158666	nochange	0.280818	3.02e-06	nochange	0.0101032	0.872671	nochange
ENSG00000065618.21	COL17A1	NA	NA	nochange	1.67649	0.736979	nochange	NA	NA	nochange
ENSG00000065621.15	GSTO2	0.0581932	0.926755	nochange	0.473566	0.407965	nochange	1.69881	0.000248149	up
ENSG00000065665.21	SEC61A2	0.0440748	0.641189	nochange	0.146969	0.0636559	nochange	-0.377	9.15e-05	nochange
ENSG00000065675.14	PRKCQ	NA	NA	nochange	NA	NA	nochange	NA	NA	nochange
ENSG00000065717.15	TLE2	-0.629503	0.581481	nochange	-3.71799	0.0600915	nochange	-2.14439	0.179548	nochange
ENSG00000065802.12	ASB1	0.104105	0.111207	nochange	0.0785368	0.159246	nochange	-0.14052	0.0164942	nochange
ENSG00000065809.13	FAM107B	-0.0818457	0.211668	nochange	-0.107391	0.057946	nochange	-0.213059	0.000217572	nochange
ENSG00000065833.9	ME1	0.0334264	0.803944	nochange	-0.0488966	0.678478	nochange	-0.739914	2.39e-08	nochange
ENSG00000065882.16	TBC1D1	0.161507	0.0162535	nochange	0.083555	0.152284	nochange	-0.457881	7.65e-13	nochange
ENSG00000065883.16	CDK13	0.0166279	0.704063	nochange	0.0906143	0.01628	nochange	0.0751534	0.0481889	nochange
ENSG00000065911.12	MTHFD2	-0.0547148	0.224821	nochange	-0.239576	1.39e-09	nochange	-1.08578	3.06e-126	down
ENSG00000065923.10	SLC9A7	-0.269404	0.0444896	nochange	-0.384474	0.00234043	nochange	0.772823	6.3e-15	nochange
ENSG00000065970.9	FOXJ2	-0.339906	0.402748	nochange	-1.7837	0.000386414	down	-1.45228	0.00171828	down
ENSG00000065978.19	YBX1	-0.141191	0.00739314	nochange	-0.104176	3.64e-07	nochange	-0.393083	1.15e-73	nochange
ENSG00000065989.16	PDE4A	-0.0556489	0.580367	nochange	-1.0002	7.37e-23	down	-1.01468	6.28e-23	down
ENSG00000066027.12	PPP2R5A	-0.0468632	0.708368	nochange	0.192059	0.0640078	nochange	-0.228783	0.0619328	nochange
ENSG00000066032.18	CTNNA2	-0.163068	0.219952	nochange	0.0209994	0.850834	nochange	1.26492	1.14e-45	up
ENSG00000066044.15	ELAVL1	-0.0984256	0.00667654	nochange	-0.0365057	0.205952	nochange	-0.347408	5.39e-29	nochange
ENSG00000066056.14	TIE1	2.41606	0.587876	nochange	1.62816	0.744458	nochange	2.64484	0.58512	nochange
ENSG00000066084.13	DIP2B	0.0327215	0.472407	nochange	0.168185	5.52e-06	nochange	-0.251604	8.98e-11	nochange
ENSG00000066117.14	SMARCD1	-0.0245532	0.489348	nochange	-0.0546483	0.0646651	nochange	-0.33279	1.22e-27	nochange
ENSG00000066135.13	KDM4A	0.132863	0.0283027	nochange	0.512706	1.15e-24	nochange	0.693392	7.57e-49	nochange
ENSG00000066136.20	NFYC	-0.0518982	0.510088	nochange	-0.0806161	0.240287	nochange	-0.376451	2.04e-07	nochange
ENSG00000066185.13	ZMYND12	-0.639077	0.719067	nochange	0.162574	0.922109	nochange	1.0592	0.478358	nochange
ENSG00000066230.11	SLC9A3	-0.144728	0.312552	nochange	-0.101977	0.410186	nochange	-0.233076	0.0689092	nochange
ENSG00000066248.15	NGEF	-0.000762605	0.998833	nochange	-1.12881	0.0708288	nochange	0.364211	0.458507	nochange
ENSG00000066279.18	ASPM	-0.041394	0.228565	nochange	-0.0630472	0.0266367	nochange	-1.98515	0	down
ENSG00000066294.14	CD84	-1.44302	0.772559	nochange	-1.21588	0.807593	nochange	-1.21299	0.808039	nochange
ENSG00000066322.15	ELOVL1	-0.0486076	0.704522	nochange	-0.17665	0.118153	nochange	-0.701402	2.06e-08	nochange
ENSG00000066336.11	SPI1	1.41427	0.777176	nochange	3.24174	0.377562	nochange	4.96681	0.0375034	nochange
ENSG00000066379.15	ZNRD1	-0.0906654	0.575537	nochange	0.130122	0.34066	nochange	-0.240119	0.103169	nochange
ENSG00000066382.16	MPPED2	0.831171	7.28e-19	nochange	1.99761	5.26e-205	up	2.15428	2.91e-247	up
ENSG00000066405.13	CLDN18	-1.54012	0.757409	nochange	-1.3122	0.792421	nochange	-1.31063	0.792658	nochange
ENSG00000066422.4	ZBTB11	-0.13289	0.0488394	nochange	-0.192413	0.00102366	nochange	-0.546839	1.68e-18	nochange
ENSG00000066427.23	ATXN3	0.00696401	0.930306	nochange	0.00626568	0.928968	nochange	0.202662	0.0020189	nochange
ENSG00000066455.13	GOLGA5	-0.0287496	0.77465	nochange	-0.0435601	0.614367	nochange	0.114112	0.183714	nochange
ENSG00000066468.22	FGFR2	-1.03908	0.000193987	down	-0.711184	0.00186951	nochange	-3.1648	3.08e-18	down
ENSG00000066557.6	LRRC40	0.206359	0.025553	nochange	0.163637	0.0370695	nochange	-0.217131	0.0102895	nochange
ENSG00000066583.12	ISOC1	0.415095	5.36e-10	nochange	1.02208	2.72e-86	up	0.922411	2.83e-68	nochange
ENSG00000066629.17	EML1	-0.560051	6.37e-05	nochange	-1.12909	2.71e-16	down	-1.46239	3.98e-24	down
ENSG00000066651.20	TRMT11	0.098073	0.264834	nochange	0.238279	0.00153126	nochange	-0.0343992	0.661813	nochange
ENSG00000066654.14	THUMPD1	-0.058032	0.36444	nochange	-0.0788964	0.161783	nochange	-0.255768	6.95e-06	nochange
ENSG00000066697.14	MSANTD3	0.0917842	0.197827	nochange	-0.0744424	0.243126	nochange	-0.297693	6.28e-06	nochange
ENSG00000066735.14	KIF26A	0.636048	5.56e-33	nochange	0.939248	2.27e-104	nochange	1.59436	7.66e-128	up
ENSG00000066739.12	ATG2B	0.0787355	0.208334	nochange	0.253355	1.58e-06	nochange	0.532848	4.6e-27	nochange
ENSG00000066777.9	ARFGEF1	0.124919	0.0244245	nochange	0.379014	2.04e-17	nochange	0.875988	5.44e-100	nochange
ENSG00000066813.14	ACSM2B	NA	NA	nochange	NA	NA	nochange	NA	NA	nochange
ENSG00000066827.16	ZFAT	0.206045	0.106274	nochange	0.155987	0.14185	nochange	0.0989143	0.361575	nochange
ENSG00000066855.16	MTFR1	-0.151749	0.0860361	nochange	0.136829	0.0638045	nochange	-0.411911	2.49e-07	nochange
ENSG00000066923.17	STAG3	-0.189747	0.566058	nochange	-0.899995	0.0120129	nochange	-1.07768	0.004219	down
ENSG00000066926.11	FECH	0.153591	0.063398	nochange	0.320995	3.32e-06	nochange	0.488342	4.6e-13	nochange
ENSG00000066933.16	MYO9A	0.229801	3.23e-05	nochange	0.537992	2.2e-33	nochange	0.87896	4.42e-92	nochange
ENSG00000067048.17	DDX3Y	0.0227197	0.726932	nochange	0.0504589	0.364773	nochange	0.226565	3.21e-05	nochange
ENSG00000067057.17	PFKP	0.351978	3.51e-18	nochange	0.19515	1.16e-07	nochange	0.316644	4.12e-20	nochange
ENSG00000067064.11	IDI1	-0.632938	1.93e-18	nochange	0.131072	0.0162295	nochange	-0.280546	1.78e-06	nochange
ENSG00000067066.17	SP100	1.0383	0.562831	nochange	-0.125824	0.958479	nochange	-1.7191	0.622515	nochange
ENSG00000067082.15	KLF6	0.347995	1.22e-07	nochange	-0.0361294	0.544987	nochange	-0.0884286	0.140777	nochange
ENSG00000067113.17	PLPP1	0.131301	0.499909	nochange	0.454353	0.00609985	nochange	0.802951	2.35e-07	nochange
ENSG00000067141.17	NEO1	-0.10675	0.044387	nochange	-0.274408	7.72e-09	nochange	-0.421398	1.5e-17	nochange
ENSG00000067167.8	TRAM1	-0.139998	0.0616721	nochange	-0.302444	5.61e-06	nochange	-0.647628	6.18e-20	nochange
ENSG00000067177.15	PHKA1	-0.0334867	0.715317	nochange	0.0675846	0.383318	nochange	-0.00538897	0.945492	nochange
ENSG00000067182.7	TNFRSF1A	0.393593	0.656794	nochange	-0.367653	0.722959	nochange	-1.36959	0.293938	nochange
ENSG00000067191.16	CACNB1	-0.0581632	0.427874	nochange	-0.0259631	0.679741	nochange	0.895424	2.75e-58	nochange
ENSG00000067208.14	EVI5	-0.00679251	0.959204	nochange	0.31397	0.00301507	nochange	0.22209	0.0452148	nochange
ENSG00000067221.14	STOML1	0.265227	0.172031	nochange	0.141342	0.420547	nochange	0.545241	0.000772233	nochange
ENSG00000067225.18	PKM	-0.20857	1.09e-24	nochange	-0.338285	9.76e-112	nochange	-1.67687	0	down
ENSG00000067248.10	DHX29	0.087507	0.202293	nochange	0.212589	0.000590321	nochange	-0.172393	0.00494489	nochange
ENSG00000067334.14	DNTTIP2	-0.057736	0.497924	nochange	-0.241447	0.00137944	nochange	-0.891214	1.22e-24	nochange
ENSG00000067365.14	METTL22	0.124	0.202261	nochange	0.14211	0.0909374	nochange	0.13823	0.097821	nochange
ENSG00000067369.13	TP53BP1	0.264186	2.13e-17	nochange	0.350571	2.22e-46	nochange	0.576361	5.82e-120	nochange
ENSG00000067445.20	TRO	-0.00593691	0.933878	nochange	0.315946	6.8e-08	nochange	0.832614	2.89e-53	nochange
ENSG00000067533.6	RRP15	0.0626236	0.162534	nochange	-0.0983313	0.0120779	nochange	-0.689292	1.67e-58	nochange
ENSG00000067560.12	RHOA	-0.0266091	0.543221	nochange	-0.0974029	0.00934172	nochange	-0.459061	8.17e-31	nochange
ENSG00000067596.11	DHX8	0.0210855	0.58896	nochange	0.00453012	0.890592	nochange	-0.0681001	0.0464057	nochange
ENSG00000067606.17	PRKCZ	-0.137676	0.235786	nochange	-0.043684	0.657096	nochange	0.797823	3.23e-20	nochange
ENSG00000067646.12	ZFY	0.13075	0.350492	nochange	-0.0164959	0.898562	nochange	-0.0975969	0.449239	nochange
ENSG00000067704.10	IARS2	0.100809	0.0347725	nochange	0.118493	0.00449535	nochange	-0.355219	4.96e-16	nochange
ENSG00000067715.14	SYT1	-0.278564	3.43e-10	nochange	-0.405821	1.28e-26	nochange	0.232326	1.04e-11	nochange
ENSG00000067798.16	NAV3	-0.4176	0.294191	nochange	-0.744778	0.0621133	nochange	0.641307	0.0469166	nochange
ENSG00000067829.19	IDH3G	0.0603246	0.54314	nochange	-0.0599039	0.491923	nochange	0.122011	0.152169	nochange
ENSG00000067836.12	ROGDI	0.425006	0.00012295	nochange	0.414254	1.47e-05	nochange	1.24534	1.3e-51	up
ENSG00000067840.12	PDZD4	-0.00161036	0.975759	nochange	-0.101665	0.0275096	nochange	0.332653	7.66e-15	nochange
ENSG00000067842.17	ATP2B3	1.04862	6.63e-41	up	0.966419	7.29e-44	nochange	2.31715	0	up
ENSG00000067900.8	ROCK1	-0.0437938	0.47505	nochange	-0.315102	1.03e-08	nochange	-0.15633	0.00370552	nochange
ENSG00000067955.15	CBFB	0.123325	0.0211967	nochange	-0.107558	0.02411	nochange	-0.771496	5.18e-49	nochange
ENSG00000067992.15	PDK3	-0.155307	0.029075	nochange	-0.2092	0.00057841	nochange	0.14895	0.00995352	nochange
ENSG00000068001.14	HYAL2	0.102631	0.321585	nochange	0.0316893	0.725065	nochange	-0.237037	0.013846	nochange
ENSG00000068024.16	HDAC4	0.164248	0.0248175	nochange	0.168324	0.00935885	nochange	0.618157	1.48e-27	nochange
ENSG00000068028.17	RASSF1	0.274311	0.13534	nochange	-0.359205	0.0468438	nochange	-0.854456	2.12e-05	nochange
ENSG00000068078.18	FGFR3	1.01184	0.00405298	up	-0.0676853	0.867996	nochange	-4.30811	2.22e-06	down
ENSG00000068079.7	IFI35	-0.00456713	0.994354	nochange	-0.492182	0.472913	nochange	-1.33514	0.12032	nochange
ENSG00000068097.14	HEATR6	0.160107	0.0056842	nochange	0.151767	0.00232782	nochange	-0.0952108	0.0698528	nochange
ENSG00000068120.15	COASY	-0.162164	0.00031074	nochange	-0.0685605	0.0693888	nochange	-0.295657	1.71e-13	nochange
ENSG00000068137.15	PLEKHH3	-0.143346	0.142701	nochange	0.181392	0.0256511	nochange	0.824423	1.51e-30	nochange
ENSG00000068305.17	MEF2A	0.163786	0.0348909	nochange	0.211408	0.00170385	nochange	0.871487	5.52e-49	nochange
ENSG00000068308.13	OTUD5	0.0699871	0.343146	nochange	0.25672	4.19e-05	nochange	0.526106	2.47e-18	nochange
ENSG00000068323.17	TFE3	0.0527506	0.618608	nochange	0.251826	0.00332104	nochange	0.801099	1.51e-24	nochange
ENSG00000068354.16	TBC1D25	0.0396692	0.713404	nochange	0.172622	0.0572807	nochange	0.446986	3.81e-07	nochange
ENSG00000068366.19	ACSL4	0.616288	6.33e-40	nochange	1.11008	1.37e-202	up	1.73064	0	up
ENSG00000068383.19	INPP5A	-0.128292	0.282431	nochange	-0.221351	0.0348997	nochange	-0.696435	5.09e-09	nochange
ENSG00000068394.11	GPKOW	0.0768559	0.53234	nochange	0.194747	0.0683613	nochange	-0.0569919	0.607955	nochange
ENSG00000068400.13	GRIPAP1	0.0982877	0.247473	nochange	-0.0100532	0.891115	nochange	0.581392	2.76e-15	nochange
ENSG00000068438.15	FTSJ1	-0.06921	0.365921	nochange	-0.00955434	0.882654	nochange	-0.315985	3.94e-06	nochange
ENSG00000068489.12	PRR11	-0.0812837	0.0404784	nochange	-0.126417	0.000178819	nochange	-1.73234	0	down
ENSG00000068615.18	REEP1	0.319319	0.00129634	nochange	0.228365	0.00831897	nochange	1.36306	1.2e-80	up
ENSG00000068650.18	ATP11A	-0.0226711	0.722708	nochange	-0.154307	0.00601986	nochange	0.177734	0.000909764	nochange
ENSG00000068654.16	POLR1A	0.0536644	0.0845298	nochange	0.00687127	0.785343	nochange	-0.565082	9.09e-92	nochange
ENSG00000068697.7	LAPTM4A	0.0866822	0.234956	nochange	0.146369	0.0197862	nochange	-0.0401448	0.537006	nochange
ENSG00000068724.17	TTC7A	-0.00271337	0.989294	nochange	0.0632875	0.721318	nochange	-0.208109	0.268564	nochange
ENSG00000068745.15	IP6K2	-0.0503636	0.509439	nochange	0.150374	0.0188771	nochange	0.308753	7.32e-07	nochange
ENSG00000068781.21	STON1-GTF2A1L	5.0011	0.297743	nochange	NA	NA	nochange	6.50559	0.000250597	up
ENSG00000068784.13	SRBD1	0.122732	0.131201	nochange	-0.112875	0.121844	nochange	-0.654539	2.53e-16	nochange
ENSG00000068796.16	KIF2A	-0.0348757	0.419687	nochange	-0.0684769	0.0704852	nochange	-0.24602	8.13e-11	nochange
ENSG00000068831.19	RASGRP2	-0.834433	0.00353717	nochange	-0.429472	0.0823848	nochange	0.295152	0.176745	nochange
ENSG00000068878.15	PSME4	-0.0696236	0.0709899	nochange	0.0780972	0.0157746	nochange	-0.148343	6.78e-06	nochange
ENSG00000068885.15	IFT80	0.0700171	0.325012	nochange	0.315824	9.12e-08	nochange	0.923331	9.05e-70	nochange
ENSG00000068903.20	SIRT2	0.138959	0.191459	nochange	0.352096	6.61e-05	nochange	0.831006	6.68e-24	nochange
ENSG00000068912.14	ERLEC1	0.120036	0.310938	nochange	0.130831	0.199557	nochange	0.579962	2.11e-09	nochange
ENSG00000068971.14	PPP2R5B	0.316475	0.0149129	nochange	0.635748	1.76e-10	nochange	1.8185	5.92e-111	up
ENSG00000068976.14	PYGM	0.750669	0.283789	nochange	0.750888	0.285931	nochange	2.1714	4.54e-05	up
ENSG00000068985.5	PAGE1	-0.254886	0.174138	nochange	0.0288808	0.852664	nochange	-0.461989	0.00770054	nochange
ENSG00000069011.16	PITX1	-0.0361759	0.650453	nochange	-0.0756595	0.276207	nochange	-0.354104	3.11e-07	nochange
ENSG00000069018.18	TRPC7	NA	NA	nochange	NA	NA	nochange	NA	NA	nochange
ENSG00000069020.18	MAST4	0.426104	0.0267951	nochange	0.815131	2.63e-07	nochange	1.47339	1.06e-24	up
ENSG00000069122.19	ADGRF5	-0.744914	0.646418	nochange	1.16291	0.323142	nochange	2.90611	0.000647023	up
ENSG00000069188.17	SDK2	0.0250433	0.898264	nochange	1.66861	1.04e-40	up	2.83892	1.06e-168	up
ENSG00000069206.15	ADAM7	-0.000839684	0.999842	nochange	0.259633	0.956365	nochange	-1.21299	0.808039	nochange
ENSG00000069248.12	NUP133	-0.00767988	0.886903	nochange	-0.0785019	0.101413	nochange	-0.453126	9.13e-20	nochange
ENSG00000069275.13	NUCKS1	-0.123732	4.59e-08	nochange	-0.225012	5.95e-38	nochange	-1.09572	0	down
ENSG00000069329.17	VPS35	-0.00947276	0.830728	nochange	0.0527806	0.158345	nochange	-0.0893497	0.0202866	nochange
ENSG00000069345.12	DNAJA2	0.0327016	0.493483	nochange	0.0315845	0.441401	nochange	-0.0106259	0.795317	nochange
ENSG00000069399.15	BCL3	1.10652	0.0254327	nochange	0.58026	0.273533	nochange	0.145823	0.811897	nochange
ENSG00000069424.15	KCNAB2	-0.00741912	0.954289	nochange	-0.292673	0.0109125	nochange	0.458192	6.6e-06	nochange
ENSG00000069431.11	ABCC9	-1.16507	0.165131	nochange	0.241577	0.71344	nochange	-0.0391876	0.958162	nochange
ENSG00000069482.7	GAL	0.950802	5.28e-39	nochange	-0.0721799	0.324152	nochange	3.28899	0	up
ENSG00000069493.15	CLEC2D	0.253771	0.583405	nochange	0.0950541	0.833981	nochange	-0.0807733	0.871267	nochange
ENSG00000069509.6	FUNDC1	0.0616128	0.743543	nochange	0.0680102	0.669003	nochange	0.359647	0.018138	nochange
ENSG00000069535.14	MAOB	-0.614573	0.728553	nochange	0.771198	0.601277	nochange	-0.384845	0.844538	nochange
ENSG00000069667.16	RORA	-1.03013	0.755518	nochange	-2.24574	0.637501	nochange	-2.24331	0.646563	nochange
ENSG00000069696.6	DRD4	0.566974	0.152608	nochange	0.678668	0.0864555	nochange	0.659985	0.0877047	nochange
ENSG00000069702.11	TGFBR3	-0.351414	0.441845	nochange	-0.162919	0.70219	nochange	-1.54734	0.00625752	down
ENSG00000069764.9	PLA2G10	1.41427	0.777176	nochange	NA	NA	nochange	3.61676	0.349855	nochange
ENSG00000069812.11	HES2	0.504156	0.420713	nochange	-0.416559	0.566004	nochange	1.65467	0.00162864	up
ENSG00000069849.11	ATP1B3	0.0212036	0.717718	nochange	0.0561759	0.262673	nochange	-0.442743	3.96e-16	nochange
ENSG00000069869.16	NEDD4	0.114185	0.42407	nochange	-0.106453	0.423028	nochange	-0.0658918	0.614515	nochange
ENSG00000069943.10	PIGB	-0.031615	0.928774	nochange	0.604881	0.03808	nochange	0.229998	0.479857	nochange
ENSG00000069956.12	MAPK6	-0.0315231	0.493733	nochange	-0.114268	0.00440218	nochange	-0.517659	2.17e-34	nochange
ENSG00000069966.18	GNB5	-0.0196605	0.903156	nochange	0.141931	0.294802	nochange	1.37673	8.64e-38	up
ENSG00000069974.16	RAB27A	0.0935237	0.811046	nochange	0.123194	0.740629	nochange	-0.623277	0.162976	nochange
ENSG00000069998.12	HDHD5	0.00602508	0.919586	nochange	-0.0686635	0.20042	nochange	-0.961573	3.86e-56	nochange
ENSG00000070010.19	UFD1	0.124876	0.0673114	nochange	0.390712	2.75e-12	nochange	0.440987	2.75e-15	nochange
ENSG00000070018.9	LRP6	-0.134183	0.010908	nochange	-0.083128	0.0426187	nochange	-0.146097	0.000392845	nochange
ENSG00000070019.5	GUCY2C	NA	NA	nochange	NA	NA	nochange	NA	NA	nochange
ENSG00000070031.4	SCT	NA	NA	nochange	NA	NA	nochange	NA	NA	nochange
ENSG00000070047.12	PHRF1	-0.0268979	0.547109	nochange	-0.124692	0.00119573	nochange	-0.514537	1.12e-34	nochange
ENSG00000070061.15	ELP1	-0.0191307	0.720376	nochange	0.0195081	0.667051	nochange	-0.244375	2.27e-07	nochange
ENSG00000070081.16	NUCB2	-0.193592	0.244162	nochange	-0.419873	0.00543981	nochange	0.168081	0.250211	nochange
ENSG00000070087.14	PFN2	-0.0341552	0.300342	nochange	-0.117658	4.03e-05	nochange	-0.210017	1.14e-12	nochange
ENSG00000070159.14	PTPN3	-0.506393	0.004535	nochange	-0.80396	1.18e-06	nochange	-0.426702	0.00647148	nochange
ENSG00000070182.21	SPTB	-2.92e-05	0.999929	nochange	-0.98128	0.00728657	nochange	-0.568756	0.100107	nochange
ENSG00000070190.13	DAPP1	-0.0866537	0.98332	nochange	-1.3122	0.792421	nochange	0.123199	0.980281	nochange
ENSG00000070193.4	FGF10	1.93234	0.510035	nochange	0.16671	0.971215	nochange	2.71871	0.348405	nochange
ENSG00000070214.16	SLC44A1	-0.20958	0.0011171	nochange	-0.322724	1.67e-08	nochange	-0.68596	6.06e-30	nochange
ENSG00000070269.14	TMEM260	0.101022	0.36877	nochange	0.332702	0.000182256	nochange	0.790054	4.47e-21	nochange
ENSG00000070366.14	SMG6	0.108213	0.0817531	nochange	0.141412	0.00684227	nochange	-0.043111	0.423773	nochange
ENSG00000070367.16	EXOC5	-0.00329827	0.940368	nochange	0.1155	0.00178516	nochange	-0.0157726	0.680766	nochange
ENSG00000070371.16	CLTCL1	0.0559893	0.586001	nochange	0.353815	6.21e-05	nochange	0.906918	1.02e-32	nochange
ENSG00000070388.11	FGF22	-0.57749	0.51854	nochange	-0.202593	0.809766	nochange	0.436137	0.583961	nochange
ENSG00000070404.10	FSTL3	0.0700405	0.529479	nochange	-0.0719171	0.464233	nochange	-0.428866	4.93e-05	nochange
ENSG00000070413.20	DGCR2	-0.0486204	0.445485	nochange	0.132257	0.0113214	nochange	0.342804	1.12e-11	nochange
ENSG00000070423.18	AC004156.1	0.0135171	0.807372	nochange	-0.148774	0.00148304	nochange	-0.643821	1.32e-37	nochange
ENSG00000070444.15	MNT	0.346958	5.47e-12	nochange	0.193953	1.22e-05	nochange	-0.016778	0.714772	nochange
ENSG00000070476.15	ZXDC	-0.0258338	0.747262	nochange	0.0587892	0.388336	nochange	0.193384	0.00328515	nochange
ENSG00000070495.14	JMJD6	-0.229509	0.000151392	nochange	-0.18135	0.000520597	nochange	-0.57661	3.36e-27	nochange
ENSG00000070501.12	POLB	0.131923	0.243348	nochange	0.36311	9.8e-05	nochange	0.613585	1.28e-11	nochange
ENSG00000070526.15	ST6GALNAC1	2.41472	0.554807	nochange	2.64269	0.55454	nochange	3.22068	0.420604	nochange
ENSG00000070540.13	WIPI1	-0.205561	0.376937	nochange	0.713214	7.34e-05	nochange	2.05782	6.86e-53	up
ENSG00000070601.10	FRMPD1	-0.783028	4.7e-10	nochange	-1.0455	3.26e-20	down	-0.515699	2.48e-07	nochange
ENSG00000070610.14	GBA2	0.218784	9.15e-06	nochange	0.2969	1.2e-12	nochange	0.971492	2.88e-151	nochange
ENSG00000070614.15	NDST1	0.0136801	0.694019	nochange	0.220963	6.95e-15	nochange	-0.241296	1.22e-15	nochange
ENSG00000070669.17	ASNS	0.136231	0.0202327	nochange	-0.144278	0.00536506	nochange	0.561665	2.33e-33	nochange
ENSG00000070718.12	AP3M2	0.0539955	0.439945	nochange	-0.067999	0.269788	nochange	-0.418049	6.14e-11	nochange
ENSG00000070729.13	CNGB1	-0.362372	0.000125544	nochange	-0.230064	0.00430158	nochange	0.85102	2.66e-38	nochange
ENSG00000070731.10	ST6GALNAC2	1.40163	0.358496	nochange	0.478426	0.804134	nochange	2.08163	0.156352	nochange
ENSG00000070748.18	CHAT	0.0870103	0.197633	nochange	0.00411348	0.944783	nochange	-0.742245	1.62e-28	nochange
ENSG00000070756.16	PABPC1	-0.167672	6.84e-11	nochange	-0.0688762	0.0318905	nochange	-0.16677	1.04e-14	nochange
ENSG00000070759.17	TESK2	-0.536691	0.255036	nochange	-0.0333454	0.93562	nochange	0.536915	0.170895	nochange
ENSG00000070761.8	CFAP20	-0.094528	0.19737	nochange	-0.206336	0.00164518	nochange	-0.757994	1.14e-26	nochange
ENSG00000070770.9	CSNK2A2	-0.0391858	0.349999	nochange	-0.0100346	0.777695	nochange	-0.189336	2.03e-07	nochange
ENSG00000070778.13	AL162171.1	0.146541	0.105605	nochange	0.00916116	0.907951	nochange	0.49084	3.79e-11	nochange
ENSG00000070785.16	EIF2B3	-0.106144	0.167901	nochange	-0.288993	2.25e-05	nochange	-1.0062	1.15e-38	down
ENSG00000070808.15	CAMK2A	2.94249	0.0865102	nochange	4.2335	0.0119411	up	7.29791	1.13e-05	up
ENSG00000070814.20	TCOF1	-0.0691666	0.0608918	nochange	-0.263567	5.11e-18	nochange	-1.31296	0	down
ENSG00000070831.17	CDC42	-0.0313295	0.348531	nochange	-0.00598459	0.823929	nochange	0.0341881	0.215361	nochange
ENSG00000070882.13	OSBPL3	-0.087013	0.240357	nochange	-0.871294	3.78e-33	nochange	-1.95745	3.77e-114	down
ENSG00000070886.12	EPHA8	-0.406408	0.0215428	nochange	0.755768	2.06e-09	nochange	1.66138	6.2e-55	up
ENSG00000070915.9	SLC12A3	NA	NA	nochange	NA	NA	nochange	1.63578	0.743349	nochange
ENSG00000070950.10	RAD18	0.0844117	0.113204	nochange	-0.234344	8.36e-07	nochange	-2.4098	4.18e-290	down
ENSG00000070961.15	ATP2B1	0.543699	3.1e-33	nochange	0.755257	1.12e-91	nochange	0.779597	1.95e-98	nochange
ENSG00000070985.13	TRPM5	0.925138	0.778093	nochange	3.3697	0.127722	nochange	2.1804	0.503593	nochange
ENSG00000071051.14	NCK2	-0.211046	0.00323178	nochange	-0.126041	0.0401837	nochange	-0.285877	1.22e-05	nochange
ENSG00000071054.16	MAP4K4	0.0762125	0.00504622	nochange	0.183518	3.45e-18	nochange	0.58442	2.73e-167	nochange
ENSG00000071073.13	MGAT4A	1.41579	0.776938	nochange	1.67649	0.736979	nochange	8.22715	8.13e-08	up
ENSG00000071082.11	RPL31	-0.063476	0.227802	nochange	0.0112103	0.750167	nochange	0.444733	2.56e-33	nochange
ENSG00000071127.17	WDR1	0.380398	1.05e-11	nochange	0.461553	1.59e-22	nochange	0.665725	1.62e-50	nochange
ENSG00000071189.21	SNX13	0.0722016	0.28997	nochange	0.104667	0.0759528	nochange	0.235923	4.79e-05	nochange
ENSG00000071203.9	MS4A12	NA	NA	nochange	NA	NA	nochange	NA	NA	nochange
ENSG00000071205.11	ARHGAP10	-0.246956	0.157796	nochange	-1.31933	3.15e-12	down	-2.40281	1.17e-27	down
ENSG00000071242.12	RPS6KA2	-0.114933	0.422158	nochange	-0.0300918	0.802403	nochange	1.01165	3.32e-23	up
ENSG00000071243.16	ING3	0.0487511	0.673891	nochange	0.0411051	0.679008	nochange	-0.327942	0.00205595	nochange
ENSG00000071246.11	VASH1	0.0706555	0.276897	nochange	0.242383	7.88e-06	nochange	1.25165	3.74e-167	up
ENSG00000071282.12	LMCD1	0.252401	0.397799	nochange	0.0397553	0.888951	nochange	-0.678956	0.0453382	nochange
ENSG00000071462.11	BUD23	0.0774133	0.291103	nochange	-0.198064	0.00243761	nochange	-0.603651	8.02e-18	nochange
ENSG00000071537.14	SEL1L	-0.147427	0.0150758	nochange	-0.119702	0.0146196	nochange	-0.0157508	0.742097	nochange
ENSG00000071539.14	TRIP13	0.0261951	0.654924	nochange	-0.382127	1.9e-12	nochange	-2.58754	6.6e-233	down
ENSG00000071553.17	ATP6AP1	0.0536961	0.411778	nochange	0.123157	0.0243006	nochange	0.389846	5.42e-14	nochange
ENSG00000071564.16	TCF3	-0.38336	2.18e-29	nochange	-0.458788	1.9e-59	nochange	-0.754812	4.84e-139	nochange
ENSG00000071575.11	TRIB2	0.0791026	0.166864	nochange	0.247318	2.74e-07	nochange	1.49838	0	up
ENSG00000071626.16	DAZAP1	-0.0798483	0.0248222	nochange	-0.170243	1.02e-08	nochange	-0.772533	7.98e-123	nochange
ENSG00000071655.18	MBD3	-0.0715572	0.0902347	nochange	-0.0548406	0.124111	nochange	-0.341811	3.37e-18	nochange
ENSG00000071677.1	PRLH	NA	NA	nochange	NA	NA	nochange	NA	NA	nochange
ENSG00000071794.16	HLTF	-0.0258208	0.561714	nochange	-0.117539	0.00198916	nochange	-0.0630381	0.0980844	nochange
ENSG00000071859.15	FAM50A	0.00206048	0.982464	nochange	-0.0695499	0.393666	nochange	0.151271	0.0567981	nochange
ENSG00000071889.16	FAM3A	0.0895834	0.479699	nochange	0.0563142	0.611227	nochange	0.410255	0.000116912	nochange
ENSG00000071894.17	CPSF1	-0.0431488	0.356483	nochange	-0.23229	2.24e-07	nochange	-0.751393	3.38e-62	nochange
ENSG00000071909.18	MYO3B	-1.54012	0.757409	nochange	2.51205	0.342354	nochange	2.15913	0.473341	nochange
ENSG00000071967.12	CYBRD1	-0.360646	0.689524	nochange	-0.974398	0.336915	nochange	-0.70712	0.501451	nochange
ENSG00000071991.8	CDH19	2.31429	0.374647	nochange	2.22097	0.434868	nochange	6.01802	0.000141961	up
ENSG00000071994.10	PDCD2	-0.0479394	0.627992	nochange	-0.10402	0.20374	nochange	-0.351266	5.28e-05	nochange
ENSG00000072041.17	SLC6A15	-0.0530434	0.11876	nochange	-0.195306	1.18e-11	nochange	-0.302281	1.05e-23	nochange
ENSG00000072042.13	RDH11	-0.0163133	0.770135	nochange	0.194703	2.11e-05	nochange	0.0852442	0.065589	nochange
ENSG00000072062.13	PRKACA	0.119608	0.0607949	nochange	0.160271	0.00187937	nochange	-0.047452	0.357022	nochange
ENSG00000072071.16	ADGRL1	-0.103468	0.00404812	nochange	-0.188087	1.4e-09	nochange	0.0862791	0.00437379	nochange
ENSG00000072080.11	SPP2	0.921837	0.793007	nochange	-1.3122	0.792421	nochange	-1.31063	0.792658	nochange
ENSG00000072110.13	ACTN1	-0.19783	8.55e-05	nochange	-0.310819	3.05e-12	nochange	-1.11585	6.03e-111	down
ENSG00000072121.16	ZFYVE26	0.132669	0.0509453	nochange	0.102391	0.0797943	nochange	-0.055597	0.354026	nochange
ENSG00000072133.11	RPS6KA6	0.0120869	0.911357	nochange	0.233089	0.00978383	nochange	0.375489	2.2e-05	nochange
ENSG00000072134.15	EPN2	-0.179242	0.00126682	nochange	-0.247127	3.63e-07	nochange	-0.459061	3.71e-20	nochange
ENSG00000072135.13	PTPN18	0.241787	0.0110449	nochange	0.5467	2.54e-12	nochange	0.340039	2.68e-05	nochange
ENSG00000072163.19	LIMS2	-1.57426	0.0498644	nochange	-1.06162	0.154299	nochange	0.728144	0.196395	nochange
ENSG00000072182.12	ASIC4	1.75499	1.5e-55	up	3.20782	0	up	3.99558	0	up
ENSG00000072195.15	SPEG	0.0659617	0.372262	nochange	0.509608	1.16e-17	nochange	1.16706	9.84e-109	up
ENSG00000072201.13	LNX1	-0.99049	0.560299	nochange	0.0472399	0.974861	nochange	3.95647	1.34e-08	up
ENSG00000072210.18	ALDH3A2	-0.0194627	0.830753	nochange	-0.249656	0.0020237	nochange	-0.278705	0.00165654	nochange
ENSG00000072274.13	TFRC	0.0284101	0.29895	nochange	0.0201024	0.354603	nochange	-1.19415	0	down
ENSG00000072310.17	SREBF1	0.0879998	0.202148	nochange	0.73534	1.31e-43	nochange	1.46631	5.29e-211	up
ENSG00000072315.3	TRPC5	0.48413	0.668468	nochange	3.09598	7.2e-07	up	3.65895	4.49e-10	up
ENSG00000072364.13	AFF4	0.0569408	0.0874212	nochange	0.232703	2.42e-17	nochange	0.648381	1.03e-139	nochange
ENSG00000072401.15	UBE2D1	0.0504398	0.58889	nochange	0.0951585	0.253866	nochange	-0.105683	0.203251	nochange
ENSG00000072415.8	MPP5	-0.0652613	0.529799	nochange	-0.0630866	0.479329	nochange	-0.824372	8.89e-16	nochange
ENSG00000072422.17	RHOBTB1	-0.0420891	0.606784	nochange	-0.267843	0.000242755	nochange	-0.39364	1.51e-07	nochange
ENSG00000072501.17	SMC1A	0.0185812	0.576901	nochange	-0.205532	1.61e-12	nochange	-0.808905	1.38e-142	nochange
ENSG00000072506.12	HSD17B10	-0.00912893	0.895913	nochange	-0.04706	0.438303	nochange	-0.576695	8.61e-19	nochange
ENSG00000072518.20	MARK2	0.0224721	0.680256	nochange	0.0285242	0.543729	nochange	-0.254994	3.15e-07	nochange
ENSG00000072571.20	HMMR	-0.085696	0.190015	nochange	-0.156684	0.00619761	nochange	-1.87807	1.96e-141	down
ENSG00000072609.17	CHFR	-0.0112371	0.927256	nochange	0.170009	0.0776002	nochange	0.297189	0.00179423	nochange
ENSG00000072657.8	TRHDE	0.0730004	0.565774	nochange	-0.00689112	0.950543	nochange	0.393082	0.000193584	nochange
ENSG00000072682.18	P4HA2	-0.138936	0.382514	nochange	-0.169695	0.230413	nochange	-0.321481	0.0322587	nochange
ENSG00000072694.20	FCGR2B	NA	NA	nochange	NA	NA	nochange	NA	NA	nochange
ENSG00000072736.19	NFATC3	-0.0716839	0.118478	nochange	-0.216492	7.57e-08	nochange	-0.864721	8.72e-83	nochange
ENSG00000072756.17	TRNT1	-0.139372	0.112419	nochange	-0.159657	0.0379687	nochange	-0.864842	6.39e-24	nochange
ENSG00000072778.20	ACADVL	0.252345	6.04e-07	nochange	0.0357458	0.407065	nochange	0.413023	3.24e-24	nochange
ENSG00000072786.13	STK10	-0.367253	0.00455425	nochange	-0.27328	0.0206771	nochange	-0.473749	4.81e-05	nochange
ENSG00000072803.17	FBXW11	-0.098537	0.0864692	nochange	0.0695147	0.147837	nochange	0.355872	5.51e-15	nochange
ENSG00000072818.12	ACAP1	-1.02902	0.75572	nochange	1.15837	0.655993	nochange	2.67322	0.152284	nochange
ENSG00000072832.14	CRMP1	0.654032	1.14e-126	nochange	1.18978	0	up	1.86072	0	up
ENSG00000072840.13	EVC	0.794232	3.81e-11	nochange	1.4334	1.79e-54	up	2.20886	5.26e-169	up
ENSG00000072849.11	DERL2	0.0463838	0.56726	nochange	0.0730513	0.300247	nochange	-0.273616	0.000226707	nochange
ENSG00000072858.10	SIDT1	NA	NA	nochange	3.27045	0.410908	nochange	NA	NA	nochange
ENSG00000072864.15	NDE1	-0.194911	0.024495	nochange	-0.106357	0.14157	nochange	-1.35944	4.42e-51	down
ENSG00000072952.18	MRVI1	0.693354	0.0393879	nochange	0.997524	0.000947377	nochange	1.71144	2.26e-11	up
ENSG00000072954.7	TMEM38A	-0.150348	0.552347	nochange	-0.168797	0.463698	nochange	1.30494	8.68e-14	up
ENSG00000072958.8	AP1M1	0.00617715	0.916414	nochange	-0.0235738	0.643423	nochange	-0.193725	0.000232481	nochange
ENSG00000073008.15	PVR	-0.0153343	0.833053	nochange	-0.00607115	0.923568	nochange	-0.335176	6.98e-07	nochange
ENSG00000073050.11	XRCC1	0.0134285	0.875774	nochange	0.0531806	0.441582	nochange	0.0818437	0.234366	nochange
ENSG00000073060.16	SCARB1	-0.2202	1.15e-05	nochange	-0.407612	1.07e-20	nochange	-1.58611	6.59e-200	down
ENSG00000073067.14	CYP2W1	-1.64102	0.578106	nochange	-1.42592	0.656609	nochange	1.38261	0.499062	nochange
ENSG00000073111.14	MCM2	0.094252	0.00435761	nochange	-0.0338674	0.180942	nochange	-2.24501	0	down
ENSG00000073146.16	MOV10L1	1.41579	0.776938	nochange	NA	NA	nochange	1.66626	0.738632	nochange
ENSG00000073150.13	PANX2	-0.0372961	0.772595	nochange	-0.300446	0.0110007	nochange	-0.380245	0.00157465	nochange
ENSG00000073169.14	SELENOO	-0.0698646	0.568398	nochange	-0.095839	0.365525	nochange	-0.569375	1.09e-06	nochange
ENSG00000073282.13	TP63	-0.11816	0.897914	nochange	1.3616	0.0488727	nochange	0.0384496	0.968451	nochange
ENSG00000073331.18	ALPK1	-0.193422	0.632152	nochange	-0.348843	0.371953	nochange	-0.348631	0.38981	nochange
ENSG00000073350.13	LLGL2	-0.137725	0.726926	nochange	0.0853459	0.810341	nochange	0.360756	0.298471	nochange
ENSG00000073417.15	PDE8A	0.422166	6.85e-05	nochange	0.381464	4.22e-05	nochange	-0.135479	0.182942	nochange
ENSG00000073464.12	CLCN4	0.161079	0.0146321	nochange	0.346202	3.24e-10	nochange	1.14873	1.34e-128	up
ENSG00000073536.18	NLE1	-0.0643057	0.396706	nochange	-0.21185	0.00134568	nochange	-0.862057	1.31e-31	nochange
ENSG00000073578.17	SDHA	-0.144636	0.00633786	nochange	-0.251387	4.15e-08	nochange	-0.712498	7.8e-48	nochange
ENSG00000073584.20	SMARCE1	0.00749768	0.818842	nochange	0.0951688	0.000272791	nochange	0.245056	4.6e-20	nochange
ENSG00000073598.6	FNDC8	2.41472	0.554807	nochange	NA	NA	nochange	NA	NA	nochange
ENSG00000073605.18	GSDMB	0.395787	9.27e-05	nochange	0.82545	2.75e-24	nochange	2.548	0	up
ENSG00000073614.12	KDM5A	0.0418516	0.374247	nochange	0.0192381	0.634448	nochange	-0.191264	4.39e-06	nochange
ENSG00000073670.14	ADAM11	-0.0960455	0.151841	nochange	-0.307882	1.53e-07	nochange	0.20321	0.000168505	nochange
ENSG00000073711.11	PPP2R3A	0.079051	0.469771	nochange	0.424514	1.89e-06	nochange	0.850008	1.24e-24	nochange
ENSG00000073712.15	FERMT2	0.159027	0.00757349	nochange	-0.0129555	0.805387	nochange	-0.807974	3.25e-40	nochange
ENSG00000073734.10	ABCB11	NA	NA	nochange	NA	NA	nochange	NA	NA	nochange
ENSG00000073737.16	DHRS9	NA	NA	nochange	NA	NA	nochange	NA	NA	nochange
ENSG00000073754.6	CD5L	NA	NA	nochange	NA	NA	nochange	NA	NA	nochange
ENSG00000073756.12	PTGS2	0.367252	0.859255	nochange	-0.720619	0.786858	nochange	-3.15062	0.454146	nochange
ENSG00000073792.15	IGF2BP2	0.138284	0.248298	nochange	-0.841298	7.37e-12	nochange	-2.07725	1.27e-41	down
ENSG00000073803.14	MAP3K13	0.782505	1.6e-31	nochange	1.38993	5.41e-151	up	2.74095	0	up
ENSG00000073849.15	ST6GAL1	0.000191303	0.996783	nochange	0.0659311	0.101305	nochange	0.143295	0.000314286	nochange
ENSG00000073861.3	TBX21	0.896509	0.410773	nochange	0.568692	0.626846	nochange	-1.54354	0.394403	nochange
ENSG00000073910.21	FRY	-0.149592	0.165453	nochange	-0.398346	3.11e-05	nochange	0.750581	3.31e-22	nochange
ENSG00000073921.18	PICALM	0.10183	0.0516276	nochange	0.0519862	0.247212	nochange	-0.185259	7.25e-05	nochange
ENSG00000073969.18	NSF	-0.0483376	0.215154	nochange	-0.0707429	0.0460021	nochange	0.0602167	0.067178	nochange
ENSG00000074047.21	GLI2	-0.510187	7.98e-05	nochange	-0.988973	2.72e-16	nochange	-3.14421	3.56e-71	down
ENSG00000074054.18	CLASP1	0.0611035	0.0733931	nochange	0.244801	2.63e-19	nochange	0.372061	1.43e-39	nochange
ENSG00000074071.14	MRPS34	-0.10739	0.068781	nochange	-0.220904	1.32e-05	nochange	-1.04783	7.55e-78	down
ENSG00000074181.9	NOTCH3	-0.831747	0.00995549	nochange	-1.1069	0.000438577	down	-1.75126	0.0115543	down
ENSG00000074201.8	CLNS1A	-0.0231473	0.677022	nochange	-0.0199063	0.677926	nochange	-0.427424	2.28e-16	nochange
ENSG00000074211.14	PPP2R2C	-0.0943775	0.484626	nochange	-0.309215	0.00990613	nochange	1.28802	1.75e-46	up
ENSG00000074219.13	TEAD2	-0.0580456	0.64341	nochange	0.459293	3.35e-06	nochange	0.123438	0.245574	nochange
ENSG00000074266.20	EED	0.106742	0.266073	nochange	-0.0698425	0.410357	nochange	-1.19101	1.37e-30	down
ENSG00000074276.10	CDHR2	-0.562165	0.680661	nochange	0.376633	0.753004	nochange	1.74568	0.0625398	nochange
ENSG00000074317.11	SNCB	-0.195751	0.240636	nochange	-0.341205	0.0229608	nochange	-0.138098	0.343176	nochange
ENSG00000074319.13	TSG101	-0.00969684	0.907964	nochange	0.0591789	0.384675	nochange	0.380789	2.66e-09	nochange
ENSG00000074356.17	NCBP3	0.121936	0.00712564	nochange	0.12737	0.00132865	nochange	0.00385309	0.91954	nochange
ENSG00000074370.18	ATP2A3	-0.567394	0.000385416	nochange	-0.3508	0.00940916	nochange	0.284066	0.0239526	nochange
ENSG00000074410.14	CA12	0.329088	0.00129169	nochange	0.205538	0.0220412	nochange	-1.53974	4.3e-35	down
ENSG00000074416.14	MGLL	1.27325	4.01e-06	up	2.86093	2.2e-55	up	3.80279	1.5e-126	up
ENSG00000074527.12	NTN4	0.37732	0.21892	nochange	0.873058	0.000703742	nochange	1.32939	2.62e-08	up
ENSG00000074582.14	BCS1L	0.0612219	0.46767	nochange	-0.160768	0.0296359	nochange	-1.09523	3.52e-37	down
ENSG00000074590.13	NUAK1	-0.323022	0.00151913	nochange	-0.174251	0.039489	nochange	0.263007	0.000966564	nochange
ENSG00000074603.19	DPP8	0.0424553	0.520382	nochange	-0.0911215	0.110523	nochange	-0.171825	0.00177504	nochange
ENSG00000074621.14	SLC24A1	0.20404	0.157571	nochange	0.452554	0.000176634	nochange	0.769497	1.09e-10	nochange
ENSG00000074657.13	ZNF532	0.121934	0.00237244	nochange	0.0704135	0.028581	nochange	-0.0505218	0.120512	nochange
ENSG00000074660.16	SCARF1	0.562976	0.34183	nochange	0.509962	0.37927	nochange	0.419569	0.502295	nochange
ENSG00000074695.6	LMAN1	0.218765	7.82e-09	nochange	0.145822	6.38e-06	nochange	-0.400952	5e-30	nochange
ENSG00000074696.13	HACD3	0.0372498	0.344709	nochange	0.020543	0.52053	nochange	-0.128945	0.000126426	nochange
ENSG00000074706.13	IPCEF1	1.43118	0.345676	nochange	2.27101	0.0884743	nochange	4.01188	4.39e-05	up
ENSG00000074755.15	ZZEF1	0.227067	1.24e-06	nochange	0.0846534	0.0397301	nochange	-0.307648	3.25e-12	nochange
ENSG00000074771.3	NOX3	NA	NA	nochange	NA	NA	nochange	NA	NA	nochange
ENSG00000074800.16	ENO1	-0.0939614	0.000178192	nochange	-0.146562	3.34e-14	nochange	-1.15564	0	down
ENSG00000074803.19	SLC12A1	-1.24634	0.24173	nochange	-0.524856	0.591425	nochange	1.30222	0.0726799	nochange
ENSG00000074842.7	MYDGF	-0.0191701	0.858397	nochange	-0.0673275	0.422977	nochange	-0.821087	6.35e-17	nochange
ENSG00000074855.11	ANO8	0.0841125	0.402609	nochange	0.136012	0.11675	nochange	0.583762	1.6e-13	nochange
ENSG00000074935.14	TUBE1	-0.047097	0.588928	nochange	-0.316954	3.96e-05	nochange	-0.703567	3.32e-17	nochange
ENSG00000074964.17	ARHGEF10L	0.693071	7.96e-26	nochange	1.08191	1.9e-93	up	2.02605	0	up
ENSG00000074966.11	TXK	6.45862	0.000211899	up	7.51074	2.29e-06	up	7.83434	5.53e-07	up
ENSG00000075035.10	WSCD2	0.022999	0.95878	nochange	0.984427	0.00439388	nochange	1.95636	1.15e-11	up
ENSG00000075043.18	KCNQ2	0.0046135	0.914666	nochange	0.376328	3.83e-27	nochange	1.56474	0	up
ENSG00000075073.14	TACR2	NA	NA	nochange	NA	NA	nochange	NA	NA	nochange
ENSG00000075089.9	ACTR6	-0.0971633	0.41845	nochange	0.0697215	0.499598	nochange	-0.176624	0.0974663	nochange
ENSG00000075131.10	TIPIN	0.031631	0.775597	nochange	-0.223284	0.0224897	nochange	-1.76486	6.6e-43	down
ENSG00000075142.13	SRI	-0.0864743	0.262243	nochange	-0.0454484	0.484484	nochange	-0.26012	0.000135834	nochange
ENSG00000075151.20	EIF4G3	0.0531094	0.108777	nochange	0.119558	7.98e-06	nochange	0.47741	7.02e-76	nochange
ENSG00000075188.9	NUP37	0.1094	0.282435	nochange	-0.00763198	0.933107	nochange	-0.938606	7.64e-19	nochange
ENSG00000075213.11	SEMA3A	-0.035939	0.809392	nochange	-0.0794299	0.535093	nochange	0.829509	4.02e-14	nochange
ENSG00000075218.19	GTSE1	-0.133426	0.00774412	nochange	-0.363836	3.64e-15	nochange	-2.60544	0	down
ENSG00000075223.14	SEMA3C	-0.0266034	0.96227	nochange	-1.09487	0.0881397	nochange	-1.30698	0.0642248	nochange
ENSG00000075234.17	TTC38	-0.150336	0.286471	nochange	-0.0227887	0.847458	nochange	0.11923	0.306753	nochange
ENSG00000075239.13	ACAT1	0.0591105	0.469773	nochange	0.190819	0.00591737	nochange	-0.0395148	0.584752	nochange
ENSG00000075240.17	GRAMD4	-0.349748	1.23e-05	nochange	-0.505975	1.66e-12	nochange	0.0267759	0.68063	nochange
ENSG00000075275.16	CELSR1	-0.0140908	0.974587	nochange	-0.628385	0.220034	nochange	-0.361168	0.443495	nochange
ENSG00000075290.7	WNT8B	-1.02902	0.75572	nochange	-0.815072	0.823418	nochange	-0.782339	0.840649	nochange
ENSG00000075292.19	ZNF638	0.042077	0.315948	nochange	0.131588	5.44e-05	nochange	0.247411	1.3e-14	nochange
ENSG00000075303.13	SLC25A40	0.108517	0.241153	nochange	-0.153211	0.0641938	nochange	-0.642703	1.33e-12	nochange
ENSG00000075336.12	TIMM21	0.0112919	0.900059	nochange	-0.117379	0.136287	nochange	-1.15203	3.32e-34	down
ENSG00000075340.23	ADD2	-0.0361931	0.231277	nochange	0.066148	0.00690302	nochange	0.611643	5.78e-145	nochange
ENSG00000075388.4	FGF4	NA	NA	nochange	3.21344	0.386193	nochange	NA	NA	nochange
ENSG00000075391.16	RASAL2	0.0711146	0.337999	nochange	0.0102732	0.873437	nochange	-0.266055	8.24e-05	nochange
ENSG00000075399.14	VPS9D1	0.195167	0.546692	nochange	0.541413	0.0485997	nochange	1.57088	3.18e-12	up
ENSG00000075407.18	ZNF37A	0.0519843	0.414634	nochange	0.174252	0.00140394	nochange	0.501049	3.53e-23	nochange
ENSG00000075413.18	MARK3	0.0390149	0.440136	nochange	0.0547214	0.207133	nochange	-0.188633	3.18e-05	nochange
ENSG00000075415.12	SLC25A3	-0.0652566	0.0526072	nochange	0.0357044	0.178341	nochange	-0.198135	1.72e-12	nochange
ENSG00000075420.13	FNDC3B	0.0115684	0.845663	nochange	0.0199704	0.693071	nochange	-0.656103	1.48e-31	nochange
ENSG00000075426.12	FOSL2	0.0516309	0.755524	nochange	-0.743148	8.29e-06	nochange	-0.820477	1.64e-06	nochange
ENSG00000075429.8	CACNG5	-0.151805	0.824139	nochange	-0.413614	0.549706	nochange	0.474654	0.444363	nochange
ENSG00000075461.6	CACNG4	-0.029162	0.601441	nochange	-0.0563413	0.242986	nochange	0.359479	1.48e-15	nochange
ENSG00000075539.14	FRYL	-0.102092	0.0431116	nochange	0.171421	2.52e-05	nochange	0.276149	1.24e-12	nochange
ENSG00000075568.17	TMEM131	-0.0757416	0.0793249	nochange	0.0695086	0.0411456	nochange	-0.436973	1.59e-32	nochange
ENSG00000075618.18	FSCN1	0.155929	1.64e-08	nochange	0.186523	5.91e-20	nochange	0.133554	1.34e-08	nochange
ENSG00000075624.16	ACTB	0.101634	2.18e-07	nochange	-0.0610272	1.03e-06	nochange	-0.0249329	0.0958732	nochange
ENSG00000075643.6	MOCOS	0.909353	0.380706	nochange	0.659388	0.547236	nochange	-2.25217	0.238201	nochange
ENSG00000075651.16	PLD1	-0.378078	0.744362	nochange	-1.29358	0.341436	nochange	-1.02244	0.464068	nochange
ENSG00000075673.11	ATP12A	0.971744	0.674709	nochange	-2.24574	0.637501	nochange	1.21331	0.63599	nochange
ENSG00000075702.18	WDR62	0.0638522	0.257245	nochange	-0.366372	1.33e-12	nochange	-2.40619	2.28e-241	down
ENSG00000075711.21	DLG1	-0.0542527	0.309997	nochange	-0.15263	0.00110917	nochange	-0.582506	1.49e-31	nochange
ENSG00000075785.12	RAB7A	-0.028113	0.571306	nochange	-0.0160392	0.716703	nochange	0.0929528	0.0248433	nochange
ENSG00000075790.10	BCAP29	0.197749	0.011717	nochange	0.0121743	0.860611	nochange	-0.0902159	0.196698	nochange
ENSG00000075826.17	SEC31B	0.176846	0.155582	nochange	0.171228	0.112141	nochange	1.41918	2.94e-61	up
ENSG00000075856.12	SART3	-0.0293101	0.561722	nochange	-0.100407	0.0223345	nochange	-0.837968	5.84e-66	nochange
ENSG00000075884.14	ARHGAP15	-1.54012	0.757409	nochange	-1.3122	0.792421	nochange	-1.31063	0.792658	nochange
ENSG00000075886.11	TUBA3D	-1.54012	0.757409	nochange	-1.3122	0.792421	nochange	0.15369	0.975391	nochange
ENSG00000075891.21	PAX2	-0.430273	0.486461	nochange	-1.96419	0.0134073	down	-0.946804	0.180178	nochange
ENSG00000075914.13	EXOSC7	0.016781	0.91045	nochange	-0.111495	0.40414	nochange	-0.383314	0.00689747	nochange
ENSG00000075945.13	KIFAP3	0.238477	0.0131921	nochange	0.465001	7.7e-09	nochange	1.11646	5.8e-52	up
ENSG00000075975.16	MKRN2	-0.113074	0.19941	nochange	-0.144631	0.0571592	nochange	-0.253152	0.000973732	nochange
ENSG00000076003.5	MCM6	0.110652	0.0111553	nochange	-0.0392823	0.315206	nochange	-1.97988	0	down
ENSG00000076043.10	REXO2	0.157048	0.101439	nochange	0.000653881	0.993792	nochange	-0.993038	1.44e-22	nochange
ENSG00000076053.10	RBM7	0.166304	0.0591123	nochange	0.301205	4.34e-05	nochange	0.397289	3.23e-07	nochange
ENSG00000076067.13	RBMS2	0.105425	0.654834	nochange	0.448172	0.0239941	nochange	1.02927	9.36e-09	up
ENSG00000076108.11	BAZ2A	0.0227693	0.491732	nochange	0.276214	5.26e-25	nochange	0.71746	2.83e-174	nochange
ENSG00000076201.15	PTPN23	0.141103	0.0791315	nochange	-0.00216651	0.975503	nochange	-0.0716167	0.311015	nochange
ENSG00000076242.14	MLH1	0.129747	0.0508525	nochange	-0.0323397	0.585873	nochange	-1.04307	5.58e-51	down
ENSG00000076248.10	UNG	0.0570038	0.204316	nochange	-0.34634	3.04e-17	nochange	-2.16685	0	down
ENSG00000076258.10	FMO4	-0.669221	0.405639	nochange	0.556525	0.386176	nochange	1.1019	0.0713019	nochange
ENSG00000076321.11	KLHL20	0.0521162	0.622204	nochange	0.131919	0.142024	nochange	0.254375	0.00501397	nochange
ENSG00000076344.16	RGS11	-0.215124	0.550295	nochange	0.514745	0.0817622	nochange	0.943544	0.000686306	nochange
ENSG00000076351.13	SLC46A1	0.0689462	0.535372	nochange	0.0344217	0.714135	nochange	0.458716	1.99e-07	nochange
ENSG00000076356.7	PLXNA2	0.369812	0.0166482	nochange	0.891243	4.2e-13	nochange	1.83348	1.25e-70	up
ENSG00000076382.17	SPAG5	-0.0103745	0.783892	nochange	-0.248485	2.3e-13	nochange	-2.12473	0	down
ENSG00000076513.16	ANKRD13A	-0.15652	0.00539468	nochange	-0.143579	0.00273567	nochange	-0.0357676	0.423027	nochange
ENSG00000076554.15	TPD52	-0.07433	0.348323	nochange	0.15405	0.0169107	nochange	1.13677	2.49e-97	up
ENSG00000076555.15	ACACB	0.0542316	0.75074	nochange	-0.256202	0.106371	nochange	-0.905109	5.49e-07	nochange
ENSG00000076604.15	TRAF4	0.200027	0.00103659	nochange	0.413996	4.79e-17	nochange	0.868128	7.15e-71	nochange
ENSG00000076641.4	PAG1	-0.393426	8.13e-07	nochange	-0.928701	7.3e-35	nochange	-1.53453	1.14e-73	down
ENSG00000076650.6	GPATCH1	0.126299	0.327046	nochange	-0.035643	0.762558	nochange	-0.270394	0.0269234	nochange
ENSG00000076662.10	ICAM3	-0.133723	0.787184	nochange	0.204684	0.649272	nochange	0.160717	0.730787	nochange
ENSG00000076685.18	NT5C2	0.129467	0.240194	nochange	0.148128	0.129951	nochange	0.381059	3.02e-05	nochange
ENSG00000076706.17	AP002956.1	0.433505	0.000138426	nochange	0.513057	4.68e-08	nochange	0.906315	2.46e-24	nochange
ENSG00000076716.9	GPC4	-0.429836	0.0505237	nochange	-0.307377	0.123239	nochange	-1.97206	8.66e-14	down
ENSG00000076770.14	MBNL3	-0.27496	6.76e-08	nochange	-0.745176	9.12e-62	nochange	-1.79389	7.17e-260	down
ENSG00000076826.9	CAMSAP3	-1.70859	0.196893	nochange	-1.00809	0.41036	nochange	2.06237	0.00311612	up
ENSG00000076864.19	RAP1GAP	0.156839	0.137755	nochange	-0.338762	0.000397292	nochange	-0.437504	9.07e-06	nochange
ENSG00000076924.12	XAB2	-0.0416304	0.541677	nochange	-0.051352	0.359059	nochange	-0.496996	2.21e-16	nochange
ENSG00000076928.17	ARHGEF1	0.0520385	0.505577	nochange	-0.0629032	0.357121	nochange	-0.274313	0.000145827	nochange
ENSG00000076944.16	STXBP2	-0.0712406	0.934483	nochange	-0.311453	0.731787	nochange	0.607153	0.453017	nochange
ENSG00000076984.17	MAP2K7	-0.105417	0.082786	nochange	0.0663288	0.190792	nochange	-0.0434757	0.415963	nochange
ENSG00000077009.13	NMRK2	NA	NA	nochange	NA	NA	nochange	2.67209	0.584785	nochange
ENSG00000077044.10	DGKD	0.129717	0.0261338	nochange	0.0109172	0.831502	nochange	0.180473	0.000229105	nochange
ENSG00000077063.11	CTTNBP2	NA	NA	nochange	NA	NA	nochange	NA	NA	nochange
ENSG00000077080.9	ACTL6B	0.0658161	0.430623	nochange	0.0698728	0.32944	nochange	0.314115	5.68e-06	nochange
ENSG00000077092.19	RARB	3.25317	1.59e-30	up	4.26354	6.92e-79	up	5.05166	6.42e-127	up
ENSG00000077097.15	TOP2B	0.08998	0.00392214	nochange	0.208125	2.6e-17	nochange	0.158072	4.37e-10	nochange
ENSG00000077147.16	TM9SF3	0.0440254	0.403332	nochange	0.0295977	0.517381	nochange	0.119859	0.00711664	nochange
ENSG00000077150.20	NFKB2	-0.389755	0.2402	nochange	-0.298754	0.32334	nochange	0.0803366	0.787124	nochange
ENSG00000077152.11	UBE2T	0.106937	0.0809684	nochange	-0.0980329	0.0696812	nochange	-1.45443	1.4e-105	down
ENSG00000077157.22	PPP1R12B	0.180724	0.0032325	nochange	0.391675	6.99e-15	nochange	0.497177	3.36e-24	nochange
ENSG00000077232.18	DNAJC10	-0.000686839	0.987948	nochange	-0.126238	0.00104385	nochange	-0.450062	1.39e-28	nochange
ENSG00000077235.18	GTF3C1	0.0142477	0.663473	nochange	0.101062	0.000124609	nochange	-0.302799	3.98e-26	nochange
ENSG00000077238.14	IL4R	0.019333	0.964131	nochange	-0.0345943	0.929649	nochange	-1.51474	0.00413131	down
ENSG00000077254.14	USP33	0.0529303	0.406559	nochange	0.14337	0.00798115	nochange	0.356045	8.58e-12	nochange
ENSG00000077264.15	PAK3	-0.014704	0.855538	nochange	0.204308	0.0025741	nochange	1.27737	5.36e-113	up
ENSG00000077274.9	CAPN6	-3.43057	0.2724	nochange	0.578069	0.769454	nochange	2.12569	0.158161	nochange
ENSG00000077279.18	DCX	0.0570908	0.103251	nochange	0.295334	1.3e-29	nochange	1.72733	0	up
ENSG00000077312.9	SNRPA	-0.211112	0.000134723	nochange	-0.117072	0.0128329	nochange	-0.832564	3.99e-55	nochange
ENSG00000077327.16	SPAG6	-0.256895	0.859639	nochange	0.270669	0.84854	nochange	3.14686	6.1e-05	up
ENSG00000077348.9	EXOSC5	-0.130912	0.127414	nochange	-0.409442	4.92e-08	nochange	-1.46369	2.73e-59	down
ENSG00000077380.15	DYNC1I2	0.178207	0.00107913	nochange	0.329292	5.43e-13	nochange	0.486524	7.96e-26	nochange
ENSG00000077420.16	APBB1IP	NA	NA	nochange	NA	NA	nochange	NA	NA	nochange
ENSG00000077454.16	LRCH4	-0.140015	0.0385025	nochange	0.0343279	0.541186	nochange	0.0560411	0.316594	nochange
ENSG00000077458.13	FAM76B	0.0430507	0.634232	nochange	-0.100264	0.205954	nochange	-0.148536	0.0632377	nochange
ENSG00000077463.15	AC016586.1	0.136024	0.239175	nochange	0.0572071	0.582423	nochange	-0.22507	0.0363331	nochange
ENSG00000077498.9	TYR	NA	NA	nochange	NA	NA	nochange	NA	NA	nochange
ENSG00000077514.8	POLD3	-0.0283229	0.673086	nochange	-0.439604	1.13e-12	nochange	-2.12294	1.66e-136	down
ENSG00000077522.13	ACTN2	-0.109021	0.566229	nochange	-0.524123	0.00425954	nochange	-1.45402	2.88e-11	down
ENSG00000077549.18	CAPZB	0.0294131	0.476328	nochange	0.0205017	0.570026	nochange	0.105681	0.00258882	nochange
ENSG00000077585.14	GPR137B	-0.10168	0.628965	nochange	0.0655442	0.719531	nochange	0.545182	0.00122539	nochange
ENSG00000077616.11	NAALAD2	0.739243	2.69e-15	nochange	1.1737	1.25e-59	up	1.72544	2.26e-152	up
ENSG00000077684.16	JADE1	-0.275071	1.64e-06	nochange	-0.691214	6.3e-40	nochange	-1.36262	4.31e-117	down
ENSG00000077713.19	SLC25A43	0.0932608	0.701941	nochange	0.216231	0.315259	nochange	-0.164405	0.489876	nochange
ENSG00000077721.16	UBE2A	0.0151809	0.855921	nochange	-0.0851167	0.24474	nochange	-0.266839	0.000442949	nochange
ENSG00000077782.20	FGFR1	0.124185	0.0694021	nochange	0.118433	0.039907	nochange	0.458751	3.05e-17	nochange
ENSG00000077800.13	FKBP6	NA	NA	nochange	3.59869	0.316716	nochange	1.66626	0.738632	nochange
ENSG00000077935.17	SMC1B	-1.03006	0.586386	nochange	-3.83064	0.180729	nochange	-2.37395	0.385334	nochange
ENSG00000077942.19	FBLN1	-0.118277	0.00441383	nochange	-0.222556	6.04e-10	nochange	-1.77229	0	down
ENSG00000077943.8	ITGA8	-0.0370118	0.977972	nochange	1.6657	0.0873297	nochange	0.615616	0.642951	nochange
ENSG00000077984.6	CST7	NA	NA	nochange	NA	NA	nochange	NA	NA	nochange
ENSG00000078018.19	MAP2	-0.00909631	0.768588	nochange	-0.124156	1.39e-06	nochange	0.74329	1.46e-213	nochange
ENSG00000078043.16	PIAS2	0.0270325	0.639686	nochange	-0.0468148	0.353264	nochange	-0.365438	4.8e-12	nochange
ENSG00000078053.17	AMPH	-0.199689	0.19821	nochange	-0.392936	0.00456504	nochange	-0.824365	1.03e-07	nochange
ENSG00000078061.13	ARAF	0.026771	0.727735	nochange	-0.0961927	0.161012	nochange	-0.888806	1.09e-30	nochange
ENSG00000078070.13	MCCC1	-0.0287658	0.776975	nochange	-0.237338	0.00850575	nochange	0.727541	7.9e-22	nochange
ENSG00000078081.8	LAMP3	-1.98921	0.472646	nochange	-3.20225	0.359133	nochange	1.93786	0.211344	nochange
ENSG00000078098.14	FAP	0.939596	0.571932	nochange	1.17691	0.483192	nochange	-1.84943	0.554713	nochange
ENSG00000078114.18	NEBL	0.235188	0.375146	nochange	1.36692	7.67e-13	up	4.11885	8.41e-254	up
ENSG00000078124.12	ACER3	-0.0719414	0.481028	nochange	-0.12345	0.157489	nochange	-0.179274	0.0443964	nochange
ENSG00000078140.14	UBE2K	-0.0580269	0.137211	nochange	-0.00572582	0.865321	nochange	-0.444547	2.13e-37	nochange
ENSG00000078142.13	PIK3C3	0.142209	0.0620208	nochange	0.326007	2.96e-08	nochange	0.817079	1.62e-49	nochange
ENSG00000078177.14	N4BP2	0.21903	3.64e-06	nochange	0.214284	5.48e-08	nochange	0.205949	1.75e-07	nochange
ENSG00000078237.7	TIGAR	-0.489608	0.0168864	nochange	-1.68678	1.06e-13	down	-1.50915	1.76e-11	down
ENSG00000078246.17	TULP3	-0.139798	0.0884047	nochange	-0.138055	0.0526985	nochange	-1.10385	1.16e-39	down
ENSG00000078269.15	SYNJ2	1.51903	1.31e-18	up	2.70256	3.01e-111	up	4.12887	0	up
ENSG00000078295.16	ADCY2	1.41427	0.777176	nochange	NA	NA	nochange	3.2574	0.452461	nochange
ENSG00000078304.19	PPP2R5C	0.00802723	0.896604	nochange	0.0441741	0.404131	nochange	0.0497788	0.347806	nochange
ENSG00000078328.20	RBFOX1	-0.228258	0.303039	nochange	-0.188957	0.32906	nochange	-0.700479	0.00173495	nochange
ENSG00000078369.18	GNB1	-0.00411889	0.904701	nochange	0.00827844	0.77507	nochange	0.0183318	0.522522	nochange
ENSG00000078399.18	HOXA9	-0.0866537	0.98332	nochange	1.75434	0.571544	nochange	2.4804	0.375717	nochange
ENSG00000078401.7	EDN1	1.00744	0.227021	nochange	0.888565	0.295896	nochange	1.47585	0.0649126	nochange
ENSG00000078403.17	MLLT10	0.0982969	0.0678023	nochange	0.221985	1.07e-06	nochange	0.0897983	0.0521639	nochange
ENSG00000078487.17	ZCWPW1	0.259731	0.394984	nochange	-0.194884	0.53824	nochange	-0.476375	0.156575	nochange
ENSG00000078549.14	ADCYAP1R1	-0.586892	3.38e-23	nochange	-0.981336	1.07e-72	nochange	-1.69361	3.21e-170	down
ENSG00000078579.9	FGF20	NA	NA	nochange	NA	NA	nochange	NA	NA	nochange
ENSG00000078589.13	P2RY10	1.41427	0.777176	nochange	NA	NA	nochange	NA	NA	nochange
ENSG00000078596.11	ITM2A	NA	NA	nochange	NA	NA	nochange	NA	NA	nochange
ENSG00000078618.21	NRDC	-0.0524754	0.253998	nochange	-0.00496382	0.895672	nochange	-0.226084	8.14e-09	nochange
ENSG00000078668.14	VDAC3	-0.0442166	0.416094	nochange	-0.0878647	0.0642797	nochange	-0.47589	1.05e-21	nochange
ENSG00000078674.17	PCM1	-0.0424908	0.217315	nochange	-0.258386	1.53e-18	nochange	-0.597057	6.6e-67	nochange
ENSG00000078687.17	TNRC6C	-0.338216	2.25e-09	nochange	-0.853147	4.89e-58	nochange	-0.736365	1.3e-45	nochange
ENSG00000078699.21	CBFA2T2	-0.214057	0.00197727	nochange	0.175508	0.00191742	nochange	1.13256	2.14e-130	up
ENSG00000078725.13	BRINP1	0.279659	0.123539	nochange	-0.317068	0.0771127	nochange	-0.530947	0.00541625	nochange
ENSG00000078747.15	ITCH	-0.0210944	0.657799	nochange	0.099444	0.0150911	nochange	-0.130425	0.00160182	nochange
ENSG00000078795.16	PKD2L2	-1.10598	0.75106	nochange	0.124894	0.967482	nochange	1.45068	0.561968	nochange
ENSG00000078804.13	TP53INP2	0.945271	8.17e-57	nochange	1.82309	0	up	3.51965	0	up
ENSG00000078808.17	SDF4	-0.068559	0.424827	nochange	-0.039507	0.584229	nochange	-0.444385	1.37e-08	nochange
ENSG00000078814.15	MYH7B	0.469319	0.519962	nochange	-0.715714	0.42689	nochange	0.0130756	0.987569	nochange
ENSG00000078898.7	BPIFB2	NA	NA	nochange	NA	NA	nochange	NA	NA	nochange
ENSG00000078900.15	TP73	-0.443143	5.19e-05	nochange	-1.00728	6.97e-25	down	-2.0136	2.23e-65	down
ENSG00000078902.16	TOLLIP	-0.044933	0.593712	nochange	0.0569736	0.44917	nochange	0.275608	6.7e-05	nochange
ENSG00000078967.13	UBE2D4	-0.12467	0.360931	nochange	-0.144012	0.217307	nochange	-0.00683869	0.953663	nochange
ENSG00000079101.16	CLUL1	0.273478	0.818176	nochange	1.55594	0.0979066	nochange	1.54829	0.132011	nochange
ENSG00000079102.16	RUNX1T1	0.0387661	0.365699	nochange	-0.00158482	0.965872	nochange	0.348699	1.76e-22	nochange
ENSG00000079112.10	CDH17	-0.949733	0.791858	nochange	1.26595	0.617864	nochange	2.26767	0.293655	nochange
ENSG00000079134.12	THOC1	-0.0325591	0.599695	nochange	-0.141037	0.00746228	nochange	-0.73387	1.19e-36	nochange
ENSG00000079150.18	FKBP7	-0.141311	0.17792	nochange	-0.0632642	0.473684	nochange	0.117962	0.173153	nochange
ENSG00000079156.17	OSBPL6	-0.0629673	0.394115	nochange	-0.219756	0.000772667	nochange	-1.10784	6.94e-48	down
ENSG00000079215.14	SLC1A3	-0.0862926	0.322599	nochange	0.163805	0.0206223	nochange	-0.508753	8.76e-11	nochange
ENSG00000079246.16	XRCC5	-0.0621003	0.0140966	nochange	-0.170578	9.55e-17	nochange	-0.926472	0	nochange
ENSG00000079257.8	LXN	NA	NA	nochange	NA	NA	nochange	NA	NA	nochange
ENSG00000079263.19	SP140	NA	NA	nochange	NA	NA	nochange	3.2389	0.415147	nochange
ENSG00000079277.21	MKNK1	-0.108766	0.442451	nochange	0.00169571	0.988799	nochange	0.295114	0.0106982	nochange
ENSG00000079308.19	TNS1	-0.481579	1.56e-05	nochange	-0.721967	3.19e-14	nochange	-1.12779	5.28e-28	down
ENSG00000079313.15	REXO1	0.0247259	0.6601	nochange	-0.159679	0.00125515	nochange	-0.42857	9.93e-17	nochange
ENSG00000079332.15	SAR1A	-0.156325	0.00088205	nochange	-0.319609	7.55e-15	nochange	-0.737173	1.78e-57	nochange
ENSG00000079335.20	CDC14A	-0.0821814	0.541842	nochange	0.0271813	0.814014	nochange	-0.384831	0.00227095	nochange
ENSG00000079337.16	RAPGEF3	0.704249	0.235303	nochange	0.95463	0.0797183	nochange	4.2153	2.45e-43	up
ENSG00000079385.22	CEACAM1	NA	NA	nochange	NA	NA	nochange	NA	NA	nochange
ENSG00000079387.14	SENP1	0.0298272	0.650432	nochange	-0.0535549	0.350196	nochange	-0.735349	1.47e-30	nochange
ENSG00000079393.20	DUSP13	NA	NA	nochange	NA	NA	nochange	2.61715	0.592836	nochange
ENSG00000079432.7	CIC	0.0637724	0.181292	nochange	0.0590002	0.147171	nochange	0.199107	5.54e-07	nochange
ENSG00000079435.10	LIPE	-0.0839898	0.631529	nochange	0.208384	0.153447	nochange	0.772609	5.99e-09	nochange
ENSG00000079459.13	FDFT1	-0.795035	2.83e-58	nochange	0.258783	4.12e-13	nochange	0.278142	2.85e-14	nochange
ENSG00000079462.7	PAFAH1B3	-0.122585	0.0262277	nochange	-0.234034	1.29e-06	nochange	-0.584474	5.45e-29	nochange
ENSG00000079482.13	OPHN1	-0.408079	0.848703	nochange	0.562769	0.77189	nochange	1.0541	0.579411	nochange
ENSG00000079557.5	AFM	NA	NA	nochange	NA	NA	nochange	NA	NA	nochange
ENSG00000079616.12	KIF22	0.0505172	0.258033	nochange	-0.165839	5.53e-05	nochange	-1.74286	1.84e-269	down
ENSG00000079689.14	SCGN	1.49559	0.495687	nochange	5.5911	1.03e-06	up	6.60577	1.17e-09	up
ENSG00000079691.18	CARMIL1	0.0504099	0.777352	nochange	-0.173519	0.277454	nochange	0.0352552	0.820897	nochange
ENSG00000079739.17	PGM1	0.224878	0.104361	nochange	0.357368	0.0014322	nochange	-0.813788	3.93e-08	nochange
ENSG00000079785.15	DDX1	0.0124758	0.451654	nochange	0.0385248	0.000890952	nochange	-0.344292	2.13e-204	nochange
ENSG00000079805.16	DNM2	-0.0517641	0.177126	nochange	-0.0106752	0.740393	nochange	-0.474014	9.51e-42	nochange
ENSG00000079819.19	EPB41L2	0.024522	0.620682	nochange	0.0126434	0.762375	nochange	-0.930375	1.09e-83	nochange
ENSG00000079841.18	RIMS1	0.304785	0.0289968	nochange	0.411685	0.000535129	nochange	1.04879	3.7e-23	up
ENSG00000079931.15	MOXD1	-0.181495	0.810016	nochange	-0.00554827	0.993914	nochange	0.153914	0.838118	nochange
ENSG00000079950.14	STX7	0.104879	0.147775	nochange	0.266427	8.86e-06	nochange	0.654153	3.58e-31	nochange
ENSG00000079974.17	RABL2B	0.261472	0.0112942	nochange	-0.0660399	0.481152	nochange	-0.323695	0.000936994	nochange
ENSG00000079999.14	KEAP1	0.0223016	0.689991	nochange	-0.0135177	0.780459	nochange	-0.686846	1.73e-37	nochange
ENSG00000080007.8	DDX43	1.41427	0.777176	nochange	NA	NA	nochange	NA	NA	nochange
ENSG00000080031.10	AC010327.1	2.07627	1.43e-05	up	3.11139	2.55e-16	up	4.32704	1.36e-43	up
ENSG00000080166.16	DCT	0.129799	0.923036	nochange	-0.947912	0.565788	nochange	1.43653	0.195806	nochange
ENSG00000080189.15	SLC35C2	0.0648029	0.332343	nochange	-0.0623342	0.287525	nochange	-0.220648	0.000351496	nochange
ENSG00000080200.10	CRYBG3	-0.696107	3.17e-33	nochange	-1.10462	1.57e-41	down	-0.572506	1.01e-30	nochange
ENSG00000080224.17	EPHA6	-0.390446	0.265214	nochange	-0.7415	0.0494865	nochange	-0.315059	0.353157	nochange
ENSG00000080293.9	SCTR	NA	NA	nochange	NA	NA	nochange	NA	NA	nochange
ENSG00000080298.15	RFX3	-0.0811653	0.215462	nochange	0.240285	7.98e-06	nochange	0.656862	1.14e-37	nochange
ENSG00000080345.17	RIF1	0.0529455	0.089121	nochange	-0.148612	1.12e-10	nochange	-0.976699	1.97e-287	nochange
ENSG00000080371.6	RAB21	-0.0271776	0.615898	nochange	-0.0669247	0.152356	nochange	0.0927576	0.0646809	nochange
ENSG00000080493.17	SLC4A4	-0.506534	0.560531	nochange	-2.12301	0.0626775	nochange	-1.44721	0.18574	nochange
ENSG00000080503.24	SMARCA2	NA	NA	nochange	1.62816	0.744458	nochange	NA	NA	nochange
ENSG00000080511.4	RDH8	NA	NA	nochange	NA	NA	nochange	NA	NA	nochange
ENSG00000080546.13	SESN1	-0.17497	0.21865	nochange	0.0392299	0.740084	nochange	0.076248	0.520714	nochange
ENSG00000080561.13	MID2	-0.0880257	0.983062	nochange	-1.3122	0.792421	nochange	-1.31063	0.792658	nochange
ENSG00000080572.12	PIH1D3	NA	NA	nochange	1.67649	0.736979	nochange	NA	NA	nochange
ENSG00000080573.7	COL5A3	0.950675	0.617578	nochange	0.162326	0.945486	nochange	-1.39729	0.682677	nochange
ENSG00000080603.17	SRCAP	0.118714	0.000739187	nochange	0.0743271	0.00188601	nochange	-0.296452	3.53e-30	nochange
ENSG00000080608.10	PUM3	-0.10271	0.0802091	nochange	-0.28332	4.51e-08	nochange	-1.50134	1.07e-128	down
ENSG00000080618.16	CPB2	NA	NA	nochange	NA	NA	nochange	NA	NA	nochange
ENSG00000080644.16	CHRNA3	0.856277	5.85e-203	nochange	1.0139	0	up	1.31309	0	up
ENSG00000080709.15	KCNN2	-0.376637	0.204677	nochange	-0.795298	0.00602095	nochange	-0.290094	0.297531	nochange
ENSG00000080802.18	CNOT4	-0.107421	0.111589	nochange	-0.0841497	0.155305	nochange	0.133846	0.0240289	nochange
ENSG00000080815.19	PSEN1	0.0145079	0.843107	nochange	0.251752	3.48e-05	nochange	0.60325	6.99e-24	nochange
ENSG00000080819.9	CPOX	-0.00728709	0.947319	nochange	-0.178034	0.0608863	nochange	-0.861939	6.01e-15	nochange
ENSG00000080822.17	CLDND1	0.158534	0.0111751	nochange	0.21936	2.06e-05	nochange	0.0940638	0.0891517	nochange
ENSG00000080823.23	MOK	0.255302	0.281953	nochange	0.400007	0.0611262	nochange	0.825792	2.13e-05	nochange
ENSG00000080824.18	HSP90AA1	-0.016298	0.427442	nochange	-0.268025	2.1e-66	nochange	-1.29694	0	down
ENSG00000080839.11	RBL1	0.338991	0.000406191	nochange	-0.221971	0.0144626	nochange	-1.82471	5.66e-52	down
ENSG00000080845.17	DLGAP4	-0.0416662	0.350706	nochange	0.185679	7.48e-07	nochange	0.715181	2.78e-101	nochange
ENSG00000080854.14	IGSF9B	0.0492857	0.435224	nochange	-0.0960856	0.087442	nochange	-0.27974	1.52e-06	nochange
ENSG00000080910.13	CFHR2	NA	NA	nochange	1.67649	0.736979	nochange	NA	NA	nochange
ENSG00000080986.13	NDC80	-0.0303241	0.656246	nochange	-0.303522	1.44e-06	nochange	-2.54634	1.72e-189	down
ENSG00000081014.11	AP4E1	0.0142401	0.859161	nochange	0.0328521	0.627964	nochange	-0.410825	5.55e-08	nochange
ENSG00000081019.13	RSBN1	-0.0878623	0.149332	nochange	-0.00693541	0.889463	nochange	0.357236	2.18e-14	nochange
ENSG00000081026.19	MAGI3	0.0944242	0.206872	nochange	0.198896	0.00160537	nochange	-0.0229657	0.728037	nochange
ENSG00000081041.9	CXCL2	0.414588	0.80427	nochange	-2.15512	0.429117	nochange	-0.179992	0.932233	nochange
ENSG00000081051.7	AFP	-2.82591	0.0850358	nochange	-2.00531	0.19023	nochange	-1.26997	0.385156	nochange
ENSG00000081052.12	COL4A4	-0.614628	0.554421	nochange	1.16157	0.123654	nochange	3.57162	6.8e-14	up
ENSG00000081059.20	TCF7	0.248725	0.00720555	nochange	0.261079	0.0011249	nochange	-0.754224	1.91e-15	nochange
ENSG00000081087.15	OSTM1	0.27829	0.031111	nochange	0.384436	0.000412936	nochange	0.91483	1.63e-21	nochange
ENSG00000081138.14	CDH7	-0.782139	5.52e-22	nochange	-1.01121	6.03e-45	down	-1.92648	6.65e-116	down
ENSG00000081148.12	IMPG2	0.388856	0.635039	nochange	1.58496	0.0128284	up	4.02422	1.14e-22	up
ENSG00000081154.11	PCNP	-0.0540171	0.380961	nochange	-0.051638	0.338253	nochange	-0.175598	0.00115381	nochange
ENSG00000081177.18	EXD2	0.0857127	0.373448	nochange	0.322757	7.43e-05	nochange	0.815929	2.05e-24	nochange
ENSG00000081181.8	ARG2	0.100368	0.349379	nochange	0.0834279	0.368874	nochange	-0.548785	1.2e-07	nochange
ENSG00000081189.15	MEF2C	0.383491	0.0479325	nochange	0.232567	0.193146	nochange	-0.272149	0.171845	nochange
ENSG00000081237.20	PTPRC	-2.38519	0.599889	nochange	0.3156	0.925031	nochange	-2.15329	0.66028	nochange
ENSG00000081248.11	CACNA1S	-0.000839684	0.999842	nochange	0.212751	0.964822	nochange	1.20202	0.77513	nochange
ENSG00000081277.12	PKP1	NA	NA	nochange	2.59862	0.595549	nochange	1.66626	0.738632	nochange
ENSG00000081307.12	UBA5	-0.0426768	0.572706	nochange	-0.0130473	0.838191	nochange	-0.256159	0.000135825	nochange
ENSG00000081320.11	STK17B	-0.0295436	0.752991	nochange	-0.117333	0.147538	nochange	-0.896803	9.29e-22	nochange
ENSG00000081377.16	CDC14B	0.104249	0.446566	nochange	-0.0381947	0.751487	nochange	0.383678	0.000696875	nochange
ENSG00000081386.12	ZNF510	0.0411245	0.646724	nochange	0.0749387	0.31937	nochange	0.477351	1.33e-11	nochange
ENSG00000081479.15	LRP2	-0.220586	0.843536	nochange	0.562595	0.557602	nochange	-0.544347	0.706293	nochange
ENSG00000081665.14	ZNF506	0.106055	0.173197	nochange	0.204459	0.0018589	nochange	0.737122	1.64e-34	nochange
ENSG00000081692.12	JMJD4	0.0092996	0.920693	nochange	-0.0825582	0.31372	nochange	-0.381634	9.2e-06	nochange
ENSG00000081721.11	DUSP12	0.137371	0.207537	nochange	0.139565	0.14109	nochange	-0.419593	8.05e-05	nochange
ENSG00000081760.17	AACS	-0.111675	0.0888068	nochange	0.386753	6.8e-14	nochange	0.664992	9.86e-41	nochange
ENSG00000081791.9	DELE1	0.121983	0.105149	nochange	0.2415	0.000130502	nochange	0.421619	6.58e-12	nochange
ENSG00000081800.9	SLC13A1	1.41579	0.776938	nochange	3.21344	0.386193	nochange	3.22068	0.420604	nochange
ENSG00000081803.16	CADPS2	-0.554886	0.035223	nochange	-0.810772	0.00120833	nochange	-1.90156	9.71e-10	down
ENSG00000081818.3	PCDHB4	0.149018	0.75174	nochange	1.02452	0.00648925	up	2.10418	8.57e-12	up
ENSG00000081842.18	PCDHA6	-0.00798027	0.958766	nochange	0.372419	0.00345968	nochange	1.01935	7.96e-19	up
ENSG00000081853.15	PCDHGA2	0.0306145	0.930401	nochange	-0.271622	0.432676	nochange	0.726529	0.0150753	nochange
ENSG00000081870.11	HSPB11	0.205195	0.113012	nochange	0.0734038	0.520547	nochange	-0.661829	1.1e-06	nochange
ENSG00000081913.14	PHLPP1	0.0199379	0.880471	nochange	-0.0828777	0.476361	nochange	0.293405	0.0078282	nochange
ENSG00000081923.14	ATP8B1	-2.06863	0.448574	nochange	0.493229	0.79773	nochange	0.150441	0.946071	nochange
ENSG00000081985.11	IL12RB2	0.0454316	0.925676	nochange	-0.480161	0.364719	nochange	-4.89825	6.11e-05	down
ENSG00000082014.16	SMARCD3	0.105461	0.715528	nochange	0.0217643	0.935914	nochange	2.01871	4.13e-28	up
ENSG00000082068.8	WDR70	0.0749622	0.426883	nochange	0.0687217	0.398148	nochange	0.143985	0.0730838	nochange
ENSG00000082074.18	FYB1	NA	NA	nochange	NA	NA	nochange	NA	NA	nochange
ENSG00000082126.18	MPP4	3.74693	6.67e-07	up	3.58439	2.63e-06	up	6.30234	2.3e-27	up
ENSG00000082146.13	STRADB	1.00655	8.59e-55	up	1.30892	1.11e-139	up	1.52704	7.84e-214	up
ENSG00000082153.18	BZW1	0.0678808	0.046174	nochange	0.0129068	0.647968	nochange	-0.555676	1.55e-69	nochange
ENSG00000082175.14	PGR	-0.125465	0.456942	nochange	-0.713028	3.19e-05	nochange	-0.291664	0.0602162	nochange
ENSG00000082196.20	C1QTNF3	0.115009	0.698525	nochange	0.285489	0.282175	nochange	2.16898	8.96e-33	up
ENSG00000082212.13	ME2	-0.185455	0.000276343	nochange	-0.315616	4.53e-12	nochange	-0.701504	3.54e-49	nochange
ENSG00000082213.18	C5orf22	0.0658089	0.373669	nochange	-0.0435017	0.503506	nochange	-0.375506	5.81e-08	nochange
ENSG00000082258.13	CCNT2	0.0927983	0.0771675	nochange	0.0935875	0.0261768	nochange	0.259332	1.29e-09	nochange
ENSG00000082269.16	FAM135A	-0.105011	0.11883	nochange	-0.0650306	0.254292	nochange	-0.419399	4.51e-12	nochange
ENSG00000082293.13	COL19A1	0.400054	0.449938	nochange	0.0702155	0.897376	nochange	1.56686	0.000174893	up
ENSG00000082397.17	EPB41L3	0.159748	7.77e-07	nochange	0.133236	4.67e-07	nochange	0.646855	2.33e-150	nochange
ENSG00000082438.16	COBLL1	-0.458582	0.000196871	nochange	-0.83114	1.04e-13	nochange	-1.34941	1.94e-28	down
ENSG00000082458.12	DLG3	0.0766976	0.236472	nochange	0.373289	1.87e-12	nochange	0.624198	6.96e-35	nochange
ENSG00000082482.13	KCNK2	0.0855553	0.314972	nochange	0.174911	0.0150058	nochange	-1.0257	8.67e-30	down
ENSG00000082497.12	SERTAD4	-0.101005	0.23926	nochange	-0.743376	5.86e-19	nochange	-2.66045	1.51e-115	down
ENSG00000082512.15	TRAF5	0.245188	0.00264872	nochange	0.231348	0.00108882	nochange	0.394161	8.8e-09	nochange
ENSG00000082515.18	MRPL22	-0.0845808	0.393967	nochange	-0.189174	0.0352491	nochange	-0.864267	3.21e-18	nochange
ENSG00000082516.9	GEMIN5	-0.0160183	0.716953	nochange	-0.236328	1.31e-09	nochange	-1.63393	3.88e-248	down
ENSG00000082556.11	OPRK1	-2.51226	0.164126	nochange	-3.27405	0.126451	nochange	-1.2612	0.479036	nochange
ENSG00000082641.16	NFE2L1	0.106566	0.000814003	nochange	0.231504	5.43e-22	nochange	0.40841	3.7e-63	nochange
ENSG00000082684.15	SEMA5B	-0.440383	0.0075746	nochange	-0.122512	0.37401	nochange	-2.91538	5.12e-35	down
ENSG00000082701.15	GSK3B	-0.00851869	0.822296	nochange	0.237173	1.31e-14	nochange	0.576898	2.63e-82	nochange
ENSG00000082781.12	ITGB5	0.135426	0.803456	nochange	0.71336	0.127475	nochange	-0.946923	0.146243	nochange
ENSG00000082805.20	ERC1	-0.0630173	0.252142	nochange	-0.169503	0.000551774	nochange	0.10069	0.0276924	nochange
ENSG00000082898.16	XPO1	-0.013122	0.652813	nochange	-0.175492	2.45e-15	nochange	-1.35634	0	down
ENSG00000082996.19	RNF13	-0.0239222	0.825137	nochange	0.0272701	0.76778	nochange	0.029347	0.757131	nochange
ENSG00000083067.22	TRPM3	-0.336316	0.217771	nochange	-0.343537	0.164982	nochange	-0.226963	0.336142	nochange
ENSG00000083093.9	PALB2	0.0105541	0.885402	nochange	-0.199137	0.00252332	nochange	-1.07068	2.12e-41	down
ENSG00000083097.14	DOP1A	0.126279	0.156481	nochange	0.17359	0.0207176	nochange	0.820402	1.42e-34	nochange
ENSG00000083099.11	LYRM2	-0.0212818	0.773812	nochange	-0.0100307	0.873571	nochange	-0.108534	0.0911204	nochange
ENSG00000083123.15	BCKDHB	-0.0987454	0.403622	nochange	-0.0701718	0.472233	nochange	0.0134101	0.889271	nochange
ENSG00000083168.11	KAT6A	0.0561063	0.149403	nochange	0.0143604	0.658157	nochange	0.0198879	0.541015	nochange
ENSG00000083223.18	TUT7	0.0888556	0.304861	nochange	0.243781	0.000780215	nochange	0.60217	1.07e-17	nochange
ENSG00000083290.20	ULK2	0.0236729	0.869894	nochange	0.465152	6.31e-05	nochange	1.40536	5.32e-47	up
ENSG00000083307.12	GRHL2	NA	NA	nochange	NA	NA	nochange	1.66626	0.738632	nochange
ENSG00000083312.17	TNPO1	-0.104774	0.000796508	nochange	-0.0647511	0.013767	nochange	-0.3228	1.44e-33	nochange
ENSG00000083444.17	PLOD1	-0.0405122	0.524342	nochange	-0.216871	0.000115178	nochange	-0.635351	3.16e-26	nochange
ENSG00000083454.22	P2RX5	-0.00545326	0.973031	nochange	-0.101255	0.481224	nochange	-0.982066	1.1e-08	nochange
ENSG00000083457.12	ITGAE	0.0751282	0.633691	nochange	0.0417163	0.750492	nochange	-0.423204	0.00316316	nochange
ENSG00000083520.15	DIS3	0.0811292	0.124427	nochange	0.123245	0.00722465	nochange	0.030474	0.498872	nochange
ENSG00000083535.16	PIBF1	0.017164	0.85448	nochange	0.121881	0.126027	nochange	-0.099631	0.22934	nochange
ENSG00000083544.14	TDRD3	0.0808278	0.381183	nochange	0.684232	1.75e-22	nochange	1.1348	4.14e-68	up
ENSG00000083635.8	NUFIP1	-0.00726441	0.934371	nochange	-0.221234	0.00450756	nochange	-1.2995	2.07e-41	down
ENSG00000083642.19	PDS5B	0.0109226	0.838591	nochange	-0.169039	0.000297215	nochange	-0.793784	1.19e-53	nochange
ENSG00000083720.13	OXCT1	NA	NA	nochange	1.62816	0.744458	nochange	NA	NA	nochange
ENSG00000083750.12	RRAGB	0.22779	0.223808	nochange	0.612491	5.54e-05	nochange	1.48537	1.41e-30	up
ENSG00000083782.8	EPYC	NA	NA	nochange	NA	NA	nochange	NA	NA	nochange
ENSG00000083799.17	CYLD	0.384728	0.00113004	nochange	0.677835	1.08e-12	nochange	1.51073	9.49e-76	up
ENSG00000083807.10	SLC27A5	0.00670374	0.977086	nochange	0.307581	0.121499	nochange	0.325591	0.104547	nochange
ENSG00000083812.12	ZNF324	-0.164298	0.062616	nochange	-0.0634933	0.382617	nochange	-0.174424	0.0170695	nochange
ENSG00000083814.13	ZNF671	-0.0175206	0.903639	nochange	0.137638	0.261285	nochange	0.253841	0.0394599	nochange
ENSG00000083817.9	ZNF416	0.305072	0.133814	nochange	0.383989	0.032599	nochange	0.487716	0.00649775	nochange
ENSG00000083828.16	ZNF586	0.137862	0.0986388	nochange	0.303972	1.43e-05	nochange	0.52348	8.7e-15	nochange
ENSG00000083838.15	ZNF446	0.0972195	0.420844	nochange	0.230156	0.0233694	nochange	0.281627	0.00549453	nochange
ENSG00000083844.10	ZNF264	-0.0845433	0.0929983	nochange	-0.0123263	0.770584	nochange	0.425145	4.65e-27	nochange
ENSG00000083845.9	RPS5	-0.0679321	0.0435957	nochange	-0.012826	0.597625	nochange	-0.0387208	0.12032	nochange
ENSG00000083857.14	FAT1	-0.437157	4.46e-06	nochange	-0.83911	2.91e-21	nochange	-0.958436	1.07e-25	nochange
ENSG00000083896.12	YTHDC1	0.00123382	0.982677	nochange	0.0513671	0.289747	nochange	0.094853	0.0475463	nochange
ENSG00000083937.9	CHMP2B	0.0595413	0.584046	nochange	0.0138172	0.883281	nochange	0.0553529	0.554039	nochange
ENSG00000084070.12	SMAP2	0.0543075	0.42953	nochange	0.0249298	0.680549	nochange	-0.0687311	0.255389	nochange
ENSG00000084072.16	PPIE	0.0896735	0.411159	nochange	-0.0501411	0.615776	nochange	-0.467193	6.82e-06	nochange
ENSG00000084073.9	ZMPSTE24	-0.0373682	0.50051	nochange	-0.0831453	0.0847041	nochange	-0.601872	1.03e-30	nochange
ENSG00000084090.13	STARD7	-0.0305636	0.342632	nochange	-0.0589696	0.0262424	nochange	-0.851113	1.87e-173	nochange
ENSG00000084092.7	NOA1	-0.0498729	0.577383	nochange	0.0383609	0.616114	nochange	0.384933	8.61e-08	nochange
ENSG00000084093.17	REST	-0.3887	0.000630796	nochange	-0.962196	6.99e-20	nochange	-3.12434	6.24e-89	down
ENSG00000084110.11	HAL	0.485096	0.529884	nochange	0.311736	0.695543	nochange	0.385072	0.637791	nochange
ENSG00000084112.15	SSH1	0.23421	3.69e-07	nochange	0.683113	5.78e-77	nochange	0.62956	3.93e-66	nochange
ENSG00000084207.17	GSTP1	-0.0695978	0.141581	nochange	-0.199315	5.88e-09	nochange	-0.591445	3.21e-57	nochange
ENSG00000084234.17	APLP2	0.0953276	0.011556	nochange	0.0511608	0.109445	nochange	0.191895	1.13e-09	nochange
ENSG00000084444.14	FAM234B	0.03864	0.641916	nochange	-0.00573991	0.936334	nochange	0.135179	0.055689	nochange
ENSG00000084453.16	SLCO1A2	-1.10598	0.75106	nochange	1.73815	0.427869	nochange	3.62375	0.0182072	up
ENSG00000084463.8	WBP11	-0.00767025	0.880608	nochange	-0.0187646	0.634739	nochange	-0.674271	1.64e-51	nochange
ENSG00000084623.11	EIF3I	-0.0155465	0.674054	nochange	-0.0904261	0.00380897	nochange	-0.777335	3.43e-110	nochange
ENSG00000084628.10	NKAIN1	-0.0639538	0.0800138	nochange	0.0691629	0.0181203	nochange	0.123753	1.91e-05	nochange
ENSG00000084636.18	COL16A1	-0.818776	9.48e-11	nochange	-0.673365	3.93e-10	nochange	0.0727119	0.461006	nochange
ENSG00000084652.16	TXLNA	-0.0973524	0.00211906	nochange	-0.204412	1.11e-14	nochange	-1.00789	4.08e-246	down
ENSG00000084674.14	APOB	NA	NA	nochange	NA	NA	nochange	NA	NA	nochange
ENSG00000084676.15	NCOA1	0.0772875	0.313369	nochange	0.238425	0.000210354	nochange	0.746671	3.83e-37	nochange
ENSG00000084693.16	AGBL5	-0.229196	0.000446247	nochange	0.113468	0.0327847	nochange	0.0867103	0.108006	nochange
ENSG00000084710.14	EFR3B	-0.0138387	0.878108	nochange	-0.0113563	0.881297	nochange	-0.144319	0.0661156	nochange
ENSG00000084731.15	KIF3C	0.137353	0.00881744	nochange	0.353306	1.12e-15	nochange	1.21783	5.33e-232	up
ENSG00000084733.11	RAB10	-0.044084	0.345368	nochange	0.0400889	0.307259	nochange	-0.015597	0.69607	nochange
ENSG00000084734.9	GCKR	3.73693	0.188658	nochange	3.62136	0.26883	nochange	4.65837	0.0747451	nochange
ENSG00000084754.12	HADHA	-0.0389602	0.383932	nochange	0.091591	0.0141792	nochange	0.145161	8.65e-05	nochange
ENSG00000084764.11	MAPRE3	-0.0120588	0.922139	nochange	0.394648	6.11e-05	nochange	1.50367	7.05e-77	up
ENSG00000084774.14	CAD	-0.0889405	0.00926157	nochange	-0.281177	5.36e-23	nochange	-1.71623	0	down
ENSG00000085063.16	CD59	0.074558	0.337082	nochange	0.228505	0.000392629	nochange	0.866639	1.03e-50	nochange
ENSG00000085117.12	CD82	0.166212	0.828634	nochange	0.783944	0.259011	nochange	1.83629	0.00140368	up
ENSG00000085185.15	BCORL1	-0.1902	0.022343	nochange	0.072825	0.3272	nochange	0.614465	7.35e-23	nochange
ENSG00000085224.22	ATRX	0.0644247	0.0929464	nochange	0.205483	6.99e-11	nochange	0.561322	3.38e-65	nochange
ENSG00000085231.14	AK6	-0.0442083	0.735222	nochange	-0.0939336	0.415927	nochange	-0.981103	9.21e-13	nochange
ENSG00000085265.11	FCN1	1.41427	0.777176	nochange	NA	NA	nochange	1.66626	0.738632	nochange
ENSG00000085274.15	MYNN	0.0970614	0.264754	nochange	0.0525302	0.475939	nochange	-0.103692	0.173129	nochange
ENSG00000085276.18	MECOM	NA	NA	nochange	NA	NA	nochange	NA	NA	nochange
ENSG00000085365.18	SCAMP1	0.194873	0.000466101	nochange	0.27474	8.96e-11	nochange	0.410725	6.28e-23	nochange
ENSG00000085377.14	PREP	-0.0736971	0.168235	nochange	0.0906859	0.0370509	nochange	0.113485	0.0103739	nochange
ENSG00000085382.12	HACE1	0.0451773	0.64854	nochange	0.182383	0.0281779	nochange	0.125621	0.138161	nochange
ENSG00000085415.16	SEH1L	-0.0738065	0.0727886	nochange	-0.166347	2.82e-06	nochange	-1.0777	1.5e-150	down
ENSG00000085433.15	WDR47	0.00223207	0.979694	nochange	0.224005	0.0019704	nochange	0.635975	5.8e-21	nochange
ENSG00000085449.15	WDFY1	-0.0876096	0.203121	nochange	0.0319575	0.588654	nochange	-0.07788	0.188107	nochange
ENSG00000085465.12	OVGP1	-0.205251	0.627282	nochange	0.347065	0.337436	nochange	1.38744	2.5e-06	up
ENSG00000085491.17	SLC25A24	0.117578	0.0255739	nochange	0.198244	5.1e-06	nochange	-0.0974436	0.0342449	nochange
ENSG00000085511.20	MAP3K4	0.55029	1.36e-07	nochange	0.895976	5.62e-27	nochange	0.872451	1.45e-25	nochange
ENSG00000085514.16	PILRA	-0.0545307	0.900318	nochange	0.418998	0.267472	nochange	1.44018	5.64e-06	up
ENSG00000085552.17	IGSF9	-0.0606332	0.535398	nochange	0.103085	0.210994	nochange	0.0152901	0.856033	nochange
ENSG00000085563.14	ABCB1	0.148711	0.141773	nochange	0.545052	1.02e-11	nochange	0.858482	2.55e-29	nochange
ENSG00000085644.13	ZNF213	0.14966	0.177732	nochange	0.0188576	0.846964	nochange	0.0357398	0.713546	nochange
ENSG00000085662.14	AKR1B1	-0.0790707	0.0390314	nochange	-0.00399924	0.900131	nochange	-0.724092	2.98e-95	nochange
ENSG00000085719.13	CPNE3	-0.0446878	0.528204	nochange	0.192313	0.000934131	nochange	0.832683	4.76e-58	nochange
ENSG00000085721.12	RRN3	0.0971884	0.0148441	nochange	0.0466804	0.172506	nochange	-0.272127	1.77e-14	nochange
ENSG00000085733.16	CTTN	0.0311156	0.47522	nochange	-0.000718155	0.984207	nochange	0.0612584	0.094478	nochange
ENSG00000085741.13	WNT11	2.93766	0.000829876	up	5.53421	8.49e-20	up	5.75359	1.12e-21	up
ENSG00000085760.14	MTIF2	0.0114202	0.883845	nochange	-0.0304236	0.664005	nochange	-0.264093	0.000173518	nochange
ENSG00000085788.13	DDHD2	0.0744254	0.264519	nochange	0.189925	0.000427042	nochange	0.678215	1.12e-42	nochange
ENSG00000085831.15	TTC39A	0.134532	0.38645	nochange	-0.0785618	0.584953	nochange	0.870385	8.31e-13	nochange
ENSG00000085832.17	EPS15	0.127007	0.11989	nochange	0.264815	0.000103332	nochange	0.885435	3.46e-47	nochange
ENSG00000085840.13	ORC1	0.0396754	0.603506	nochange	-0.381066	7.49e-08	nochange	-2.83441	1.19e-157	down
ENSG00000085871.9	MGST2	NA	NA	nochange	2.64269	0.55454	nochange	NA	NA	nochange
ENSG00000085872.15	CHERP	-0.0691516	0.111781	nochange	-0.105544	0.00469182	nochange	-0.592138	1.83e-49	nochange
ENSG00000085978.22	ATG16L1	-0.108405	0.156604	nochange	-0.180925	0.00694192	nochange	-0.626769	3.55e-18	nochange
ENSG00000085982.13	USP40	0.264766	0.00931501	nochange	0.456914	1.19e-07	nochange	0.735427	8.4e-19	nochange
ENSG00000085998.14	POMGNT1	0.137972	0.0695124	nochange	0.0136323	0.837774	nochange	0.291687	8.25e-06	nochange
ENSG00000085999.13	RAD54L	0.0654371	0.327152	nochange	-0.352815	1.07e-08	nochange	-3.19898	4.47e-217	down
ENSG00000086015.21	MAST2	0.276924	3.27e-08	nochange	0.0386931	0.3864	nochange	-0.438675	4.5e-20	nochange
ENSG00000086061.16	DNAJA1	-0.0678196	0.0621866	nochange	-0.084751	0.00373195	nochange	-0.488539	6.65e-59	nochange
ENSG00000086062.12	B4GALT1	-0.0772862	0.548165	nochange	-0.122207	0.287542	nochange	-0.516185	3.61e-05	nochange
ENSG00000086065.14	CHMP5	0.0163234	0.828493	nochange	0.127815	0.0445436	nochange	-0.127179	0.0580284	nochange
ENSG00000086102.19	NFX1	0.0842296	0.138083	nochange	-0.135047	0.00837191	nochange	-0.666665	5.92e-34	nochange
ENSG00000086159.13	AQP6	1.92651	0.070404	nochange	2.64076	0.00366708	up	4.29648	9.44e-10	up
ENSG00000086189.10	DIMT1	0.0771526	0.357304	nochange	-0.141012	0.0583868	nochange	-1.60562	8.61e-65	down
ENSG00000086200.16	IPO11	0.0378458	0.521465	nochange	-0.204717	7.3e-05	nochange	-1.30565	3.92e-99	down
ENSG00000086205.18	FOLH1	NA	NA	nochange	NA	NA	nochange	NA	NA	nochange
ENSG00000086232.13	EIF2AK1	-0.0416713	0.327967	nochange	-0.0287453	0.425997	nochange	0.0076384	0.832046	nochange
ENSG00000086288.11	NME8	NA	NA	nochange	NA	NA	nochange	NA	NA	nochange
ENSG00000086289.12	EPDR1	-0.00827701	0.932846	nochange	-0.0128638	0.87933	nochange	-0.215926	0.0173728	nochange
ENSG00000086300.15	SNX10	0.21886	0.325136	nochange	-0.0324962	0.876244	nochange	0.60338	0.0015257	nochange
ENSG00000086475.15	SEPHS1	-0.105796	0.0207717	nochange	-0.205072	2.72e-07	nochange	-0.85527	2.71e-83	nochange
ENSG00000086504.16	MRPL28	-0.094996	0.208598	nochange	-0.17652	0.010362	nochange	-0.47758	7e-12	nochange
ENSG00000086506.3	HBQ1	-0.266363	0.714205	nochange	-1.4184	0.100456	nochange	0.706275	0.265509	nochange
ENSG00000086544.3	ITPKC	-0.275544	0.0694535	nochange	-0.0665632	0.612999	nochange	0.319283	0.00967954	nochange
ENSG00000086548.9	CEACAM6	NA	NA	nochange	NA	NA	nochange	NA	NA	nochange
ENSG00000086570.12	FAT2	1.41427	0.777176	nochange	NA	NA	nochange	3.64486	0.294673	nochange
ENSG00000086589.12	RBM22	-0.0259529	0.701407	nochange	-0.0730292	0.235908	nochange	-0.53183	6.15e-17	nochange
ENSG00000086598.11	TMED2	-0.116425	0.00268627	nochange	-0.223529	1.19e-11	nochange	-0.613352	4.44e-71	nochange
ENSG00000086619.13	ERO1B	-0.0801874	0.781666	nochange	0.0355355	0.890207	nochange	0.850743	0.000102366	nochange
ENSG00000086666.19	ZFAND6	-0.0689942	0.473777	nochange	0.295657	0.000135444	nochange	0.720807	1.09e-22	nochange
ENSG00000086696.11	HSD17B2	3.12011	0.152962	nochange	2.18174	0.44095	nochange	1.74667	0.599105	nochange
ENSG00000086712.13	TXLNG	-0.0622619	0.248407	nochange	-0.267894	1.7e-08	nochange	-0.731265	5.35e-47	nochange
ENSG00000086717.18	PPEF1	0.218202	0.136407	nochange	-0.0169647	0.902174	nochange	-0.918915	3.39e-08	nochange
ENSG00000086730.17	LAT2	-0.0452964	0.962228	nochange	0.750513	0.385645	nochange	1.26096	0.112206	nochange
ENSG00000086758.16	HUWE1	0.0171489	0.484266	nochange	0.0988824	2.17e-07	nochange	0.0426472	0.0254206	nochange
ENSG00000086827.9	ZW10	-0.0154748	0.864369	nochange	-0.217324	0.00745441	nochange	-1.06979	1.51e-30	down
ENSG00000086848.15	ALG9	0.0742619	0.35723	nochange	0.178545	0.00642188	nochange	0.10954	0.100031	nochange
ENSG00000086967.10	MYBPC2	1.46946	0.293277	nochange	1.20385	0.41726	nochange	3.31651	0.000864768	up
ENSG00000086991.13	NOX4	0.339789	0.704502	nochange	0.57175	0.507679	nochange	1.21146	0.132083	nochange
ENSG00000087008.16	ACOX3	-0.0489053	0.76504	nochange	0.241927	0.0679965	nochange	0.513592	7.27e-05	nochange
ENSG00000087053.18	MTMR2	0.0671289	0.285667	nochange	0.100237	0.0621073	nochange	-0.386936	7.2e-05	nochange
ENSG00000087074.8	PPP1R15A	0.18304	0.290839	nochange	0.192032	0.188733	nochange	0.835797	1.99e-10	nochange
ENSG00000087076.9	HSD17B14	-0.382779	0.635612	nochange	0.372724	0.606987	nochange	1.67494	0.00280799	up
ENSG00000087077.14	TRIP6	-0.0185582	0.950955	nochange	-0.177987	0.541093	nochange	-0.970886	0.00453883	nochange
ENSG00000087085.15	ACHE	0.668666	0.286359	nochange	0.26661	0.696224	nochange	3.0534	1.46e-15	up
ENSG00000087086.15	FTL	0.0405021	0.25712	nochange	-0.0175125	0.560929	nochange	-0.579367	9.87e-79	nochange
ENSG00000087087.20	SRRT	-0.0213716	0.562304	nochange	-0.28664	3.51e-18	nochange	-1.20494	4.74e-230	down
ENSG00000087088.20	BAX	-0.155276	0.0667025	nochange	-0.360223	1.74e-06	nochange	-1.16702	2.24e-41	down
ENSG00000087095.13	NLK	-0.174625	0.0511868	nochange	0.0140357	0.851834	nochange	0.187611	0.010066	nochange
ENSG00000087111.21	PIGS	0.0553587	0.246913	nochange	0.272334	8.47e-12	nochange	0.428277	5.97e-29	nochange
ENSG00000087116.16	ADAMTS2	0.271896	0.4847	nochange	1.90055	4.21e-13	up	2.32527	1.23e-21	up
ENSG00000087128.10	TMPRSS11E	NA	NA	nochange	NA	NA	nochange	NA	NA	nochange
ENSG00000087152.15	ATXN7L3	-0.118587	0.0114294	nochange	-0.0949143	0.0189656	nochange	-0.0281251	0.476972	nochange
ENSG00000087157.19	PGS1	0.0759733	0.25746	nochange	0.0129296	0.824445	nochange	-0.107801	0.0840348	nochange
ENSG00000087191.13	PSMC5	-0.0229666	0.560383	nochange	-0.22024	8.32e-13	nochange	-0.784443	1.08e-118	nochange
ENSG00000087206.17	UIMC1	0.0354668	0.710701	nochange	-0.0233679	0.784418	nochange	-0.233833	0.00669787	nochange
ENSG00000087237.12	CETP	-1.06759	0.520896	nochange	-2.83005	0.22958	nochange	-2.83295	0.257405	nochange
ENSG00000087245.13	MMP2	0.388118	1.95e-09	nochange	1.54072	6.35e-255	up	2.14294	0	up
ENSG00000087250.8	MT3	-2.4729	0.542003	nochange	-2.24574	0.637501	nochange	-2.24331	0.646563	nochange
ENSG00000087253.13	LPCAT2	-0.0904549	0.788088	nochange	-0.10999	0.728774	nochange	0.246596	0.421914	nochange
ENSG00000087258.15	GNAO1	-0.148278	0.000146573	nochange	-0.0183025	0.566601	nochange	0.308936	6.16e-24	nochange
ENSG00000087263.16	OGFOD1	-0.0160814	0.798805	nochange	-0.0627084	0.249263	nochange	-0.762899	1.55e-35	nochange
ENSG00000087266.17	SH3BP2	-0.00655195	0.91429	nochange	-0.00191752	0.970998	nochange	0.221153	1.36e-05	nochange
ENSG00000087269.16	NOP14	-0.0625092	0.252776	nochange	-0.231837	5.61e-07	nochange	-1.20625	4.01e-110	down
ENSG00000087274.17	ADD1	0.0373615	0.356271	nochange	0.111612	0.00087633	nochange	0.0232487	0.495267	nochange
ENSG00000087299.12	L2HGDH	-0.0105147	0.923516	nochange	0.00386665	0.966776	nochange	-0.495754	2.55e-07	nochange
ENSG00000087301.9	TXNDC16	-0.143887	0.0931396	nochange	0.0526487	0.471925	nochange	0.169935	0.0206518	nochange
ENSG00000087302.9	RTRAF	-0.00818495	0.879645	nochange	0.0636075	0.181254	nochange	-0.0612202	0.195105	nochange
ENSG00000087303.18	NID2	-0.0254127	0.978252	nochange	0.756412	0.34357	nochange	1.24506	0.104981	nochange
ENSG00000087338.5	GMCL1	-0.003859	0.961367	nochange	-0.0956428	0.15878	nochange	-0.576846	1.68e-14	nochange
ENSG00000087365.15	SF3B2	-0.00180088	0.965712	nochange	-0.141431	3.21e-05	nochange	-0.541309	3.39e-50	nochange
ENSG00000087448.11	KLHL42	0.0507168	0.346425	nochange	0.154996	0.000660536	nochange	0.45893	7.8e-26	nochange
ENSG00000087460.25	GNAS	-0.0130761	0.570156	nochange	0.0940848	1.79e-08	nochange	0.13025	1.99e-14	nochange
ENSG00000087470.17	DNM1L	-0.00736507	0.872752	nochange	0.0865953	0.0334732	nochange	-0.221839	1.12e-07	nochange
ENSG00000087494.15	PTHLH	0.171162	0.817734	nochange	-0.644011	0.434652	nochange	-0.271139	0.743853	nochange
ENSG00000087495.17	PHACTR3	-0.107234	0.563025	nochange	0.306788	0.042605	nochange	1.30148	2.92e-25	up
ENSG00000087502.18	ERGIC2	0.123667	0.118114	nochange	-0.0787598	0.493432	nochange	-0.485544	4.02e-11	nochange
ENSG00000087510.7	TFAP2C	NA	NA	nochange	NA	NA	nochange	NA	NA	nochange
ENSG00000087586.17	AURKA	-0.314865	5.55e-09	nochange	-0.354844	7.38e-15	nochange	-2.35923	5.26e-304	down
ENSG00000087589.16	CASS4	-0.321076	0.816097	nochange	-3.0994	0.165233	nochange	-0.512317	0.745817	nochange
ENSG00000087842.11	PIR	-0.100784	0.364199	nochange	0.0813572	0.385369	nochange	-0.32233	0.00152714	nochange
ENSG00000087884.14	AAMDC	0.35261	0.377343	nochange	0.396189	0.288162	nochange	0.331706	0.401183	nochange
ENSG00000087903.13	RFX2	0.150517	0.521693	nochange	-0.283459	0.216739	nochange	-0.763466	0.00284036	nochange
ENSG00000087995.15	METTL2A	-0.0600905	0.343924	nochange	-0.128472	0.0210857	nochange	-0.173735	0.00212466	nochange
ENSG00000088002.11	SULT2B1	NA	NA	nochange	1.62816	0.744458	nochange	3.93872	0.261473	nochange
ENSG00000088035.18	ALG6	0.00400613	0.976324	nochange	-0.28099	0.0196514	nochange	-0.466517	0.000172981	nochange
ENSG00000088038.19	CNOT3	-0.0897943	0.308286	nochange	-0.156521	0.0434778	nochange	-0.187398	0.016636	nochange
ENSG00000088053.11	GP6	-3.51412	0.250616	nochange	-0.875667	0.734445	nochange	-1.82809	0.557881	nochange
ENSG00000088179.9	PTPN4	0.156025	0.0357798	nochange	0.276645	9.6e-06	nochange	0.317238	5.83e-07	nochange
ENSG00000088205.13	DDX18	-0.0323416	0.482984	nochange	-0.122812	0.00217196	nochange	-0.923691	3.06e-91	nochange
ENSG00000088247.17	KHSRP	-0.0723221	0.0344423	nochange	-0.0976233	6.04e-05	nochange	-0.732655	1.33e-159	nochange
ENSG00000088256.9	GNA11	-0.0255935	0.609287	nochange	-0.21803	6.63e-07	nochange	-0.935687	1.16e-80	nochange
ENSG00000088280.19	ASAP3	-0.0713251	0.491657	nochange	0.36419	1.19e-05	nochange	0.556967	1.42e-12	nochange
ENSG00000088298.13	EDEM2	0.179787	0.167089	nochange	0.201359	0.0711358	nochange	0.0781799	0.497925	nochange
ENSG00000088305.18	DNMT3B	-0.0637513	0.532304	nochange	-0.099443	0.247359	nochange	-0.756718	5.51e-14	nochange
ENSG00000088320.4	REM1	NA	NA	nochange	NA	NA	nochange	NA	NA	nochange
ENSG00000088325.16	TPX2	-0.134589	1.52e-05	nochange	-0.356683	5.62e-41	nochange	-2.42104	0	down
ENSG00000088356.6	PDRG1	0.109753	0.231837	nochange	0.482127	5.3e-11	nochange	0.356981	2.59e-06	nochange
ENSG00000088367.22	EPB41L1	0.00550649	0.936877	nochange	0.084839	0.150555	nochange	1.35059	2.37e-179	up
ENSG00000088386.17	SLC15A1	-1.54012	0.757409	nochange	0.16671	0.971215	nochange	-1.31063	0.792658	nochange
ENSG00000088387.19	DOCK9	0.00869385	0.906727	nochange	0.226193	0.000130237	nochange	-0.270037	2.7e-05	nochange
ENSG00000088448.14	ANKRD10	-0.0424038	0.566948	nochange	0.177016	0.00374327	nochange	0.780352	7.17e-46	nochange
ENSG00000088451.11	TGDS	-0.286851	0.130384	nochange	-0.490819	0.00450286	nochange	-0.908254	1.23e-06	nochange
ENSG00000088538.13	DOCK3	NA	NA	nochange	NA	NA	nochange	4.45609	0.103136	nochange
ENSG00000088543.15	C3orf18	-0.0457821	0.810388	nochange	0.181151	0.278244	nochange	0.619989	4.06e-05	nochange
ENSG00000088682.14	COQ9	-0.0908573	0.280346	nochange	-0.134999	0.0605007	nochange	-0.331613	5.12e-05	nochange
ENSG00000088726.16	TMEM40	2.41472	0.554807	nochange	NA	NA	nochange	1.63578	0.743349	nochange
ENSG00000088727.12	KIF9	0.0874373	0.833222	nochange	-0.191236	0.64528	nochange	-0.497935	0.277959	nochange
ENSG00000088756.12	ARHGAP28	-0.0752433	0.343874	nochange	-0.92403	9.59e-32	nochange	-2.57416	5.57e-132	down
ENSG00000088766.11	CRLS1	-0.0575225	0.674997	nochange	-0.00787738	0.944796	nochange	-0.434847	0.000432721	nochange
ENSG00000088782.4	DEFB127	NA	NA	nochange	NA	NA	nochange	NA	NA	nochange
ENSG00000088808.17	PPP1R13B	0.194592	0.115201	nochange	0.285696	0.00542605	nochange	0.994048	5.13e-26	nochange
ENSG00000088812.18	ATRN	0.0530812	0.552897	nochange	0.178522	0.0193459	nochange	0.660652	5.66e-21	nochange
ENSG00000088826.18	SMOX	-0.529361	0.0450411	nochange	-0.527993	0.028197	nochange	-0.417341	0.0843398	nochange
ENSG00000088827.12	SIGLEC1	-1.44302	0.772559	nochange	-1.21588	0.807593	nochange	2.22467	0.464222	nochange
ENSG00000088832.17	FKBP1A	-0.173536	0.00380708	nochange	-0.167963	0.00261931	nochange	-0.241376	4.02e-06	nochange
ENSG00000088833.17	NSFL1C	0.0279282	0.747868	nochange	0.0137591	0.853218	nochange	-0.26115	0.00109778	nochange
ENSG00000088836.14	SLC4A11	-0.878951	0.132834	nochange	-0.962085	0.0912948	nochange	-3.234	0.000204307	down
ENSG00000088854.12	C20orf194	0.194501	0.110027	nochange	0.574361	8.76e-09	nochange	1.35036	2.36e-56	up
ENSG00000088876.11	ZNF343	-0.0943602	0.463094	nochange	-0.124168	0.273832	nochange	-0.14731	0.206761	nochange
ENSG00000088881.20	EBF4	0.236307	0.24112	nochange	-0.0642683	0.737212	nochange	0.775433	2.94e-06	nochange
ENSG00000088882.8	CPXM1	0.171442	0.0376248	nochange	-0.0951637	0.194095	nochange	-0.0118325	0.87118	nochange
ENSG00000088888.18	MAVS	-0.0721952	0.185482	nochange	-0.022565	0.628639	nochange	-0.0596691	0.20202	nochange
ENSG00000088899.15	LZTS3	0.512863	0.00767344	nochange	0.36215	0.0403739	nochange	1.6824	4.1e-35	up
ENSG00000088926.13	F11	NA	NA	nochange	NA	NA	nochange	NA	NA	nochange
ENSG00000088930.8	XRN2	0.0587696	0.337239	nochange	0.0893249	0.0840517	nochange	-0.121358	0.0227916	nochange
ENSG00000088970.16	KIZ	0.0371331	0.878622	nochange	-1.0342	8.52e-05	down	-0.430719	0.0731962	nochange
ENSG00000088986.11	DYNLL1	-0.0703841	0.0666207	nochange	-0.0881363	0.00730226	nochange	-0.551964	5.08e-59	nochange
ENSG00000088992.18	TESC	-0.196718	0.180348	nochange	-0.278187	0.0319122	nochange	-0.472528	0.00038447	nochange
ENSG00000089006.16	SNX5	0.0124076	0.84711	nochange	0.00718008	0.89103	nochange	-1.04605	1.2e-63	down
ENSG00000089009.15	AC004086.1	-0.0870101	0.00550528	nochange	-0.100995	4.1e-06	nochange	0.103172	4.06e-06	nochange
ENSG00000089012.14	SIRPG	NA	NA	nochange	NA	NA	nochange	NA	NA	nochange
ENSG00000089022.14	MAPKAPK5	0.210734	4.59e-06	nochange	0.108012	0.00669189	nochange	0.0933492	0.021165	nochange
ENSG00000089041.17	P2RX7	0.554455	0.83392	nochange	0.198254	0.945642	nochange	2.01975	0.346906	nochange
ENSG00000089048.14	ESF1	0.0206302	0.858306	nochange	0.0139565	0.887881	nochange	-0.492389	6.88e-06	nochange
ENSG00000089050.16	RBBP9	0.331937	0.0108998	nochange	0.386257	0.000597817	nochange	-0.0428347	0.746369	nochange
ENSG00000089053.13	ANAPC5	-0.0145854	0.7303	nochange	-0.155098	2.43e-05	nochange	-0.679676	4.24e-64	nochange
ENSG00000089057.15	SLC23A2	0.202848	0.0309796	nochange	0.187626	0.0203694	nochange	0.283417	0.000426348	nochange
ENSG00000089060.11	SLC8B1	-0.274905	0.516035	nochange	-0.371819	0.360924	nochange	0.594526	0.105066	nochange
ENSG00000089063.15	TMEM230	-0.0306902	0.703994	nochange	0.0541738	0.424116	nochange	-0.0635393	0.360585	nochange
ENSG00000089091.16	DZANK1	0.102141	0.732289	nochange	0.250539	0.348438	nochange	0.129653	0.648998	nochange
ENSG00000089094.19	KDM2B	-0.0701026	0.222724	nochange	-0.110004	0.0285697	nochange	-0.612002	3.73e-30	nochange
ENSG00000089101.18	CFAP61	-0.668	0.138218	nochange	0.311716	0.395026	nochange	2.81971	1.7e-38	up
ENSG00000089116.4	LHX5	-0.0880257	0.983062	nochange	-1.3122	0.792421	nochange	-1.31063	0.792658	nochange
ENSG00000089123.16	TASP1	0.449571	0.0571602	nochange	0.428129	0.0433742	nochange	0.658282	0.0013988	nochange
ENSG00000089127.13	AC004551.1	-0.0866537	0.98332	nochange	0.16671	0.971215	nochange	1.74667	0.599105	nochange
ENSG00000089154.11	GCN1	0.0189876	0.562014	nochange	0.0215349	0.421407	nochange	-0.343053	7.89e-31	nochange
ENSG00000089157.16	RPLP0	-0.125363	2.43e-08	nochange	0.000218585	0.989691	nochange	-0.155026	5.46e-16	nochange
ENSG00000089159.16	PXN	0.0117764	0.853091	nochange	-0.0362676	0.531891	nochange	-0.240222	2.5e-05	nochange
ENSG00000089163.4	SIRT4	-0.016229	0.965111	nochange	0.00885668	0.979678	nochange	0.754676	0.0140702	nochange
ENSG00000089169.15	RPH3A	-0.698395	0.53277	nochange	-1.76421	0.227882	nochange	1.25426	0.13542	nochange
ENSG00000089177.18	KIF16B	-0.0194141	0.914267	nochange	0.592943	2.87e-05	nochange	1.94873	1.5e-70	up
ENSG00000089195.15	TRMT6	0.0298851	0.815425	nochange	-0.303456	0.0107528	nochange	-1.16429	3.38e-17	down
ENSG00000089199.10	CHGB	0.236623	0.0279412	nochange	0.0330998	0.722741	nochange	0.543385	9.56e-11	nochange
ENSG00000089220.5	PEBP1	-0.140839	0.000215601	nochange	-0.119647	5.68e-05	nochange	-0.588759	5.46e-77	nochange
ENSG00000089225.19	TBX5	NA	NA	nochange	NA	NA	nochange	NA	NA	nochange
ENSG00000089234.16	BRAP	-0.0552594	0.529373	nochange	-0.00662098	0.929085	nochange	0.050827	0.495985	nochange
ENSG00000089248.7	ERP29	0.0324084	0.61885	nochange	-0.106722	0.0588885	nochange	-0.175462	0.00206977	nochange
ENSG00000089250.19	NOS1	NA	NA	nochange	6.29143	0.000376539	up	11.5629	1.47e-15	up
ENSG00000089280.18	FUS	0.0464907	0.107976	nochange	-0.134255	1.9e-09	nochange	-0.90738	2.39e-262	nochange
ENSG00000089289.16	IGBP1	-0.0267684	0.827875	nochange	0.354903	0.000347922	nochange	1.14991	2.43e-39	up
ENSG00000089327.14	FXYD5	1.93523	0.479633	nochange	-1.3122	0.792421	nochange	-1.31063	0.792658	nochange
ENSG00000089335.21	ZNF302	0.0423955	0.640368	nochange	0.195703	0.00947946	nochange	0.623252	5.62e-18	nochange
ENSG00000089351.14	GRAMD1A	0.11212	0.0543972	nochange	0.166816	0.00107535	nochange	0.641851	5.72e-44	nochange
ENSG00000089356.18	FXYD3	-0.0640569	0.952853	nochange	-1.17053	0.372384	nochange	-2.15523	0.182126	nochange
ENSG00000089472.16	HEPH	NA	NA	nochange	NA	NA	nochange	NA	NA	nochange
ENSG00000089486.17	CDIP1	-0.0944756	0.0926224	nochange	-0.065432	0.160071	nochange	-0.212282	8.5e-06	nochange
ENSG00000089505.17	CMTM1	0.287128	0.251304	nochange	0.00131744	0.995617	nochange	-0.878581	0.00233344	nochange
ENSG00000089558.9	KCNH4	0.175384	0.0655614	nochange	-0.256006	0.00434689	nochange	-0.96305	5.88e-22	nochange
ENSG00000089597.18	GANAB	0.0875791	0.00783839	nochange	0.0467133	0.0847536	nochange	-0.516541	2.19e-66	nochange
ENSG00000089639.11	GMIP	-0.0655251	0.537008	nochange	0.426367	3.34e-07	nochange	1.22889	1.5e-63	up
ENSG00000089682.16	RBM41	0.14929	0.121995	nochange	0.221955	0.00681392	nochange	0.286899	0.00090552	nochange
ENSG00000089685.15	BIRC5	-0.0972691	0.00393565	nochange	-0.250617	3.41e-19	nochange	-2.35311	0	down
ENSG00000089692.9	LAG3	0.332399	0.243425	nochange	0.512773	0.0423083	nochange	0.0158417	0.95588	nochange
ENSG00000089693.10	MLF2	0.0115259	0.770684	nochange	0.0238005	0.479636	nochange	-0.167621	4.41e-06	nochange
ENSG00000089723.10	OTUB2	-0.123078	0.558314	nochange	0.176595	0.30677	nochange	0.997985	2e-11	nochange
ENSG00000089737.17	DDX24	-0.00912264	0.810998	nochange	-0.0366017	0.269477	nochange	-0.391023	2.32e-30	nochange
ENSG00000089775.11	ZBTB25	-0.0134999	0.88303	nochange	-0.0433064	0.589613	nochange	0.186251	0.0163288	nochange
ENSG00000089818.18	NECAP1	0.122386	0.130285	nochange	0.169605	0.0133736	nochange	0.601815	7.21e-21	nochange
ENSG00000089820.15	ARHGAP4	0.388154	0.372187	nochange	0.685756	0.0780044	nochange	2.40429	7.91e-18	up
ENSG00000089847.12	ANKRD24	-0.048667	0.859654	nochange	-0.216437	0.412905	nochange	1.03953	1.02e-06	up
ENSG00000089876.11	DHX32	-0.0616348	0.832448	nochange	-0.152673	0.57944	nochange	0.727823	0.00286025	nochange
ENSG00000089902.10	RCOR1	-0.106599	0.111922	nochange	0.0324008	0.565391	nochange	-0.315823	1.34e-07	nochange
ENSG00000089916.17	GPATCH2L	-0.0391032	0.417819	nochange	0.0746258	0.0537279	nochange	0.456916	1.32e-35	nochange
ENSG00000090006.17	LTBP4	-0.300727	0.000288604	nochange	0.0464746	0.666751	nochange	0.575603	9.38e-09	nochange
ENSG00000090013.10	BLVRB	0.429006	0.250451	nochange	0.694651	0.0472798	nochange	0.884422	0.0082325	nochange
ENSG00000090020.11	SLC9A1	-0.182271	0.0113505	nochange	-0.433226	8.92e-12	nochange	-0.651072	2.52e-23	nochange
ENSG00000090054.15	SPTLC1	0.228737	0.00235981	nochange	0.0664286	0.311985	nochange	0.126351	0.052995	nochange
ENSG00000090060.18	PAPOLA	0.00131434	0.966789	nochange	-0.0266666	0.295608	nochange	-0.390142	7.32e-42	nochange
ENSG00000090061.17	CCNK	-0.04895	0.449285	nochange	-0.177445	0.00243168	nochange	-0.671253	6.84e-28	nochange
ENSG00000090097.21	PCBP4	0.182561	6.24e-05	nochange	0.416396	5.29e-29	nochange	0.98332	2.36e-67	nochange
ENSG00000090104.12	RGS1	NA	NA	nochange	NA	NA	nochange	NA	NA	nochange
ENSG00000090238.11	YPEL3	0.363827	0.0378757	nochange	1.14882	2.59e-21	up	2.52914	2.89e-164	up
ENSG00000090263.16	MRPS33	0.0818565	0.376555	nochange	0.108945	0.156328	nochange	0.268666	0.000385083	nochange
ENSG00000090266.13	NDUFB2	-0.0207233	0.771374	nochange	-0.00657289	0.9139	nochange	-0.757253	1.32e-30	nochange
ENSG00000090273.14	NUDC	-0.0725831	0.0793092	nochange	-0.336479	5.09e-20	nochange	-1.51257	6.87e-255	down
ENSG00000090316.16	MAEA	-0.0426226	0.511243	nochange	-0.102828	0.0591137	nochange	-0.48963	7.33e-16	nochange
ENSG00000090339.9	ICAM1	-0.781785	0.693814	nochange	0.144916	0.942083	nochange	0.464664	0.806486	nochange
ENSG00000090372.15	STRN4	-0.0126874	0.817669	nochange	0.0358687	0.451465	nochange	-0.142449	0.00325694	nochange
ENSG00000090376.10	IRAK3	-2.38519	0.599889	nochange	0.274344	0.930432	nochange	-0.721826	0.867557	nochange
ENSG00000090382.6	LYZ	0.362737	0.864355	nochange	-1.39153	0.662139	nochange	-2.85751	0.49643	nochange
ENSG00000090402.8	SI	-1.54012	0.757409	nochange	-1.3122	0.792421	nochange	-1.31063	0.792658	nochange
ENSG00000090432.7	MUL1	0.0726786	0.454622	nochange	0.026077	0.757161	nochange	-0.00580784	0.947415	nochange
ENSG00000090447.12	TFAP4	-0.0712085	0.237709	nochange	-0.314844	5.46e-09	nochange	-1.44989	1.28e-110	down
ENSG00000090470.15	PDCD7	-0.157784	0.0392361	nochange	-0.192015	0.00464598	nochange	-0.528797	5.58e-14	nochange
ENSG00000090487.11	SPG21	0.106009	0.107315	nochange	0.137711	0.0185393	nochange	-0.176901	0.0038733	nochange
ENSG00000090512.11	FETUB	NA	NA	nochange	NA	NA	nochange	NA	NA	nochange
ENSG00000090520.11	DNAJB11	-0.0107661	0.883665	nochange	-0.0679496	0.263068	nochange	-0.178818	0.00345568	nochange
ENSG00000090530.10	P3H2	-0.0158214	0.9799	nochange	-1.01023	0.166639	nochange	-2.84681	0.00710374	down
ENSG00000090534.20	THPO	0.0823463	0.885452	nochange	0.359646	0.487686	nochange	1.59511	0.000173011	up
ENSG00000090539.15	CHRD	-0.130719	0.488692	nochange	0.622414	9.02e-06	nochange	2.38883	6.33e-122	up
ENSG00000090554.13	FLT3LG	-0.637022	0.204381	nochange	-0.112256	0.803713	nochange	0.361689	0.396952	nochange
ENSG00000090565.16	RAB11FIP3	0.0519545	0.44704	nochange	0.0581285	0.32372	nochange	0.207058	0.000293436	nochange
ENSG00000090581.10	GNPTG	0.0921125	0.401707	nochange	0.0979792	0.302253	nochange	-0.0192862	0.846486	nochange
ENSG00000090612.21	ZNF268	0.146093	0.119541	nochange	0.167817	0.0370738	nochange	0.354561	5.27e-06	nochange
ENSG00000090615.15	GOLGA3	0.0271383	0.555633	nochange	-0.0466897	0.234497	nochange	-0.241896	2.86e-09	nochange
ENSG00000090621.14	PABPC4	-0.0128683	0.708941	nochange	-0.131737	2.89e-06	nochange	-0.95361	1.2e-191	nochange
ENSG00000090659.18	CD209	NA	NA	nochange	NA	NA	nochange	2.67209	0.584785	nochange
ENSG00000090661.12	CERS4	NA	NA	nochange	NA	NA	nochange	NA	NA	nochange
ENSG00000090674.16	MCOLN1	0.176278	0.0669621	nochange	-0.10233	0.252674	nochange	-0.399531	1.53e-05	nochange
ENSG00000090686.15	USP48	0.0603124	0.223849	nochange	-0.0524788	0.225431	nochange	-0.0939902	0.0397803	nochange
ENSG00000090776.6	EFNB1	-0.10978	0.546308	nochange	-0.174403	0.285853	nochange	-1.18401	3.13e-09	down
ENSG00000090857.13	PDPR	0.176761	0.000261685	nochange	-0.0280532	0.510484	nochange	-0.242968	7.36e-08	nochange
ENSG00000090861.15	AARS	0.0487714	0.250044	nochange	0.0083252	0.818073	nochange	-0.0204159	0.57132	nochange
ENSG00000090863.11	GLG1	0.0964965	0.0171531	nochange	0.237144	2.04e-12	nochange	0.335687	2.33e-23	nochange
ENSG00000090889.12	KIF4A	0.0123362	0.840559	nochange	-0.1493	0.00658253	nochange	-2.18716	1.69e-175	down
ENSG00000090905.19	TNRC6A	-0.128223	0.000481526	nochange	-0.0782574	0.010028	nochange	-0.205846	1.18e-10	nochange
ENSG00000090924.15	PLEKHG2	0.32127	1.56e-10	nochange	0.389852	3.42e-20	nochange	0.617319	1.72e-50	nochange
ENSG00000090932.10	DLL3	0.389651	1.43e-07	nochange	0.983772	2.16e-66	nochange	1.77846	8.11e-279	up
ENSG00000090971.5	NAT14	-0.0540274	0.764333	nochange	-0.0307681	0.837394	nochange	0.64732	2.43e-06	nochange
ENSG00000090975.12	PITPNM2	-0.133206	0.272347	nochange	-0.769701	5.82e-11	nochange	-0.317318	0.00376535	nochange
ENSG00000090989.18	EXOC1	0.143138	0.102053	nochange	0.251333	0.000707053	nochange	0.660001	8.37e-22	nochange
ENSG00000091009.8	RBM27	-0.159474	0.00327421	nochange	-0.113534	0.0141741	nochange	-0.541087	1.06e-27	nochange
ENSG00000091010.6	POU4F3	-1.84959	0.367422	nochange	-1.04603	0.578605	nochange	-1.63955	0.478309	nochange
ENSG00000091039.17	OSBPL8	-0.0419604	0.303398	nochange	-0.029624	0.351366	nochange	-0.26596	1.24e-15	nochange
ENSG00000091073.19	DTX2	-0.510961	0.0150468	nochange	-0.210313	0.239343	nochange	-0.111907	0.53385	nochange
ENSG00000091106.19	NLRC4	3.73747	0.194413	nochange	NA	NA	nochange	3.64486	0.294673	nochange
ENSG00000091127.14	PUS7	-0.0246822	0.580995	nochange	-0.152797	0.000108823	nochange	-1.31129	5.06e-172	down
ENSG00000091128.13	LAMB4	1.55649	0.290602	nochange	0.180123	0.930356	nochange	2.37748	0.083417	nochange
ENSG00000091129.20	NRCAM	-0.179791	0.00910452	nochange	-0.876871	8.02e-45	nochange	0.190804	0.000347484	nochange
ENSG00000091136.14	LAMB1	0.0644983	0.0444298	nochange	-0.12044	5.56e-06	nochange	-0.499353	6.55e-67	nochange
ENSG00000091137.13	SLC26A4	0.193045	0.861994	nochange	-0.0579618	0.961458	nochange	0.0596061	0.963831	nochange
ENSG00000091138.12	SLC26A3	NA	NA	nochange	NA	NA	nochange	NA	NA	nochange
ENSG00000091140.14	DLD	-0.00916993	0.841228	nochange	0.0127957	0.741386	nochange	-0.264046	5.61e-11	nochange
ENSG00000091157.13	WDR7	0.0438971	0.480106	nochange	-0.0167442	0.753296	nochange	0.231627	6.31e-06	nochange
ENSG00000091164.13	TXNL1	0.0525889	0.35883	nochange	0.0631128	0.197436	nochange	-0.27546	6.33e-08	nochange
ENSG00000091181.19	IL5RA	-1.58799	0.594076	nochange	-2.8018	0.479067	nochange	-1.34122	0.698283	nochange
ENSG00000091262.15	ABCC6	-0.453843	0.672844	nochange	-0.991257	0.418162	nochange	-0.228103	0.841445	nochange
ENSG00000091317.8	CMTM6	0.137811	0.107842	nochange	0.143696	0.0491434	nochange	-0.291166	0.000230355	nochange
ENSG00000091409.15	ITGA6	0.162758	0.656838	nochange	0.203424	0.551096	nochange	2.3853	1.1e-26	up
ENSG00000091428.18	RAPGEF4	-0.628686	0.092778	nochange	-0.863653	0.0185322	nochange	2.74156	4.03e-51	up
ENSG00000091436.17	MAP3K20	0.0704791	0.417355	nochange	-0.266308	0.000726113	nochange	-1.15438	2.53e-35	down
ENSG00000091482.8	SMPX	NA	NA	nochange	NA	NA	nochange	4.22076	0.149961	nochange
ENSG00000091483.6	FH	-0.0295357	0.607739	nochange	-0.0664864	0.182708	nochange	-0.577991	9.79e-25	nochange
ENSG00000091490.11	SEL1L3	-0.271443	0.281453	nochange	-1.0179	0.000128737	down	-0.0485381	0.828211	nochange
ENSG00000091513.16	TF	0.537664	0.318073	nochange	0.723456	0.148989	nochange	2.19277	2.86e-08	up
ENSG00000091527.15	CDV3	-0.0587634	0.106171	nochange	-0.144715	2.47e-06	nochange	-0.652425	8.1e-85	nochange
ENSG00000091536.19	MYO15A	-0.48174	0.66776	nochange	0.295738	0.767747	nochange	3.05665	2.01e-07	up
ENSG00000091542.9	ALKBH5	-0.0477587	0.229332	nochange	-0.116242	0.000842504	nochange	-0.472485	2.04e-39	nochange
ENSG00000091583.11	APOH	NA	NA	nochange	NA	NA	nochange	NA	NA	nochange
ENSG00000091592.16	NLRP1	0.573091	0.148075	nochange	0.776446	0.0293598	nochange	1.94154	1.06e-11	up
ENSG00000091622.16	PITPNM3	0.344967	0.169603	nochange	0.585867	0.0068504	nochange	2.57369	3.03e-68	up
ENSG00000091640.8	SPAG7	0.00291828	0.97612	nochange	0.0293035	0.727485	nochange	0.088269	0.301553	nochange
ENSG00000091651.9	ORC6	0.0438345	0.472962	nochange	-0.233087	0.000121561	nochange	-2.16497	1.78e-179	down
ENSG00000091656.18	ZFHX4	-0.0464494	0.463055	nochange	0.270937	1.14e-07	nochange	1.55718	0	up
ENSG00000091664.8	SLC17A6	1.99329	0.470354	nochange	1.22429	0.733442	nochange	2.55057	0.364936	nochange
ENSG00000091704.10	CPA1	1.8165	0.129824	nochange	2.93737	0.0023364	up	5.13706	9.75e-14	up
ENSG00000091732.16	ZC3HC1	-0.0687455	0.412536	nochange	0.0679546	0.331013	nochange	-0.560986	8.3e-13	nochange
ENSG00000091831.23	ESR1	NA	NA	nochange	2.59862	0.595549	nochange	2.61715	0.592836	nochange
ENSG00000091844.8	RGS17	0.230045	0.177704	nochange	0.314134	0.0332327	nochange	0.569657	6.07e-05	nochange
ENSG00000091879.13	ANGPT2	0.663203	0.000345593	nochange	1.09729	2.73e-13	up	1.54749	8.29e-29	up
ENSG00000091947.10	TMEM101	-0.546797	0.279733	nochange	-0.520454	0.282714	nochange	-0.40286	0.424987	nochange
ENSG00000091972.18	CD200	-0.142849	0.0399823	nochange	0.0164438	0.77602	nochange	0.33212	1.41e-09	nochange
ENSG00000091986.15	CCDC80	-0.456769	0.422578	nochange	-1.08175	0.048583	nochange	-1.02496	0.0753968	nochange
ENSG00000092009.10	CMA1	NA	NA	nochange	NA	NA	nochange	NA	NA	nochange
ENSG00000092010.15	PSME1	-0.155183	0.322187	nochange	-0.117457	0.386431	nochange	0.931189	6.39e-17	nochange
ENSG00000092020.10	PPP2R3C	0.120178	0.229829	nochange	0.108405	0.209111	nochange	-0.43687	1.21e-05	nochange
ENSG00000092036.18	HAUS4	0.157778	0.153003	nochange	0.0504945	0.588653	nochange	-1.33423	4.71e-29	down
ENSG00000092051.17	JPH4	-0.152035	0.00687607	nochange	0.153115	0.0013332	nochange	0.497785	1.14e-29	nochange
ENSG00000092054.13	MYH7	-0.000839684	0.999842	nochange	-1.21588	0.807593	nochange	1.80244	0.593477	nochange
ENSG00000092067.5	CEBPE	NA	NA	nochange	NA	NA	nochange	NA	NA	nochange
ENSG00000092068.20	SLC7A8	-1.03013	0.755518	nochange	-2.24574	0.637501	nochange	-0.808466	0.83643	nochange
ENSG00000092094.11	OSGEP	0.269467	0.00267533	nochange	0.0196664	0.804563	nochange	-0.170338	0.042375	nochange
ENSG00000092096.16	SLC22A17	-0.0124135	0.867226	nochange	-0.270917	4e-05	nochange	0.417666	1.44e-12	nochange
ENSG00000092098.17	RNF31	0.328473	0.000629933	nochange	0.127849	0.119653	nochange	0.176637	0.0321202	nochange
ENSG00000092108.20	SCFD1	0.0648952	0.421438	nochange	0.0633308	0.354737	nochange	-0.16684	0.0205651	nochange
ENSG00000092140.16	G2E3	-0.056326	0.398779	nochange	-0.0160837	0.777685	nochange	-0.73101	1.06e-28	nochange
ENSG00000092148.13	HECTD1	0.0363312	0.277469	nochange	-0.00394149	0.88703	nochange	-0.168686	4.95e-09	nochange
ENSG00000092199.17	HNRNPC	-0.122393	3.36e-07	nochange	-0.0761038	3.59e-05	nochange	-0.583183	3.51e-175	nochange
ENSG00000092200.12	RPGRIP1	1.62282	0.289613	nochange	0.535908	0.777893	nochange	1.40717	0.406423	nochange
ENSG00000092201.10	SUPT16H	-0.0689811	0.0306334	nochange	-0.235741	3.35e-17	nochange	-1.11214	2.72e-257	down
ENSG00000092203.14	TOX4	0.0217004	0.731893	nochange	0.0349297	0.515349	nochange	-0.061406	0.247727	nochange
ENSG00000092208.17	GEMIN2	0.0680096	0.610962	nochange	0.0424868	0.711931	nochange	-0.723407	2.6e-07	nochange
ENSG00000092295.12	TGM1	0.367727	0.459096	nochange	0.434866	0.354839	nochange	0.34993	0.48663	nochange
ENSG00000092330.18	AL096870.1	-0.0286129	0.77522	nochange	0.132924	0.105054	nochange	0.113944	0.168703	nochange
ENSG00000092345.13	DAZL	NA	NA	nochange	NA	NA	nochange	NA	NA	nochange
ENSG00000092377.14	TBL1Y	0.473392	0.530417	nochange	1.32178	0.0374259	nochange	1.97504	0.000512512	up
ENSG00000092421.16	SEMA6A	-0.0599989	0.217677	nochange	0.500243	1.66e-35	nochange	0.77196	3.13e-99	nochange
ENSG00000092439.16	TRPM7	0.191946	0.000215723	nochange	0.0927815	0.0473433	nochange	-0.331899	1.81e-11	nochange
ENSG00000092445.12	TYRO3	-0.112684	0.142048	nochange	-0.861027	1.99e-30	nochange	-2.03852	3.91e-109	down
ENSG00000092470.12	WDR76	0.148208	0.0119575	nochange	-0.182105	0.000736387	nochange	-2.04739	3.25e-177	down
ENSG00000092529.24	CAPN3	-0.425176	0.628224	nochange	0.287073	0.701928	nochange	2.16163	4.56e-05	up
ENSG00000092531.10	SNAP23	-0.375474	0.000335039	nochange	-0.241967	0.00627833	nochange	-1.47607	4.7e-41	down
ENSG00000092607.15	TBX15	1.51675	0.606986	nochange	-1.3122	0.792421	nochange	1.11412	0.787463	nochange
ENSG00000092621.12	PHGDH	-0.120841	0.065279	nochange	-0.333179	2.35e-08	nochange	-0.780228	1.66e-34	nochange
ENSG00000092758.18	COL9A3	-0.881168	0.0730696	nochange	-0.563802	0.218972	nochange	0.692916	0.0619444	nochange
ENSG00000092820.18	EZR	0.186164	0.000269478	nochange	0.23939	2.79e-08	nochange	1.46316	0	up
ENSG00000092841.18	MYL6	0.0671824	0.220376	nochange	-0.0696786	0.0969254	nochange	0.0410651	0.319768	nochange
ENSG00000092847.12	AGO1	0.0739567	0.0389341	nochange	0.317213	8.5e-46	nochange	0.728501	1.55e-238	nochange
ENSG00000092850.12	TEKT2	0.197163	0.756539	nochange	0.568692	0.330479	nochange	2.09292	1.78e-06	up
ENSG00000092853.14	CLSPN	0.127479	0.000336666	nochange	-0.317664	1.02e-21	nochange	-2.83452	0	down
ENSG00000092871.16	RFFL	0.0418272	0.73196	nochange	0.0562478	0.598083	nochange	0.354805	0.00038631	nochange
ENSG00000092929.11	UNC13D	-0.0706743	0.866635	nochange	0.198509	0.599349	nochange	1.74832	3.93e-10	up
ENSG00000092931.11	MFSD11	0.207601	0.0110412	nochange	0.16276	0.0211836	nochange	0.347658	5.45e-07	nochange
ENSG00000092964.18	DPYSL2	-0.166886	1.93e-11	nochange	-0.144934	8.88e-14	nochange	-0.529323	2.21e-135	nochange
ENSG00000092969.12	TGFB2	0.651379	3.02e-91	nochange	1.43443	0	up	2.33895	0	up
ENSG00000092978.11	GPATCH2	-0.0144448	0.867897	nochange	0.0473568	0.524226	nochange	0.240291	0.000830834	nochange
ENSG00000093000.19	NUP50	-0.0362656	0.369118	nochange	-0.218006	1.51e-09	nochange	-0.944334	7.7e-129	nochange
ENSG00000093009.9	CDC45	0.198858	0.00117101	nochange	0.00550071	0.919292	nochange	-2.18623	1.55e-171	down
ENSG00000093010.13	COMT	0.0808203	0.316017	nochange	-0.0106342	0.881584	nochange	0.193279	0.00594638	nochange
ENSG00000093072.18	ADA2	0.873177	0.496117	nochange	1.65806	0.142773	nochange	4.44095	1.12e-10	up
ENSG00000093134.14	VNN3	NA	NA	nochange	NA	NA	nochange	NA	NA	nochange
ENSG00000093144.19	ECHDC1	-0.00896005	0.890526	nochange	0.0138	0.803714	nochange	-0.428955	9.84e-13	nochange
ENSG00000093167.18	LRRFIP2	0.0632145	0.402625	nochange	0.0943462	0.142361	nochange	-0.0513364	0.437111	nochange
ENSG00000093183.14	SEC22C	-0.0775933	0.397635	nochange	0.0116565	0.877004	nochange	-0.239969	0.00281231	nochange
ENSG00000093217.10	XYLB	0.102873	0.410829	nochange	-0.156002	0.167409	nochange	-0.761699	3.71e-09	nochange
ENSG00000094631.20	HDAC6	0.110599	0.0905819	nochange	0.0325779	0.567467	nochange	0.653648	3.18e-37	nochange
ENSG00000094661.3	OR1I1	2.41335	0.588614	nochange	NA	NA	nochange	NA	NA	nochange
ENSG00000094755.17	GABRP	NA	NA	nochange	NA	NA	nochange	NA	NA	nochange
ENSG00000094796.5	KRT31	2.41335	0.588614	nochange	NA	NA	nochange	NA	NA	nochange
ENSG00000094804.12	CDC6	-0.0299481	0.420249	nochange	-0.367084	5.17e-29	nochange	-3.28946	0	down
ENSG00000094841.14	UPRT	0.366658	0.0499781	nochange	0.435404	0.00586874	nochange	0.620072	6.14e-05	nochange
ENSG00000094880.11	CDC23	0.0392677	0.535184	nochange	-0.0879101	0.105109	nochange	-0.912157	2.59e-50	nochange
ENSG00000094914.13	AAAS	-0.017273	0.775502	nochange	-0.0466115	0.381708	nochange	-0.720001	6.71e-35	nochange
ENSG00000094916.16	CBX5	-0.116956	2.12e-08	nochange	-0.287447	5.7e-80	nochange	-0.991506	0	nochange
ENSG00000094963.14	FMO2	NA	NA	nochange	1.67649	0.736979	nochange	3.22068	0.420604	nochange
ENSG00000094975.14	SUCO	0.0539679	0.435969	nochange	0.154891	0.00746925	nochange	0.0247275	0.676539	nochange
ENSG00000095002.14	MSH2	0.0274328	0.533836	nochange	-0.157748	4.66e-05	nochange	-1.12357	2.13e-139	down
ENSG00000095015.6	MAP3K1	-0.29155	0.0194951	nochange	-0.245662	0.0262373	nochange	-0.63919	3.02e-08	nochange
[truncated: 17,910 more rows]

## Sheet: Fig. 6a, s8a-b
CHP134
Mouse ID	1Treatment Group	Reason Off Study	Tx Duration (Days)	2Enrollment	Course 1 wk 1	Course 1 wk 2	Course 1 wk 3	Course 2 wk 1	Course 2 wk 2	Course 2 wk 3	Course 3 wk 1	Course 3 wk 2	Course 3 wk 3	Course 4 wk 1	Course 4 wk 2	Course 4 wk 3
L49	CONTROL	Tumor >20%	24	16200000	178000000	877000000	1220000000	647000000	x	x	x	x	x	x	x	x
L55	CONTROL	Tumor >20%	33	17200000	128000000	667000000	133000000	594000000	364000000	x	x	x	x	x	x	x
L59	CONTROL	Tumor >20%	29	13600000	75200000	409000000	249000000	653000000	x	x	x	x	x	x	x	x
L60	CONTROL	Tumor >20%	37	12200000	61700000	439000000	934000000	599000000	454000000	x	x	x	x	x	x	x
L73	CONTROL	Tumor >20%	29	15600000	126000000	815000000	329000000	447000000	x	x	x	x	x	x	x	x
L51	IRN + TMZ	Tumor >20%	82	18200000	31800000	34800000	279000000	139000000	108000000	271000000	212000000	145000000	1390000000	11900000	2000000000	1290000000
L58	IRN + TMZ	Tumor >20%	58	15600000	27800000	28100000	94300000	109000000	345000000	153000000	361000000	703000000	x	x	x	x
L62	IRN + TMZ	Completed Therapy	84	17100000	26400000	21100000	14400000	41600000	2200000	7620000	12800000	442000	225000	1590	1040	1300
L74	IRN + TMZ	Tumor >20%	60	9640000	16100000	12200000	29200000	103000000	151000000	137000000	190000000	187000000	1350000000	x	x	x
L75	IRN + TMZ	Completed Therapy	84	5510000	18500000	2920000	47400000	51000000	10900000	17100000	41700000	1110000	3570000	1130000	965	32500
Mouse ID	1Treatment Group	Reason Off Study	Tx Duration (Days)	2Enrollment	Course 1 wk 1	Course 1 wk 2	Course 1 wk 3	Course 1 wk 4	Course 2 wk 1	Course 2 wk 2	Course 2 wk 3	Course 2 wk 4	Course 3 wk 1	Course 3 wk 2	Course 3 wk 3	Course 3 wk 4
L45	RETINOIC ACID	Completed Therapy	84	11700000	89600000	147000000	23100000	67400000	98300000	56700000	69800000	58400000	127000000	120000000	10000000	135000
L54	RETINOIC ACID	Tumor >20%	37	17000000	117000000	558000000	684000000	389000000	964000000	x	x	x	x	x	x	x
L56	RETINOIC ACID	Tumor >20%	29	19300000	93200000	458000000	621000000	366000000	x	x	x	x	x	x	x	x
L61	RETINOIC ACID	Tumor >20%	37	457000	170000000	446000000	252000000	138000000	515000000	x	x	x	x	x	x	x
L72	RETINOIC ACID	Tumor >20%	29	17700000	230000000	933000000	413000000	229000000	x	x	x	x	x	x	x	x
BEC2
Mouse ID	1Treatment Group	Reason Off Study	Tx Duration (Days)	2Enrollment	Course 1 wk 1	Course 1 wk 2	Course 1 wk 3	Course 2 wk 1	Course 2 wk 2	Course 2 wk 3	Course 3 wk 1	Course 3 wk 2	Course 3 wk 3	Course 4 wk 1	Course 4 wk 2	Course 4 wk 3
L05	CONTROL	Tumor >20%	17	10300000	97300000	4500000	x	x	x	x	x	x	x	x	x	x
L09	CONTROL	Tumor >20%	17	11100000	66800000	262000000	x	x	x	x	x	x	x	x	x	x
L19	CONTROL	Tumor >20%	17	10700000	78800000	68500000	x	x	x	x	x	x	x	x	x	x
L36	CONTROL	Tumor >20%	17	25300000	223000000	196000000	x	x	x	x	x	x	x	x	x	x
L07	IRN + TMZ	Tumor >20%	24	10400000	137000000	114000000	1620000000	55900000	x	x	x	x	x	x	x	x
L16	IRN + TMZ	Tumor >20%	22	920000	48300000	67500000	49500000	x	x	x	x	x	x	x	x	x
L23	IRN + TMZ	Tumor >20%	22	15000000	96500000	103000000	828000000	x	x	x	x	x	x	x	x	x
L37	IRN + TMZ	Tumor >20%	60	23700000	40500000	7320000	82400000	23000000	32300000	42400000	73000000	28600000	385000000	x	x	x
L39	IRN + TMZ	Tumor >20%	19	38200000	80900000	105000000	182000000	x	x	x	x	x	x	x	x	x
Mouse ID	1Treatment Group	Reason Off Study	Tx Duration (Days)	2Enrollment	Course 1 wk 1	Course 1 wk 2	Course 1 wk 3	Course 1 wk 4	Course 2 wk 1	Course 2 wk 2	Course 2 wk 3	Course 2 wk 4	Course 3 wk 1	Course 3 wk 2	Course 3 wk 3	Course 3 wk 4
L08	RETINOIC ACID	Severely Ulcerated Tumor	12	13600000	185000000	1050000000	x	x	x	x	x	x	x	x	x	x
L12	RETINOIC ACID	Tumor >20%	12	20500000	72900000	306000000	x	x	x	x	x	x	x	x	x	x
L22	RETINOIC ACID	Severely Ulcerated Tumor	12	17400000	152000000	1340000	x	x	x	x	x	x	x	x	x	x
L35	RETINOIC ACID	Severely Ulcerated Tumor	19	16100000	150000000	412000000	218000000	x	x	x	x	x	x	x	x	x
Censored Mice
L21	CONTROL	Moribund	0	12700000	x	x	x	x	x	x	x	x	x	x	x	x
L02	RETINOIC ACID	Found Dead	15	44900000	320000000	340000000	x	x	x	x	x	x	x	x	x	x
L13	EVEROLIMUS	Found Dead	19	22800000	380000000	49100	x	x	x	x	x	x	x	x	x	x
L34	RETINOIC ACID + EVEROLIMUS	Found Dead	16	30100000	142000000	37600000	x	x	x	x	x	x	x	x	x	x

## Sheet: Fig. 6c,e,f,i,k,l
Figure 6k																		Figure 6c
Vehicle																		GeneID	type	TPM
RA (uM)	25	8.33333	2.77778	0.925926	0.308642	0.102881	0.0342936	0.0114312	0.00381039	0.00127013	0.000423377	0.000141126	0					ID1	Cell_0	97.135
	0.123997	0.277486	0.488182	1.24473	3.9613	11.813	22.9939	32.7945	38.9648	50.9268	55.611	66.2774	96.6435					ID1	Cell_6	2.015
	0.115368	0.287943	0.619507	1.61344	4.46998	12.8351	28.0563	35.251	40.8423	52.1761	59.3521	69.8652	100.853					ID1	PDX_base	1.38
	0.149669	0.506378	0.641787	1.53621	4.5294	13.1947	28.3664	33.797	38.5568	49.9574	59.9556	63.433	102.504					ID1	PDX_drug	3.34
Average	0.129678	0.357269	0.583159	1.46479	4.32023	12.6143	26.4722	33.9475	39.4546	51.0201	58.3062	66.5252	100					ID2	Cell_0	48.775
stdev	0.0178422	0.129238	0.083003	0.194455	0.312256	0.716791	3.01627	1.23516	1.21896	1.11228	2.35354	3.22326	3.02176					ID2	Cell_6	5.665
																		ID2	PDX_base	18.51
BMP1																		ID2	PDX_drug	20.285
RA (uM)	25	8.33333	2.77778	0.925926	0.308642	0.102881	0.0342936	0.0114312	0.00381039	0.00127013	0.000423377	0.000141126	0					ID3	Cell_0	179.68
	0.0939868	0.260781	0.774247	1.38001	4.99186	12.3291	24.7883	32.7559	40.8609	48.9127	59.3328	65.041	97.1484					ID3	Cell_6	34.26
	0.0767374	0.274731	0.704416	1.70833	6.10895	14.2102	28.4015	32.5594	39.9436	51.1392	58.5804	71.7569	99.5487					ID3	PDX_base	1.77
	0.12886	0.338608	0.875072	1.72337	5.79692	15.8347	25.0463	30.4635	42.3005	48.4434	56.5558	71.6097	103.303					ID3	PDX_drug	2.41
Average	0.0998613	0.291373	0.784578	1.6039	5.63258	14.1247	26.0787	31.9263	41.035	49.4984	58.1563	69.4692	100					ID4	Cell_0	3.925
stdev	0.0265531	0.0414965	0.0857959	0.19404	0.576392	1.75433	2.01572	1.27057	1.18804	1.44018	1.43623	3.83565	3.10191					ID4	Cell_6	1.6
ttest	0.181752	0.447755	0.0431375	0.429952	0.0256427	0.239575	0.860116	0.119393	0.183082	0.221095	0.929502	0.366342
																		ID4	PDX_base	0.72
BMP2																		ID4	PDX_drug	0.67
RA (uM)	25	8.33333	2.77778	0.925926	0.308642	0.102881	0.0342936	0.0114312	0.00381039	0.00127013	0.000423377	0.000141126	0
	-0.108671	-0.0696749	-0.076189	-0.00048187	0.105012	1.22663	4.14815	4.24479	6.27839	8.06838	10.0636	15.9446	99.1108					Figure 6e
	-0.0786876	-0.0691751	-0.0386567	-0.0221482	0.101871	1.05232	2.32624	5.23816	6.83756	8.44051	12.1045	18.228	101.289					ID	Description	GeneRatio	BgRatio	pvalue	p.adjust	qvalue	geneID	Count
	-0.0670513	-0.0544156	-0.048187	-0.0137244	0.186912	1.15221	3.16159	5.0185	6.05497	9.30315	11.2997	17.6073	99.6003					Neuroactive ligand-receptor interaction	Neuroactive ligand-receptor interaction	111/2323	272/9813	1.56721e-10	1.9167e-07	1.75693e-07	TBXA2R/GIPR/PRSS3/PTGER3/CALCRL/TACR2/CHRNA3/OPRK1/P2RX7/BDKRB1/NTSR1/CHRNA4/GLRA2/GPR50/BRS3/HTR2A/MLNR/LHB/GRIN2D/CRHR2/CHRNE/GNRHR/P2RX3/GLP1R/GABRG2/PRLR/NR3C1/TACR1/KISS1R/GRIN3B/CHRNB4/PRLHR/CRHR1/CHRNA2/HCRTR1/PTGFR/GPR83/GRM4/OPRL1/NPBWR2/AVPR2/MCHR1/MAS1/FSHB/NMUR2/CHRM3/MTNR1B/APLNR/P2RX4/CHRND/HTR2B/EDNRB/CHRNA1/LPAR6/AGTR1/GLRA3/GABRB2/HTR2C/HTR7/NPFFR1/DRD2/GRIK4/ADRA2A/THRB/GABRA2/C…	111
Average	-0.0848032	-0.0644219	-0.0543442	-0.0121181	0.131265	1.14372	3.21199	4.83382	6.39031	8.60401	11.1559	17.26	100					Calcium signaling pathway	Calcium signaling pathway	75/2323	178/9813	3.06456e-08	1.87398e-05	1.71777e-05	CD38/CACNA1G/TBXA2R/NOS2/PTGER3/CAMK2B/GNA15/SPHK2/ERBB3/CAMK2A/PRKACA/ATP2A3/TACR2/ADCY2/GNA11/P2RX7/NOS1/ITPR3/SLC8A3/BDKRB1/NTSR1/TNNC2/CACNA1F/HTR2A/GRIN2D/BST1/P2RX3/PDGFRB/TACR1/PLCD4/PTGFR/PRKCG/ADCY4/CHRM3/PDGFRA/P2RX4/HTR2B/EDNRB/ITPKA/PLCB2/PLCE1/MYLK3/CACNA1A/AGTR1/EGFR/HTR2C/HTR7/PLCB3/CYSLTR2/CAMK4/ADCY8/GNA14/ATP2B2/CACNA1D/CALM3/GRIN2C/PLCD3/ADCY9/PHKG1/NOS3/AVPR1A/CHRM1/GRM5/TACR3…	75
stdev	0.0214731	0.00866926	0.019509	0.0109221	0.0482174	0.0874656	0.912003	0.521799	0.403121	0.633412	1.02803	1.18064	1.14268					Neuronal system	Neuronal system	104/2323	283/9813	3.81104e-07	0.000155363	0.000142412	ABCC8/SLC6A13/KCNG1/RASGRF1/CAMK2B/ABCC9/GNB5/CHAT/CAMK2A/PANX2/ACTN2/ADCY2/SLC1A3/CHRNA3/KCNN2/ACHE/KCNH4/HCN2/KCNK10/CHRNA4/NCALD/KCNN4/STX10/GRIN2D/STX1A/SLC1A1/CHRNE/ALDH2/GNB3/RASGRF2/GABRG2/KCNQ4/CHRNB4/CHRNA2/KCNS1/PRKCG/GNG13/GNG11/GAD1/ADCY4/KCNC3/SLC6A11/GLS2/CHRND/PLCB2/CHRNA1/HCN4/CACNA1A/SLC6A3/CACNG8/KCNH1/KCNN3/GRIP2/GABRB2/GRIK4/PLCB3/GABRA2/CAMK4/ADCY8/GRIP1/KCNS2/GJD2/AP2M1/GRIN…	104
ttest	0.000184389	0.00486869	0.000205112	0.000194046	2.13071e-05	1.03793e-05	0.000215682	2.98541e-06	1.51051e-06	5.51745e-07	5.83005e-06	1.55458e-05
																		Focal adhesion	Focal adhesion	88/2323	233/9813	7.8792e-07	0.00021571	0.000197729	BAD/ITGA3/ITGA2B/IGF1/BIRC3/VCL/FLT4/BCAR1/LAMA3/LAMC2/RASGRF1/TNK2/TESK2/ACTN1/ACTN2/ARAF/COL5A3/COL4A4/PXN/LAMB4/ITGA6/PDGFB/PTK6/MYL9/LAMA1/FLT1/MET/MAP2K6/CCND1/CCND3/VEGFA/LAMA4/PDGFRB/ITGA4/TNR/SPP1/PGF/TNN/PRKCG/ELK1/FLNC/ACTN4/COL5A1/PAK4/PDGFRA/COL4A2/ITGA7/CHAD/TLN1/THBS1/PAK6/ITGAV/IGF1R/MYLK3/MAPK4/EGFR/SHC3/VEGFC/PELO/SHC1/ITGA5/COL6A3/ITGA2/COL1A2/MAPK7/TNXB/RAC3/ITGAM/PDGFD/PIK3CD/…	88
BMP4																		Axon guidance	Axon guidance	115/2323	325/9813	8.81888e-07	0.00021571	0.000197729	PLXND1/ITGA2B/CACNA1G/SCN4A/SEMA3G/SEMA3B/CNTN1/EPHA3/NTN1/SPTB/TRPC5/SEMA3C/PLXNA2/FGFR1/DNM2/COL4A4/SEMA5B/NRCAM/COL9A3/SEMA4G/ABLIM1/NRP1/EFNA2/MYH9/NFATC2/MYL9/LAMA1/CACNA1F/MET/EPHB6/LIMK1/SH3GL2/UNC5B/PFN1/COL9A1/EPHA4/ARTN/CXCR4/NCAN/COL5A1/PAK4/NFATC1/TRPC4/MYH11/CHL1/COL4A2/EPHA7/PLXNC1/SCN2A/SCN7A/TLN1/CD72/PAK6/SPTBN5/ITGAV/EPHA2/EPHA5/MYO10/EGFR/EPHA1/MSN/ARHGAP39/NCAM1/SCN2B/ANK3/DPY…	115
RA (uM)	25	8.33333	2.77778	0.925926	0.308642	0.102881	0.0342936	0.0114312	0.00381039	0.00127013	0.000423377	0.000141126	0					ECM-receptor interaction	ECM-receptor interaction	40/2323	84/9813	1.2998e-06	0.000264942	0.000242857	ITGA3/ITGA2B/LAMA3/LAMC2/COL5A3/COL4A4/LAMB4/ITGA6/LAMA1/LAMA4/ITGA4/SDC1/TNR/SPP1/TNN/SV2C/COL5A1/COL4A2/ITGA7/CHAD/THBS1/ITGAV/HSPG2/ITGA5/SDC3/COL6A3/ITGA2/COL1A2/TNXB/SDC2/GP1BA/SV2B/THBS2/COL4A1/AGRN/LAMA2/LAMB3/COL5A2/COL6A6/ITGA1	40
	-0.115149	-0.0841475	-0.0878382	-0.0175733	0.0907339	0.488589	1.13273	2.04543	2.59994	3.87084	5.77077	9.17378	95.0141					Pathways in cancer	Pathways in cancer	113/2323	325/9813	2.89893e-06	0.000506485	0.000464265	BAD/WNT16/DVL2/ITGA3/ITGA2B/NOS2/IGF1/BIRC3/DAPK2/KITLG/LAMA3/LAMC2/CASP8/SPI1/FGFR2/FGFR3/FGF22/GLI2/WNT8B/RARB/FGFR1/ARAF/COL4A4/TRAF5/GSTP1/MECOM/WNT11/BAX/LAMB4/ITGA6/FH/PDGFB/NFKBIA/E2F1/LAMA1/CCNE1/PIAS4/TGFB1/MET/GLI3/SUFU/ZBTB16/CCND1/WNT5B/VEGFA/LAMA4/PDGFRB/WNT5A/FGF12/WNT6/EPAS1/HDAC1/CSF3R/PGF/CDK2/CDKN1A/WNT1/BMP4/STAT5A/PRKCG/TRAF2/SMO/FGF13/TRAF3/CCNA1/WNT2B/PDGFRA/COL4A2/CDK4/ITGA…	113
	-0.100528	-0.123553	-0.0878382	-0.0526632	0.0181695	0.306695	1.43184	2.14999	3.31991	4.41192	6.81492	9.72877	104.069					BDNF signaling pathway	BDNF signaling pathway	93/2323	261/9813	7.01819e-06	0.00106053	0.000972121	PRSS3/VCL/VCAN/LAMA3/TRAF3IP2/NTHL1/GAL/TRIB2/KIF22/CHRNA3/ABCB1/BAX/CHGB/PTGS1/IL11/ABLIM1/MYH9/SLC7A5/PLAT/TFPI2/HBP1/SERPINE1/GATA3/DKK1/MAP2K6/UGDH/PRPF19/MGP/VEGFA/IGFBP5/FHL2/ID2/GADD45A/PROX1/SPP1/NR4A3/TGFBI/EGR2/P4HA1/CDKN1A/FOSB/GNG11/FLNC/ARPC1B/SH3BP5/PDLIM4/GCH1/RAMP1/PDGFRA/TMOD1/ASCL1/LMO4/PLEKHA6/PLK2/NFIB/ADD3/ADM/SERPINH1/ANK3/CAMK4/PTPRK/NR4A2/PDLIM3/PDIA4/ADAMTS3/HIST1H2BD/VSN…	93
	-0.105639	-0.12872	-0.0796903	-0.0528335	0.108875	0.381105	1.01034	1.82876	3.05971	4.7878	6.51817	10.4258	100.917					RNA polymerase I promoter opening	RNA polymerase I promoter opening	19/2323	31/9813	8.3812e-06	0.00106053	0.000972121	HIST1H2BD/HIST1H2AC/HIST1H2BC/HIST2H2AC/HIST1H2BL/H2AFX/HIST1H2AD/HIST1H2BK/HIST2H2AA3/HIST2H3A/H2BFS/HIST2H4A/HIST1H2BM/HIST1H2BO/HIST1H2BH/HIST1H3A/HIST1H2AJ/HIST1H2AB/HIST1H4A	19
Average	-0.107105	-0.11214	-0.0851222	-0.0410233	0.0725928	0.39213	1.19164	2.00806	2.99319	4.35686	6.36795	9.77613	100					Systemic lupus erythematosus	Systemic lupus erythematosus	56/2323	139/9813	8.75425e-06	0.00106053	0.000972121	ACTN1/ACTN2/CD80/ACTN4/FCGR1A/HIST1H2BD/HIST1H4H/C2/HIST1H2AC/HIST1H2BC/C1S/HIST2H3D/HIST2H2AC/HIST2H2AB/HIST1H2BL/H2AFX/HIST1H2AI/HIST1H2AG/HIST1H2AD/HIST1H3J/HIST1H4J/HIST1H3D/HIST1H2BK/HIST2H3C/HIST2H2AA3/HIST2H2BF/HIST2H3A/HLA-DOA/HLA-DPB1/HLA-DMB/C4A/ACTN3/HIST2H4B/HIST2H4A/HIST2H2AA4/HIST1H2BM/HIST1H3G/HIST1H2BO/HIST1H2AH/HIST1H2AK/HIST1H2BH/HIST1H3A/HIST1H4I/HIST1H2AJ/HIST1H2AL/HIST1H2AE/H…	56
stdev	0.00741993	0.0243794	0.00470418	0.0203085	0.0479969	0.0914466	0.216839	0.163844	0.364564	0.460955	0.538038	0.627366	4.59644
ttest	2.91374e-05	0.00347885	0.000154327	0.000182568	2.01525e-05	8.08258e-06	0.000132262	1.53877e-06	9.85751e-07	2.95048e-07	3.09748e-06	7.41873e-06
BMP7
RA (uM)	25	8.33333	2.77778	0.925926	0.308642	0.102881	0.0342936	0.0114312	0.00381039	0.00127013	0.000423377	0.000141126	0
	-0.0752454	-0.0692051	-0.0555417	-0.01116	0.391715	0.98809	2.57078	6.82934	9.88851	13.9716	16.6228	24.9381	103.476
	-0.0755038	-0.0580451	-0.0132273	0.0104333	0.172617	0.833675	3.26877	6.18291	9.51458	13.0619	16.7612	23.4386	99.2111
	-0.0787662	-0.0604999	-0.0176202	0.0764567	0.250398	0.769315	3.38168	4.59727	7.56718	11.7634	15.6536	22.3188	97.313
Average	-0.0765051	-0.0625834	-0.0287964	0.0252433	0.271577	0.863693	3.07374	5.86984	8.99009	12.9323	16.3459	23.5652	100
stdev	0.00196241	0.00586447	0.023266	0.0456473	0.111074	0.112434	0.439224	1.1485	1.24638	1.10977	0.603496	1.31422	3.15621
ttest	3.76577e-05	0.00492465	0.000251299	0.000236873	2.94958e-05	9.60919e-06	0.000184954	8.61098e-06	7.0979e-06	1.92345e-06	7.43909e-06	2.83206e-05
																Figure 6f
Figure 6l																program	data	meanTPM
		Cell death%			Average	stdev	ttest									1	Human_PDX	14.55
DMSO	Vehicle	8.3682	4.29185	7.35931	6.67312	2.12304										10	Dong	30.7133
	BMP1	10.6145	13.1579	13.7143	12.4956	1.65261										11	Dong	28.8867
	BMP2	5.74713	6.92308	9.20245	7.29089	1.75678										12	BMR	789.617
	BMP4	18.4211	14.8718	7.8125	13.7018	5.40019										12	Human_PDX	19.5533
	BMP7	7.17489	15.1316	10	10.7688	4.03368										13	Human_PDX	4.98
RA	Vehicle	33.3333	24.2982	28.2895	28.6404	4.52775	0.00160151									14	Human_PDX	17.0733
	BMP1	24.1135	23.2082	26.4574	24.593	1.67685	0.000880882									16	Human_PDX	3.69333
	BMP2	78.156	67.92	76.3971	74.1577	5.47313	3.58167e-05									17	Dong	38.93
	BMP4	77.8919	78.7931	75.7459	77.477	1.56543	3.95876e-05									17	Human_PDX	56.9567
	BMP7	73.0573	73.5088	75.2147	73.9269	1.13787	1.28016e-05									19	Dong	26.6167
																2	Dong	12.4567
																21	BMR	220.683
																22	GOSH	21.3633
																24	Dong	43.82
																3	Human_PDX	48.58
Figure 6i																31	Dong	24.37
commsSorted	xNorm	theNames	theText													33	Dong	10.6267
0.0282335	-4.17486	COL3A1	#1: COL3A1													36	BMR	327.38
0.0277043	-3.91756	VCAM1	#2: VCAM1													36	Dong	20.37
0.0261617	-3.79259	TNC	#3: TNC													37	BMR	152.067
0.0261585	-3.70822	LEPR	#4: LEPR													37	Dong	38.1033
0.0253749	-3.64408	ALDH1A3	#5: ALDH1A3													39	GOSH	52.5467
0.0253236	-3.59213	CXCL12	#6: CXCL12													43	BMR	198.983
0.0250917	-3.54837	LUM	#7: LUM													5	GOSH	31.59
0.024045	-3.51051	MMP13	#8: MMP13													5	Human_PDX	14.2433
0.0239263	-3.47709	VEGFC	#9: VEGFC													6	BMR	362.44
0.023833	-3.44716	OLFML2B	#10: OLFML2B													BE2C	CellLine	334.858
0.023732	-3.42002	GHR	#11: GHR													BE2M17	CellLine	183.227
0.0237097	-3.3952	DCN	#12: DCN													CHP134	CellLine	431.875
0.0236336	-3.3723	ANGPTL4	#13: ANGPTL4													CHP212	CellLine	589.064
0.023633	-3.35105	BMP5	#14: BMP5													GIMEN	CellLine	196.295
0.0236129	-3.33121	ESM1	#15: ESM1													IMR5	CellLine	100.168
0.0235603	-3.3126	AC103770.1	#16: AC103770.1													KELLY	CellLine	361.112
0.0228432	-3.29507	C1S	#17: C1S													MHHNB11	CellLine	118.576
0.0228399	-3.2785	FOXC2	#18: FOXC2													NGP	CellLine	370.658
0.0223527	-3.26279	COL1A2	#19: COL1A2													SKNAS	CellLine	1074.79
0.0222565	-3.24784	SVEP1	#20: SVEP1													SKNFI	CellLine	306.363
0.0222235	-3.23358	LRRC15	#21: LRRC15													SKNSH	CellLine	327.668
0.0221304	-3.21995	MGP	#22: MGP													TGW	CellLine	643.772
0.022048	-3.20689	EMP1	#23: EMP1
0.0219786	-3.19436	DAAM2	#24: DAAM2
0.0217582	-3.18231	GJA1	#25: GJA1
0.0206631	-3.17071	LPL	#26: LPL
0.0205225	-3.15952	TF	#27: TF
0.02045	-3.14871	CDH11	#28: CDH11
0.0203279	-3.13826	CYP26B1	#29: CYP26B1
0.0198992	-3.12813	AL157392.1	#30: AL157392.1
0.0198209	-3.11832	IRX3	#31: IRX3
0.0197957	-3.1088	SLC22A3	#32: SLC22A3
0.0197464	-3.09956	ADAMTS1	#33: ADAMTS1
0.0196459	-3.09057	LINC01733	#34: LINC01733
0.0196323	-3.08182	SIX1	#35: SIX1
0.0196141	-3.07331	AC025165.1	#36: AC025165.1
0.0194765	-3.06501	BGN	#37: BGN
0.0193374	-3.05692	LVRN	#38: LVRN
0.0193009	-3.04902	NPNT	#39: NPNT
0.0191693	-3.04131	PPFIA2-AS1	#40: PPFIA2-AS1
0.0191108	-3.03377	KIRREL1	#41: KIRREL1
0.0189234	-3.02641	CRH	#42: CRH
0.0187548	-3.0192	MXRA5	#43: MXRA5
0.0187076	-3.01215	SPRY4-AS1	#44: SPRY4-AS1
0.0184549	-3.00524	OLFML3	#45: OLFML3
0.0184125	-2.99848	IGFBP3	#46: IGFBP3
0.0183287	-2.99184	ENPEP	#47: ENPEP
0.0182589	-2.98534	RSPO1	#48: RSPO1
0.0182401	-2.97896	FSTL1	#49: FSTL1
0.0180043	-2.97271	BMP2	#50: BMP2
0.017968	-2.96656	IGFBP5	#51: IGFBP5
0.0178947	-2.96053	CFH	#52: CFH
0.0177867	-2.9546	ADGRL2	#53: ADGRL2
0.017701	-2.94877	DDR2	#54: DDR2
0.0176814	-2.94304	VGLL3	#55: VGLL3
0.0175507	-2.93741	WIF1	#56: WIF1
0.0174733	-2.93187	ISLR	#57: ISLR
0.0171523	-2.92641	PCDH18	#58: PCDH18
0.0168524	-2.92105	GGT5	#59: GGT5
0.0167913	-2.91576	CTGF	#60: CTGF
0.0166861	-2.91056	PAPPA	#61: PAPPA
0.0165321	-2.90543	MDFI	#62: MDFI
0.0162652	-2.90038	MEDAG	#63: MEDAG
0.0162297	-2.8954	SALL1	#64: SALL1
0.0160172	-2.89049	ADIPOQ	#65: ADIPOQ
0.0159839	-2.88565	CP	#66: CP
0.0159458	-2.88088	C1R	#67: C1R
0.0159168	-2.87617	CHST3	#68: CHST3
0.015886	-2.87153	RSPO3	#69: RSPO3
0.0157918	-2.86694	COL12A1	#70: COL12A1
0.0157374	-2.86242	COL16A1	#71: COL16A1
0.0156635	-2.85795	MXRA8	#72: MXRA8
0.0151292	-2.85354	RNF180	#73: RNF180
0.0150569	-2.84919	PGR	#74: PGR
0.0150437	-2.84489	SOX9	#75: SOX9
0.0149504	-2.84064	CHL1	#76: CHL1
0.0146578	-2.83644	C4B	#77: C4B
0.0142412	-2.83229	LINC00626	#78: LINC00626
0.0141896	-2.82819	FST	#79: FST
0.0141844	-2.82413	SATB2-AS1	#80: SATB2-AS1
0.0141844	-2.82012	AL356417.2	#81: AL356417.2
0.0141844	-2.81616	BHMG1	#82: BHMG1
0.0141318	-2.81224	FOXC1	#83: FOXC1
0.0140252	-2.80836	EBF3	#84: EBF3
0.0139927	-2.80453	SLC7A10	#85: SLC7A10
0.0137749	-2.80073	COL14A1	#86: COL14A1
0.0136887	-2.79698	CRYAB	#87: CRYAB
0.013672	-2.79326	FMO2	#88: FMO2
0.0136486	-2.78958	FMO3	#89: FMO3
0.0134987	-2.78594	CCDC80	#90: CCDC80
0.0134948	-2.78234	NNMT	#91: NNMT
0.0134057	-2.77877	AL137026.1	#92: AL137026.1
0.0132888	-2.77524	SPARCL1	#93: SPARCL1
0.0129888	-2.77174	PLPP3	#94: PLPP3
0.0129799	-2.76827	AC087477.2	#95: AC087477.2
0.0128688	-2.76484	ABCA8	#96: ABCA8
0.0128484	-2.76144	RARRES2	#97: RARRES2
0.0128344	-2.75807	MEGF10	#98: MEGF10
0.0128009	-2.75474	FZD8	#99: FZD8
0.012761	-2.75143	CDH15	#100: CDH15
0.0127038	-2.74815	CALD1	#101: CALD1
0.0126891	-2.74491	ERRFI1	#102: ERRFI1
0.0126442	-2.74169	APOE	#103: APOE
0.0126408	-2.7385	GPX8	#104: GPX8
0.012638	-2.73533	TPBG	#105: TPBG
0.0125191	-2.7322	TDO2	#106: TDO2
0.0125051	-2.72909	PARD3B	#107: PARD3B
0.0124802	-2.726	KITLG	#108: KITLG
0.0124497	-2.72295	PRRX1	#109: PRRX1
0.0124186	-2.71991	LIFR	#110: LIFR
0.012383	-2.71691	S100A16	#111: S100A16
0.0118004	-2.71392	C1QTNF1	#112: C1QTNF1
0.01179	-2.71096	GLI3	#113: GLI3
0.0117767	-2.70803	GLDN	#114: GLDN
0.0116554	-2.70511	PDZRN4	#115: PDZRN4
0.011631	-2.70223	FBN1	#116: FBN1
0.0115718	-2.69936	TRABD2B	#117: TRABD2B
0.011526	-2.69651	ID4	#118: ID4
0.0114813	-2.69369	EMILIN1	#119: EMILIN1
0.0110162	-2.69089	AC013271.1	#120: AC013271.1
0.0109304	-2.68811	EPAS1	#121: EPAS1
0.0109023	-2.68534	GABRE	#122: GABRE
0.0108622	-2.6826	NAV2	#123: NAV2
0.0108272	-2.67988	BMPER	#124: BMPER
0.0108071	-2.67718	TFPI	#125: TFPI
0.0107972	-2.6745	RAI14	#126: RAI14
0.0107673	-2.67184	SELENOP	#127: SELENOP
0.0107646	-2.6692	GUCY1A2	#128: GUCY1A2
0.0106913	-2.66657	PPIC	#129: PPIC
0.0106702	-2.66396	SNAI2	#130: SNAI2
0.0106273	-2.66138	AC009120.3	#131: AC009120.3
0.0104944	-2.6588	WASF3	#132: WASF3
0.0102826	-2.65625	PGM5	#133: PGM5
0.0102333	-2.65371	MKX	#134: MKX
0.0101527	-2.65119	AMOTL2	#135: AMOTL2
0.0101223	-2.64869	TAGLN	#136: TAGLN
0.0100033	-2.64621	NTRK2	#137: NTRK2
0.00995838	-2.64374	FAT1	#138: FAT1
0.00991812	-2.64128	TMEM47	#139: TMEM47
0.00990891	-2.63884	FOXL1	#140: FOXL1
0.00968381	-2.63642	SULF1	#141: SULF1
0.00965632	-2.63401	PRELP	#142: PRELP
0.00951922	-2.63162	TIMP4	#143: TIMP4
0.0093663	-2.62925	KLK4	#144: KLK4
0.00928547	-2.62688	ZNF503	#145: ZNF503
0.00916069	-2.62454	FRZB	#146: FRZB
0.00904372	-2.6222	CHRDL1	#147: CHRDL1
0.00900665	-2.61988	ROR2	#148: ROR2
0.00891251	-2.61758	RND3	#149: RND3
0.0088939	-2.61529	PLAC9	#150: PLAC9
0.00887917	-2.61301	IGFBP2	#151: IGFBP2
0.00883621	-2.61074	IL1R1	#152: IL1R1
0.00882429	-2.60849	FN1	#153: FN1
0.00877746	-2.60626	SLC2A10	#154: SLC2A10
0.00867529	-2.60403	CDC42EP5	#155: CDC42EP5
0.00862957	-2.60182	EFEMP1	#156: EFEMP1
0.00856651	-2.59962	LBP	#157: LBP
0.00855917	-2.59743	NOTCH3	#158: NOTCH3
0.008508	-2.59526	OSMR-AS1	#159: OSMR-AS1
0.00843807	-2.5931	GLIS3	#160: GLIS3
0.00842219	-2.59095	YAP1	#161: YAP1
0.00841686	-2.58881	TMEM132C	#162: TMEM132C
0.008332	-2.58668	CLMP	#163: CLMP
0.00828238	-2.58457	AC114954.1	#164: AC114954.1
0.0082325	-2.58246	RAPH1	#165: RAPH1
0.0082319	-2.58037	PLEKHS1	#166: PLEKHS1
0.0082124	-2.57829	ANGPTL2	#167: ANGPTL2
0.00817305	-2.57622	ALPL	#168: ALPL
0.00815987	-2.57416	PLEKHH2	#169: PLEKHH2
0.00814172	-2.57211	HAS2	#170: HAS2
0.00808372	-2.57008	SRPX	#171: SRPX
0.00806372	-2.56805	GAS6	#172: GAS6
0.00793242	-2.56604	BMP4	#173: BMP4
0.00790368	-2.56403	C5orf38	#174: C5orf38
0.00787837	-2.56203	ITGBL1	#175: ITGBL1
0.0078166	-2.56005	NDP	#176: NDP
0.00778726	-2.55807	CPXM2	#177: CPXM2
0.00772517	-2.55611	CA12	#178: CA12
0.00768057	-2.55415	LINC01778	#179: LINC01778
0.00766588	-2.55221	CAVIN1	#180: CAVIN1
0.00763694	-2.55027	TNS3	#181: TNS3
0.00759676	-2.54834	MAFA	#182: MAFA
0.00750146	-2.54643	FRMD6	#183: FRMD6
0.00748284	-2.54452	EPHX1	#184: EPHX1
0.00746018	-2.54262	TNFRSF11B	#185: TNFRSF11B
0.00743735	-2.54073	COL6A2	#186: COL6A2
0.00737632	-2.53885	ADAMTS2	#187: ADAMTS2
0.0073284	-2.53698	LTBP2	#188: LTBP2
0.00731436	-2.53512	TNFAIP6	#189: TNFAIP6
0.00729178	-2.53326	SYDE1	#190: SYDE1
0.00726073	-2.53142	FGFR1	#191: FGFR1
0.00719546	-2.52958	APOB	#192: APOB
0.0071159	-2.52775	LAMC1	#193: LAMC1
0.00704363	-2.52593	ZFHX4	#194: ZFHX4
0.00703972	-2.52412	COL1A1	#195: COL1A1
0.00702068	-2.52232	AC128688.2	#196: AC128688.2
0.00685541	-2.52052	SATB2	#197: SATB2
0.00675849	-2.51874	FNDC1	#198: FNDC1
0.00664081	-2.51696	CYR61	#199: CYR61
0.00660794	-2.51519	PLOD2	#200: PLOD2
0.00659512	-2.51342	PDGFRL	#201: PDGFRL
0.00652972	-2.51167	PPFIA2	#202: PPFIA2
0.00650483	-2.50992	TPM1	#203: TPM1
0.00647402	-2.50818	LAMA4	#204: LAMA4
0.00640495	-2.50645	CYP1B1	#205: CYP1B1
0.00639934	-2.50472	SRPX2	#206: SRPX2
0.00638203	-2.503	IRX2	#207: IRX2
0.00633635	-2.50129	TMEM119	#208: TMEM119
0.00631256	-2.49959	ENPP1	#209: ENPP1
0.00628992	-2.4979	COL6A1	#210: COL6A1
0.00627983	-2.49621	EMP2	#211: EMP2
0.00618537	-2.49453	TFPI2	#212: TFPI2
0.00617589	-2.49285	SMIM32	#213: SMIM32
0.00617225	-2.49118	IGFBP7	#214: IGFBP7
0.00604345	-2.48952	SHISA2	#215: SHISA2
0.00598833	-2.48787	PTX3	#216: PTX3
0.00582159	-2.48622	NAV3	#217: NAV3
0.00582116	-2.48458	C14orf180	#218: C14orf180
0.00578872	-2.48295	SERPING1	#219: SERPING1
0.00572123	-2.48132	WWTR1	#220: WWTR1
0.00567837	-2.4797	FOXD1	#221: FOXD1
0.00567478	-2.47809	FGF7	#222: FGF7
0.00565818	-2.47648	FOLR1	#223: FOLR1
0.00565303	-2.47488	HOXB7	#224: HOXB7
0.00562976	-2.47328	NPY1R	#225: NPY1R
0.00557382	-2.47169	CIDEA	#226: CIDEA
0.0055688	-2.47011	POSTN	#227: POSTN
0.00556458	-2.46854	NCAM2	#228: NCAM2
0.00554793	-2.46697	LHFPL6	#229: LHFPL6
0.00552634	-2.4654	FOSB	#230: FOSB
0.00550546	-2.46384	SERPINE1	#231: SERPINE1
0.00549253	-2.46229	LARP6	#232: LARP6
0.00546555	-2.46075	EFEMP2	#233: EFEMP2
0.00541085	-2.45921	C11orf96	#234: C11orf96
0.00539147	-2.45767	LMCD1	#235: LMCD1
0.00538783	-2.45614	PDGFRA	#236: PDGFRA
0.00538258	-2.45462	AL157702.2	#237: AL157702.2
0.00536153	-2.4531	MMP2	#238: MMP2
0.00535964	-2.45159	UBD	#239: UBD
0.00534383	-2.45008	CACHD1	#240: CACHD1
0.00531573	-2.44858	AC113383.1	#241: AC113383.1
0.00531372	-2.44709	THY1	#242: THY1
0.00529098	-2.4456	MFSD2A	#243: MFSD2A
0.00528996	-2.44411	TEX26-AS1	#244: TEX26-AS1
0.00528895	-2.44263	TBC1D16	#245: TBC1D16
0.00525633	-2.44116	COL28A1	#246: COL28A1
0.00524822	-2.43969	AC073115.1	#247: AC073115.1
0.00522786	-2.43823	AL356364.1	#248: AL356364.1
0.00517796	-2.43677	AC004594.1	#249: AC004594.1
0.00517796	-2.43532	AC023200.1	#250: AC023200.1
0.00516048	-2.43387	MT1A	#251: MT1A
0.0050627	-2.43243	PITX2	#252: PITX2
0.00504217	-2.43099	PLSCR4	#253: PLSCR4
0.00501979	-2.42956	PGF	#254: PGF
0.00501237	-2.42813	CTHRC1	#255: CTHRC1
0.00492874	-2.42671	ABCA6	#256: ABCA6
0.00489099	-2.42529	ADAMTS9	#257: ADAMTS9
0.00487019	-2.42388	LRIG3	#258: LRIG3
0.00481645	-2.42247	TNFRSF12A	#259: TNFRSF12A
0.00480479	-2.42107	ADPRHL1	#260: ADPRHL1
0.00480369	-2.41967	ANGPT1	#261: ANGPT1
0.00477269	-2.41828	VASN	#262: VASN
0.00474715	-2.41689	OSMR	#263: OSMR
0.00474094	-2.4155	ST6GALNAC3	#264: ST6GALNAC3
0.00471899	-2.41412	GPRC5A	#265: GPRC5A
0.00470102	-2.41275	INHBB	#266: INHBB
0.00469676	-2.41138	AMOTL1	#267: AMOTL1
0.00468654	-2.41001	COL8A1	#268: COL8A1
0.00468314	-2.40865	AC092620.1	#269: AC092620.1
0.00467897	-2.40729	AC022613.2	#270: AC022613.2
0.00467119	-2.40594	LINC02362	#271: LINC02362
0.00462299	-2.40459	LMNA	#272: LMNA
0.0046006	-2.40325	PLA2G5	#273: PLA2G5
0.00454992	-2.40191	SOD3	#274: SOD3
0.00454547	-2.40057	ISM1	#275: ISM1
0.00454547	-2.39924	ADIRF	#276: ADIRF
0.00452528	-2.39791	PCOLCE	#277: PCOLCE
0.00447748	-2.39659	SCUBE1	#278: SCUBE1
0.00446527	-2.39527	MMP14	#279: MMP14
0.00446125	-2.39396	SCARA3	#280: SCARA3
0.00443144	-2.39265	TMEM98	#281: TMEM98
0.00426639	-2.39134	SPARC	#282: SPARC
0.00425107	-2.39004	AKAP12	#283: AKAP12
0.00424754	-2.38874	CDNF	#284: CDNF
0.00423936	-2.38745	PDE1A	#285: PDE1A
0.00422825	-2.38616	PDGFRB	#286: PDGFRB
0.00422633	-2.38487	NUPR1	#287: NUPR1
0.00417295	-2.38359	PGM5P3-AS1	#288: PGM5P3-AS1
0.00413488	-2.38231	SLC19A3	#289: SLC19A3
0.00412732	-2.38104	MRGPRF	#290: MRGPRF
0.00410321	-2.37977	GPR88	#291: GPR88
0.00399565	-2.3785	SOCS3	#292: SOCS3
0.00395114	-2.37724	SFRP4	#293: SFRP4
0.00394205	-2.37598	ADH1C	#294: ADH1C
0.00392848	-2.37472	Z97200.1	#295: Z97200.1
0.0039087	-2.37347	NXPH3	#296: NXPH3
0.00389532	-2.37222	MLF1	#297: MLF1
0.00386493	-2.37098	GPM6B	#298: GPM6B
0.00385898	-2.36974	PMP22	#299: PMP22
0.003852	-2.3685	CTSK	#300: CTSK
0.00384636	-2.36727	SLPI	#301: SLPI
0.00384627	-2.36604	LIN37	#302: LIN37
0.00381715	-2.36481	IL7	#303: IL7
0.00379569	-2.36359	GAS6-DT	#304: GAS6-DT
0.00375501	-2.36237	DST	#305: DST
0.00375282	-2.36115	TMEM108	#306: TMEM108
0.00374938	-2.35994	MOCS1	#307: MOCS1
0.00371915	-2.35873	IRX5	#308: IRX5
0.0037126	-2.35753	EMX2OS	#309: EMX2OS
0.00370631	-2.35633	FAM218A	#310: FAM218A
0.00370597	-2.35513	SCIN	#311: SCIN
0.00369328	-2.35393	LINC00511	#312: LINC00511
0.00369016	-2.35274	PTPN14	#313: PTPN14
0.0036783	-2.35155	BICC1	#314: BICC1
0.00367762	-2.35037	MYO6	#315: MYO6
0.0036522	-2.34919	ITGB5	#316: ITGB5
0.00363956	-2.34801	CFD	#317: CFD
0.00360395	-2.34683	GHRLOS	#318: GHRLOS
0.00358819	-2.34566	FAM13C	#319: FAM13C
0.00358752	-2.34449	SERPINH1	#320: SERPINH1
0.00358432	-2.34333	HTRA1	#321: HTRA1
0.00357536	-2.34216	P3H3	#322: P3H3
0.00353743	-2.341	PTPRF	#323: PTPRF
0.00349981	-2.33985	S1PR3	#324: S1PR3
0.00349598	-2.3387	NCKAP1	#325: NCKAP1
0.00345789	-2.33755	LINC01091	#326: LINC01091
0.00345242	-2.3364	NRXN3	#327: NRXN3
0.00340509	-2.33526	ACSM6	#328: ACSM6
0.00339258	-2.33411	FAM89A	#329: FAM89A
0.00337821	-2.33298	HOXD11	#330: HOXD11
0.00335913	-2.33184	PENK	#331: PENK
0.00335484	-2.33071	EFNB1	#332: EFNB1
0.00334845	-2.32958	TIMP3	#333: TIMP3
0.00333672	-2.32846	MAP4K4	#334: MAP4K4
0.00333177	-2.32733	APOL4	#335: APOL4
0.00332041	-2.32621	LINC01638	#336: LINC01638
0.00331214	-2.3251	SLC7A2	#337: SLC7A2
0.00329803	-2.32398	ACKR3	#338: ACKR3
0.00328357	-2.32287	ARMH4	#339: ARMH4
0.00327767	-2.32176	RBMS3	#340: RBMS3
0.00326938	-2.32066	RTN4RL1	#341: RTN4RL1
0.00325741	-2.31956	DNM3OS	#342: DNM3OS
0.00325268	-2.31846	FERMT2	#343: FERMT2
0.00324513	-2.31736	DAB2	#344: DAB2
0.00324483	-2.31626	ST5	#345: ST5
0.00323733	-2.31517	AC062004.1	#346: AC062004.1
0.00323705	-2.31408	UNC5B	#347: UNC5B
0.00323498	-2.313	MARCKS	#348: MARCKS
0.00321445	-2.31191	GAS1	#349: GAS1
0.00321171	-2.31083	CRISPLD1	#350: CRISPLD1
0.0032064	-2.30976	TEAD1	#351: TEAD1
0.00318368	-2.30868	SLC39A14	#352: SLC39A14
0.00318238	-2.30761	MASP2	#353: MASP2
0.00317168	-2.30654	BOC	#354: BOC
0.00316819	-2.30547	IGF1	#355: IGF1
0.00316555	-2.30441	RASL11A	#356: RASL11A
0.00316499	-2.30334	TMEM37	#357: TMEM37
0.00315786	-2.30229	COLEC12	#358: COLEC12
0.00315159	-2.30123	IL34	#359: IL34
0.00314183	-2.30017	CCDC178	#360: CCDC178
0.00313708	-2.29912	TWIST2	#361: TWIST2
0.00313356	-2.29807	WDR86	#362: WDR86
0.00309671	-2.29703	SSPN	#363: SSPN
0.00309407	-2.29598	GPC4	#364: GPC4
0.00307885	-2.29494	SRGAP1	#365: SRGAP1
0.00306884	-2.2939	EGFLAM	#366: EGFLAM
0.00305606	-2.29286	SLC16A2	#367: SLC16A2
0.00303978	-2.29183	IRS1	#368: IRS1
0.00299995	-2.2908	ITIH5	#369: ITIH5
0.0029783	-2.28977	PREX2	#370: PREX2
0.00297038	-2.28874	AP001527.2	#371: AP001527.2
0.00296986	-2.28772	SELENOM	#372: SELENOM
0.00296799	-2.2867	MEST	#373: MEST
0.00294596	-2.28568	PCDHB12	#374: PCDHB12
0.00293203	-2.28466	2025-09-04	#375: SEPT4
0.00292764	-2.28364	TSC22D1	#376: TSC22D1
0.00292723	-2.28263	ZNF500	#377: ZNF500
0.00292113	-2.28162	TNS2	#378: TNS2
0.00289931	-2.28061	VSTM4	#379: VSTM4
0.00289913	-2.27961	RBPMS2	#380: RBPMS2
0.00289872	-2.2786	DEPP1	#381: DEPP1
0.00289848	-2.2776	AC027237.2	#382: AC027237.2
0.00288189	-2.2766	CAV2	#383: CAV2
0.00287964	-2.27561	IL15	#384: IL15
0.00286441	-2.27461	RASSF8-AS1	#385: RASSF8-AS1
0.00285185	-2.27362	SIX2	#386: SIX2
0.00282395	-2.27263	TNKS1BP1	#387: TNKS1BP1
0.0028231	-2.27164	FMOD	#388: FMOD
0.00282198	-2.27066	TBX5	#389: TBX5
0.0028185	-2.26967	WFDC3	#390: WFDC3
0.00279413	-2.26869	EXOC3L4	#391: EXOC3L4
0.00279237	-2.26771	NRP2	#392: NRP2
0.00278571	-2.26674	ANTXR1	#393: ANTXR1
0.00277989	-2.26576	VIM	#394: VIM
0.00277489	-2.26479	CAVIN3	#395: CAVIN3
0.00277297	-2.26382	MRM1	#396: MRM1
0.00277286	-2.26285	STARD13	#397: STARD13
0.00276893	-2.26189	IBSP	#398: IBSP
0.00276609	-2.26092	VCAN	#399: VCAN
0.0027648	-2.25996	AL591686.1	#400: AL591686.1
0.00274217	-2.259	ABI2	#401: ABI2
0.00274064	-2.25804	SLCO1C1	#402: SLCO1C1
0.00273541	-2.25709	HSPA12A	#403: HSPA12A
0.00272966	-2.25613	KAZN	#404: KAZN
0.00272932	-2.25518	RASD1	#405: RASD1
0.00272174	-2.25423	IGFBP4	#406: IGFBP4
0.00272136	-2.25329	AL589684.1	#407: AL589684.1
0.00270295	-2.25234	ADCY6	#408: ADCY6
0.00270182	-2.2514	S100A13	#409: S100A13
0.00269774	-2.25046	SDC2	#410: SDC2
0.00269225	-2.24952	MAP3K6	#411: MAP3K6
0.00268194	-2.24858	MIR193BHG	#412: MIR193BHG
0.00266238	-2.24764	AGRN	#413: AGRN
0.00266221	-2.24671	SERTAD4	#414: SERTAD4
0.00266005	-2.24578	ADAMTS9-AS2	#415: ADAMTS9-AS2
0.00265885	-2.24485	TM4SF1	#416: TM4SF1
0.00265288	-2.24392	PLA2R1	#417: PLA2R1
0.00264544	-2.243	OMD	#418: OMD
0.00263991	-2.24207	BCAR1	#419: BCAR1
0.00263972	-2.24115	GNAI1	#420: GNAI1
0.00263836	-2.24023	TJP1	#421: TJP1
0.0026359	-2.23931	RUNX1	#422: RUNX1
0.00263317	-2.2384	AC037198.2	#423: AC037198.2
0.00263028	-2.23748	FAT3	#424: FAT3
0.00262689	-2.23657	PON3	#425: PON3
0.00262554	-2.23566	CLCA2	#426: CLCA2
0.00262055	-2.23475	TMEM150C	#427: TMEM150C
0.00261793	-2.23384	RAD21L1	#428: RAD21L1
0.00259767	-2.23294	EDIL3	#429: EDIL3
0.00258966	-2.23203	AP002761.3	#430: AP002761.3
0.00258966	-2.23113	HSPG2	#431: HSPG2
0.00258831	-2.23023	KREMEN1	#432: KREMEN1
0.00258648	-2.22933	AL358394.1	#433: AL358394.1
0.00257952	-2.22844	ASAP3	#434: ASAP3
0.00257603	-2.22754	AC113349.2	#435: AC113349.2
0.00257471	-2.22665	SLC9A3R2	#436: SLC9A3R2
0.00256233	-2.22576	PALM2	#437: PALM2
0.00255786	-2.22487	ZFP36L1	#438: ZFP36L1
0.00255767	-2.22399	ADCY3	#439: ADCY3
0.00255209	-2.2231	RARRES1	#440: RARRES1
0.0025426	-2.22222	TENM4	#441: TENM4
0.00253838	-2.22133	TRIM47	#442: TRIM47
0.00253685	-2.22045	P3H2	#443: P3H2
0.00253302	-2.21958	POMT2	#444: POMT2
0.0025322	-2.2187	NR2F2-AS1	#445: NR2F2-AS1
0.0025315	-2.21782	SPHK1	#446: SPHK1
0.00252674	-2.21695	PEAK1	#447: PEAK1
0.00252418	-2.21608	COL21A1	#448: COL21A1
0.002521	-2.21521	HIC1	#449: HIC1
0.00251226	-2.21434	IL6ST	#450: IL6ST
0.00248708	-2.21347	IGFBP6	#451: IGFBP6
0.00247949	-2.21261	RBMS1	#452: RBMS1
0.00247899	-2.21174	UACA	#453: UACA
0.00245278	-2.21088	SHB	#454: SHB
0.00243785	-2.21002	NOVA1	#455: NOVA1
0.00243256	-2.20916	MRC2	#456: MRC2
0.00242675	-2.20831	SMOC1	#457: SMOC1
0.00238482	-2.20745	AL133330.2	#458: AL133330.2
0.00237949	-2.2066	EFHD1	#459: EFHD1
0.00235086	-2.20575	ANKRD65	#460: ANKRD65
0.00234103	-2.2049	KNTC1	#461: KNTC1
0.00233852	-2.20405	SPRED1	#462: SPRED1
0.00232152	-2.2032	KCNK1	#463: KCNK1
0.00230639	-2.20235	EPS8	#464: EPS8
0.00230204	-2.20151	PTPRG	#465: PTPRG
0.0022957	-2.20067	TRIB2	#466: TRIB2
0.00228985	-2.19983	AC015818.2	#467: AC015818.2
0.00226723	-2.19899	TCF7L1	#468: TCF7L1
0.00226035	-2.19815	CRISPLD2	#469: CRISPLD2
0.00225366	-2.19731	PLIN1	#470: PLIN1
0.00224936	-2.19648	H1FX-AS1	#471: H1FX-AS1
0.00223006	-2.19565	AC079949.2	#472: AC079949.2
0.00222788	-2.19481	TSPAN11	#473: TSPAN11
0.00222514	-2.19398	NKX3-1	#474: NKX3-1
0.00222173	-2.19315	CHST1	#475: CHST1
0.00221956	-2.19233	FRK	#476: FRK
0.00221819	-2.1915	PDE1C	#477: PDE1C
0.00218858	-2.19068	SPRY4	#478: SPRY4
0.00218681	-2.18985	SLC26A7	#479: SLC26A7
0.0021772	-2.18903	ADAMDEC1	#480: ADAMDEC1
0.00216748	-2.18821	C7	#481: C7
0.00216418	-2.1874	ADAMTS5	#482: ADAMTS5
0.00215666	-2.18658	TGFB1I1	#483: TGFB1I1
0.00215613	-2.18576	PTGR2	#484: PTGR2
0.00214708	-2.18495	AC015922.4	#485: AC015922.4
0.00212268	-2.18414	CAV1	#486: CAV1
0.0021212	-2.18333	VWA1	#487: VWA1
0.0021173	-2.18252	BHLHE41	#488: BHLHE41
0.00211573	-2.18171	VMP1	#489: VMP1
0.00211469	-2.1809	NRBP2	#490: NRBP2
0.00211367	-2.1801	ZBTB37	#491: ZBTB37
0.00209713	-2.17929	NPR3	#492: NPR3
0.00208826	-2.17849	ERF	#493: ERF
0.00208375	-2.17769	HOXA11	#494: HOXA11
0.00207512	-2.17689	TSKU	#495: TSKU
0.00206245	-2.17609	NID1	#496: NID1
0.00205978	-2.17529	ZNF623	#497: ZNF623
0.0020459	-2.1745	LEPROT	#498: LEPROT
0.0020449	-2.1737	DENND5B-AS1	#499: DENND5B-AS1
0.00203078	-2.17291	COL5A2	#500: COL5A2
0.00202314	-2.17212	NR2F2	#501: NR2F2
0.00201988	-2.17133	HES4	#502: HES4
0.00201916	-2.17054	TEAD4	#503: TEAD4
0.00201401	-2.16975	ACO1	#504: ACO1
0.00200415	-2.16897	AC012485.3	#505: AC012485.3
0.0019982	-2.16818	INHBA	#506: INHBA
0.00199365	-2.1674	CENPBD1	#507: CENPBD1
0.00198507	-2.16662	ODF3L1	#508: ODF3L1
0.00198247	-2.16583	ITGA1	#509: ITGA1
0.00198158	-2.16506	RCN3	#510: RCN3
0.00197927	-2.16428	WLS	#511: WLS
0.00197588	-2.1635	NFKBIZ	#512: NFKBIZ
0.0019758	-2.16272	AC066613.1	#513: AC066613.1
0.00197547	-2.16195	LAMB1	#514: LAMB1
0.00196607	-2.16118	PTPRQ	#515: PTPRQ
0.00195507	-2.16041	LRP4	#516: LRP4
0.00194601	-2.15964	SEMA6D	#517: SEMA6D
0.00194307	-2.15887	THSD7B	#518: THSD7B
0.00194225	-2.1581	PTGIS	#519: PTGIS
0.00193893	-2.15733	RGS3	#520: RGS3
0.00193421	-2.15657	ZNF660	#521: ZNF660
0.001927	-2.1558	KIAA1217	#522: KIAA1217
0.00192621	-2.15504	GSN	#523: GSN
0.0019261	-2.15428	FNDC4	#524: FNDC4
0.00192493	-2.15352	PRRX2	#525: PRRX2
0.00192191	-2.15276	ANKRD50	#526: ANKRD50
0.00191558	-2.152	FNDC3B	#527: FNDC3B
0.00191057	-2.15125	GFRA1	#528: GFRA1
0.00190673	-2.15049	LINC01235	#529: LINC01235
0.00190594	-2.14974	CCBE1	#530: CCBE1
0.00190096	-2.14898	IFITM3	#531: IFITM3
0.00189814	-2.14823	AC005253.1	#532: AC005253.1
0.00188175	-2.14748	GALNT15	#533: GALNT15
0.00188097	-2.14673	SGCD	#534: SGCD
0.00186554	-2.14598	FAM20A	#535: FAM20A
0.00186434	-2.14524	PALLD	#536: PALLD
0.00186329	-2.14449	FAM20C	#537: FAM20C
0.0018496	-2.14375	CYP11A1	#538: CYP11A1
0.00184663	-2.143	ZNF273	#539: ZNF273
0.00184227	-2.14226	SPRY1	#540: SPRY1
0.00184063	-2.14152	ANXA1	#541: ANXA1
0.0018404	-2.14078	GLIPR1L2	#542: GLIPR1L2
0.00183662	-2.14004	C2CD2	#543: C2CD2
0.00183558	-2.1393	ERCC1	#544: ERCC1
0.00183339	-2.13857	LIMCH1	#545: LIMCH1
0.00183277	-2.13783	LOX	#546: LOX
0.00182971	-2.1371	ZNF627	#547: ZNF627
0.00182837	-2.13637	AC084346.2	#548: AC084346.2
0.0018245	-2.13564	GLUD1	#549: GLUD1
0.0018228	-2.1349	PRDM16	#550: PRDM16
0.00181976	-2.13418	HOXA4	#551: HOXA4
0.00181857	-2.13345	EMX2	#552: EMX2
0.00181853	-2.13272	LRP1	#553: LRP1
0.00181662	-2.13199	LINC01268	#554: LINC01268
0.00180687	-2.13127	TRARG1	#555: TRARG1
0.00180641	-2.13055	MT1M	#556: MT1M
0.00180348	-2.12982	FOSL1	#557: FOSL1
0.00180307	-2.1291	RGS22	#558: RGS22
0.00180259	-2.12838	PLXNB2	#559: PLXNB2
0.00180204	-2.12766	ENG	#560: ENG
0.00179875	-2.12694	KLHL21	#561: KLHL21
0.00179044	-2.12623	KIF27	#562: KIF27
0.00178948	-2.12551	RASAL2	#563: RASAL2
0.00178488	-2.1248	SPRY2	#564: SPRY2
0.00178345	-2.12408	ARHGEF25	#565: ARHGEF25
0.00177847	-2.12337	PALMD	#566: PALMD
0.00177658	-2.12266	FKBP9	#567: FKBP9
0.00177657	-2.12195	SH3PXD2B	#568: SH3PXD2B
0.00177405	-2.12124	RCN1	#569: RCN1
0.00175781	-2.12053	AC073508.2	#570: AC073508.2
0.00174936	-2.11982	AP000943.1	#571: AP000943.1
0.00174084	-2.11912	IGF2-1	#572: IGF2-1
0.0017402	-2.11841	SH3BP4	#573: SH3BP4
0.00173822	-2.11771	NT5DC3	#574: NT5DC3
0.0017378	-2.117	GFPT2	#575: GFPT2
0.0017336	-2.1163	ITPRIPL2	#576: ITPRIPL2
0.00172876	-2.1156	AOC2	#577: AOC2
0.00172815	-2.1149	MTRNR2L1	#578: MTRNR2L1
0.00172572	-2.1142	AC092171.2	#579: AC092171.2
0.00172559	-2.1135	CYTOR	#580: CYTOR
0.00172153	-2.11281	AC010997.5	#581: AC010997.5
0.0017205	-2.11211	AC104506.1	#582: AC104506.1
0.0017173	-2.11141	RHOBTB3	#583: RHOBTB3
0.00171711	-2.11072	COL6A5	#584: COL6A5
0.00171654	-2.11003	KLF4	#585: KLF4
0.0017125	-2.10934	GIPR	#586: GIPR
0.00171165	-2.10864	ADGRG2	#587: ADGRG2
0.00171142	-2.10795	STXBP1	#588: STXBP1
0.0016951	-2.10727	FARP1	#589: FARP1
0.0016922	-2.10658	AL137067.1	#590: AL137067.1
0.00168744	-2.10589	DIO3OS	#591: DIO3OS
0.00165452	-2.10521	AK1	#592: AK1
0.00165207	-2.10452	KCNQ1OT1	#593: KCNQ1OT1
0.00164197	-2.10384	STEAP1	#594: STEAP1
0.00164118	-2.10315	COL5A1	#595: COL5A1
0.00164057	-2.10247	PODN	#596: PODN
0.00163867	-2.10179	LINC00311	#597: LINC00311
0.00163865	-2.10111	FHL1	#598: FHL1
0.00163792	-2.10043	PTPN13	#599: PTPN13
0.00163773	-2.09975	MAFF	#600: MAFF
0.00163763	-2.09908	FHAD1	#601: FHAD1
0.00163621	-2.0984	NKPD1	#602: NKPD1
0.00163212	-2.09773	AL034417.2	#603: AL034417.2
0.00162906	-2.09705	GRAMD2B	#604: GRAMD2B
0.00162769	-2.09638	DCHS1	#605: DCHS1
0.00162305	-2.09571	TMEM220	#606: TMEM220
0.00162208	-2.09503	MIR4435-2HG	#607: MIR4435-2HG
0.00162175	-2.09436	EFCAB1	#608: EFCAB1
0.00161569	-2.09369	CHIC1	#609: CHIC1
0.00161126	-2.09303	FAM114A1	#610: FAM114A1
0.00161094	-2.09236	TUBA1C	#611: TUBA1C
0.00161055	-2.09169	EGFL6	#612: EGFL6
0.00160938	-2.09103	CD63	#613: CD63
0.00159305	-2.09036	CD59	#614: CD59
0.0015926	-2.0897	SLC1A3	#615: SLC1A3
0.00157773	-2.08903	DENND2C	#616: DENND2C
0.00157764	-2.08837	HCRTR2	#617: HCRTR2
0.00157724	-2.08771	VEPH1	#618: VEPH1
0.00157637	-2.08705	TRMT9B	#619: TRMT9B
0.00157392	-2.08639	NMNAT1	#620: NMNAT1
0.00157363	-2.08573	LGALS3BP	#621: LGALS3BP
0.00157249	-2.08508	CLEC11A	#622: CLEC11A
0.00157191	-2.08442	MYADM	#623: MYADM
0.00157033	-2.08376	PARD3	#624: PARD3
0.00156844	-2.08311	TPM2	#625: TPM2
0.00156788	-2.08245	AL138690.1	#626: AL138690.1
0.00156756	-2.0818	FAM110C	#627: FAM110C
0.00156048	-2.08115	COX7A1	#628: COX7A1
0.00155926	-2.0805	CHRDL2	#629: CHRDL2
0.00155888	-2.07985	AL033530.1	#630: AL033530.1
0.00155884	-2.0792	NFIA	#631: NFIA
0.00155849	-2.07855	NAALADL2	#632: NAALADL2
0.00155459	-2.0779	PRKD1	#633: PRKD1
0.00155449	-2.07725	CRABP1	#634: CRABP1
0.00155351	-2.07661	ADGRA2	#635: ADGRA2
0.00155022	-2.07596	ROBO4	#636: ROBO4
0.00154873	-2.07532	MT2A	#637: MT2A
0.00153962	-2.07468	BCAS3	#638: BCAS3
0.00153922	-2.07403	LINC00619	#639: LINC00619
0.00153823	-2.07339	ZNF212	#640: ZNF212
0.00153736	-2.07275	ASS1	#641: ASS1
0.00153639	-2.07211	SHROOM3	#642: SHROOM3
0.00153277	-2.07147	JAG1	#643: JAG1
0.00153177	-2.07083	AC011374.1	#644: AC011374.1
0.00153039	-2.0702	AL157400.4	#645: AL157400.4
0.00152964	-2.06956	TP53I3	#646: TP53I3
0.00152412	-2.06892	NOP2	#647: NOP2
0.00152268	-2.06829	PRUNE1	#648: PRUNE1
0.00151667	-2.06765	CAMSAP2	#649: CAMSAP2
0.00150786	-2.06702	UBE3D	#650: UBE3D
0.00150599	-2.06639	ECM2	#651: ECM2
0.00150535	-2.06576	DLG3	#652: DLG3
0.00150173	-2.06513	C15orf59	#653: C15orf59
0.00149418	-2.0645	DPT	#654: DPT
0.00149367	-2.06387	BMPR2	#655: BMPR2
0.00149354	-2.06324	RRBP1	#656: RRBP1
0.00148796	-2.06261	DOK5	#657: DOK5
0.0014861	-2.06198	FZD7	#658: FZD7
0.00148558	-2.06136	ENAH	#659: ENAH
0.00148199	-2.06073	RTL8B	#660: RTL8B
0.0014806	-2.06011	MED13L	#661: MED13L
0.00148012	-2.05949	ADAM12	#662: ADAM12
0.00147988	-2.05886	HSPB2	#663: HSPB2
0.00147349	-2.05824	PARVA	#664: PARVA
0.00147143	-2.05762	RAB13	#665: RAB13
0.00147111	-2.057	SLC25A21-AS1	#666: SLC25A21-AS1
0.00146466	-2.05638	TMEM233	#667: TMEM233
0.00146427	-2.05576	CLU	#668: CLU
0.00146409	-2.05514	CTSC	#669: CTSC
0.00145514	-2.05453	AKR1C1	#670: AKR1C1
0.00145281	-2.05391	NUP153	#671: NUP153
0.00145053	-2.05329	GALE	#672: GALE
0.00144985	-2.05268	AC105020.5	#673: AC105020.5
0.00144836	-2.05206	KCNE4	#674: KCNE4
0.00144643	-2.05145	PPARG	#675: PPARG
0.00144145	-2.05084	LOXL2	#676: LOXL2
0.00144063	-2.05023	PTGDS	#677: PTGDS
0.00144017	-2.04962	SDC3	#678: SDC3
0.0014344	-2.04901	SLIT2	#679: SLIT2
0.0014316	-2.0484	AC092338.2	#680: AC092338.2
0.00143016	-2.04779	SLC9A6	#681: SLC9A6
0.0014288	-2.04718	APP	#682: APP
0.00142615	-2.04657	ZRANB3	#683: ZRANB3
0.00142577	-2.04597	AP002373.1	#684: AP002373.1
0.00142286	-2.04536	GPRC5B	#685: GPRC5B
0.00141683	-2.04476	TMED7-TICAM2	#686: TMED7-TICAM2
0.00141494	-2.04415	HES1	#687: HES1
0.00141347	-2.04355	AC018653.3	#688: AC018653.3
0.00141261	-2.04294	EDNRB	#689: EDNRB
0.00141049	-2.04234	FZD1	#690: FZD1
0.00140442	-2.04174	AC007038.2	#691: AC007038.2
0.00140227	-2.04114	ZCCHC4	#692: ZCCHC4
0.00140154	-2.04054	CARMN	#693: CARMN
0.00139877	-2.03994	SVIL	#694: SVIL
0.00139725	-2.03934	GLT8D2	#695: GLT8D2
0.00139649	-2.03875	AC055855.1	#696: AC055855.1
0.00139574	-2.03815	WDR92	#697: WDR92
0.0013941	-2.03755	SLFN12	#698: SLFN12
0.0013923	-2.03696	DPH6	#699: DPH6
0.0013919	-2.03636	FCGRT	#700: FCGRT
0.00138727	-2.03577	TMEM176A	#701: TMEM176A
0.00138711	-2.03518	SMTN	#702: SMTN
0.0013837	-2.03458	TM4SF1-AS1	#703: TM4SF1-AS1
0.00137859	-2.03399	KBTBD11-OT1	#704: KBTBD11-OT1
0.00137776	-2.0334	AGT	#705: AGT
0.00137686	-2.03281	ABI3BP	#706: ABI3BP
0.00137552	-2.03222	DPY19L1	#707: DPY19L1
0.00137111	-2.03163	RTP4	#708: RTP4
0.00137104	-2.03104	SMIM3	#709: SMIM3
0.00137046	-2.03046	DPYSL3	#710: DPYSL3
0.00136884	-2.02987	PEA15	#711: PEA15
0.00136847	-2.02928	TRHDE	#712: TRHDE
0.00136663	-2.0287	SMARCA5	#713: SMARCA5
0.00136661	-2.02811	PLPP1	#714: PLPP1
0.00136565	-2.02753	ASCC3	#715: ASCC3
0.00136564	-2.02695	SERTAD2	#716: SERTAD2
0.00136451	-2.02636	MYO10	#717: MYO10
0.00136423	-2.02578	COLEC11	#718: COLEC11
0.00136352	-2.0252	DAZL	#719: DAZL
0.00135667	-2.02462	IGSF11	#720: IGSF11
0.00135505	-2.02404	ALKAL2	#721: ALKAL2
0.00135448	-2.02346	POPDC2	#722: POPDC2
0.00135191	-2.02288	CNN3	#723: CNN3
0.00134959	-2.0223	KLHL15	#724: KLHL15
0.00134857	-2.02173	ZSCAN30	#725: ZSCAN30
0.00134312	-2.02115	CNTNAP1	#726: CNTNAP1
0.001342	-2.02057	SERPINF1	#727: SERPINF1
0.00133914	-2.02	VPS54	#728: VPS54
0.00133372	-2.01942	IGF2BP2	#729: IGF2BP2
0.00133359	-2.01885	ARID5B	#730: ARID5B
0.00133256	-2.01828	PPP1R15B	#731: PPP1R15B
0.00132471	-2.0177	ZNF248	#732: ZNF248
0.00132425	-2.01713	NCKAP5L	#733: NCKAP5L
0.00132362	-2.01656	PRKG1	#734: PRKG1
0.00132313	-2.01599	AC011815.2	#735: AC011815.2
0.00132182	-2.01542	TGFBR3	#736: TGFBR3
0.00132165	-2.01485	MXRA7	#737: MXRA7
0.00132005	-2.01428	FAM84A	#738: FAM84A
0.00131686	-2.01371	ELL2	#739: ELL2
0.0013149	-2.01315	FBLIM1	#740: FBLIM1
0.00131302	-2.01258	ALOX12-AS1	#741: ALOX12-AS1
0.00131234	-2.01201	TCEANC2	#742: TCEANC2
0.00131042	-2.01145	PHLDA3	#743: PHLDA3
0.00130854	-2.01088	CPEB4	#744: CPEB4
0.00130617	-2.01032	DMD	#745: DMD
0.00130131	-2.00976	EPDR1	#746: EPDR1
0.00130114	-2.00919	AC026904.3	#747: AC026904.3
0.00130058	-2.00863	CDH13	#748: CDH13
0.00129956	-2.00807	RAB24	#749: RAB24
0.00129794	-2.00751	PIWIL2	#750: PIWIL2
0.00129721	-2.00695	NKD2	#751: NKD2
0.00129632	-2.00639	AHNAK	#752: AHNAK
0.00129349	-2.00583	EFHC1	#753: EFHC1
0.00129142	-2.00527	ANK3	#754: ANK3
0.00128882	-2.00471	SPATS2L	#755: SPATS2L
0.00128485	-2.00416	SGMS2	#756: SGMS2
0.00128367	-2.0036	HOXC10	#757: HOXC10
0.00128244	-2.00304	SCD5	#758: SCD5
0.00128231	-2.00249	MDK	#759: MDK
0.00127935	-2.00193	TLL1	#760: TLL1
0.00127517	-2.00138	PTPRM	#761: PTPRM
0.00127177	-2.00083	CSRNP2	#762: CSRNP2
0.00127134	-2.00027	TSPAN4	#763: TSPAN4
0.00126766	-1.99972	DAPK2	#764: DAPK2
0.00126521	-1.99917	WTIP	#765: WTIP
0.00126027	-1.99862	FOXJ2	#766: FOXJ2
0.00126018	-1.99807	FASN	#767: FASN
0.00125546	-1.99752	AC106739.2	#768: AC106739.2
0.00125321	-1.99697	SBF2	#769: SBF2
0.00125291	-1.99642	HIVEP1	#770: HIVEP1
0.00124952	-1.99587	AL391422.3	#771: AL391422.3
0.00124666	-1.99532	ABHD5	#772: ABHD5
0.00124492	-1.99478	RGL3	#773: RGL3
0.00124171	-1.99423	GLI2	#774: GLI2
0.00124108	-1.99369	CDC42EP4	#775: CDC42EP4
0.00124095	-1.99314	HMGA2	#776: HMGA2
0.00124064	-1.9926	MALL	#777: MALL
0.00123733	-1.99205	SLC40A1	#778: SLC40A1
0.00123555	-1.99151	CYP51A1-AS1	#779: CYP51A1-AS1
0.00123198	-1.99097	FBXO30	#780: FBXO30
0.00123169	-1.99042	BTD	#781: BTD
0.00122901	-1.98988	MID1	#782: MID1
0.0012253	-1.98934	VCL	#783: VCL
0.00122526	-1.9888	PPFIBP1	#784: PPFIBP1
0.0012241	-1.98826	AP000229.1	#785: AP000229.1
0.00122013	-1.98772	PGRMC1	#786: PGRMC1
0.00121366	-1.98718	LTBP3	#787: LTBP3
0.00121069	-1.98665	KLHL12	#788: KLHL12
0.00121041	-1.98611	CYBRD1	#789: CYBRD1
0.00121027	-1.98557	TRAM2	#790: TRAM2
0.00120919	-1.98504	PLCXD1	#791: PLCXD1
0.00120198	-1.9845	JUND	#792: JUND
0.00120055	-1.98396	PHKA2	#793: PHKA2
0.00119921	-1.98343	CCNL1	#794: CCNL1
0.0011954	-1.9829	NRP1	#795: NRP1
0.00119205	-1.98236	AGTR1	#796: AGTR1
0.00119083	-1.98183	TMEM54	#797: TMEM54
0.00118977	-1.9813	ANXA2	#798: ANXA2
0.00118875	-1.98077	AC044802.1	#799: AC044802.1
0.0011849	-1.98023	SYNJ2	#800: SYNJ2
0.00118429	-1.9797	PLAC4	#801: PLAC4
0.00118333	-1.97917	NFAT5	#802: NFAT5
0.00118262	-1.97864	FHL2	#803: FHL2
0.00118251	-1.97811	NDN	#804: NDN
0.00118019	-1.97759	CLDN11	#805: CLDN11
0.00117845	-1.97706	CFI	#806: CFI
0.00117717	-1.97653	SDC4	#807: SDC4
0.00117706	-1.976	MSX1	#808: MSX1
0.00117362	-1.97548	SS18L1	#809: SS18L1
0.0011732	-1.97495	NF1	#810: NF1
0.00117302	-1.97443	AL645608.1	#811: AL645608.1
0.00117242	-1.9739	ZNF253	#812: ZNF253
0.00117136	-1.97338	PLXND1	#813: PLXND1
0.0011686	-1.97285	SNTG2	#814: SNTG2
0.0011663	-1.97233	LRRC47	#815: LRRC47
0.0011643	-1.97181	PRKCA	#816: PRKCA
0.00116212	-1.97129	RFTN1	#817: RFTN1
0.0011618	-1.97077	TMEM173	#818: TMEM173
0.0011608	-1.97024	NRN1	#819: NRN1
0.00115868	-1.96972	LAMB2	#820: LAMB2
0.00115825	-1.9692	PKNOX2	#821: PKNOX2
0.00115466	-1.96869	NCKAP5	#822: NCKAP5
0.00115455	-1.96817	LINC00640	#823: LINC00640
0.00115151	-1.96765	PPP2CB	#824: PPP2CB
0.00114776	-1.96713	RAP2A	#825: RAP2A
0.00114648	-1.96661	RASSF8	#826: RASSF8
0.00114212	-1.9661	LDLR	#827: LDLR
0.0011418	-1.96558	HMGCLL1	#828: HMGCLL1
0.00114148	-1.96507	PYGO1	#829: PYGO1
0.00114135	-1.96455	ANG	#830: ANG
0.00114048	-1.96404	CD276	#831: CD276
0.00113952	-1.96352	AC109460.1	#832: AC109460.1
0.001139	-1.96301	A4GALT	#833: A4GALT
0.00113345	-1.9625	SFRP1	#834: SFRP1
0.00113314	-1.96198	ELN	#835: ELN
0.00113286	-1.96147	SGCB	#836: SGCB
0.00113218	-1.96096	PLXNA1	#837: PLXNA1
0.00113181	-1.96045	SH3RF1	#838: SH3RF1
0.00112969	-1.95994	FAM120A	#839: FAM120A
0.00112839	-1.95943	CSF1	#840: CSF1
0.0011282	-1.95892	KCNJ8	#841: KCNJ8
0.00112816	-1.95841	FBLN1	#842: FBLN1
0.00112702	-1.9579	SAMD4B	#843: SAMD4B
0.00112549	-1.95739	SCRN2	#844: SCRN2
0.00112421	-1.95689	WNT16	#845: WNT16
0.00112085	-1.95638	SPATA6	#846: SPATA6
0.00111986	-1.95587	SOX8	#847: SOX8
0.00111984	-1.95537	GPC3	#848: GPC3
0.00111984	-1.95486	VGLL4	#849: VGLL4
0.00111742	-1.95436	SUN1	#850: SUN1
0.0011168	-1.95385	TSPAN9	#851: TSPAN9
0.00111553	-1.95335	MAML2	#852: MAML2
0.00111487	-1.95285	MIR222HG	#853: MIR222HG
0.00111368	-1.95234	DMRTA1	#854: DMRTA1
0.00111309	-1.95184	PDLIM4	#855: PDLIM4
0.00111275	-1.95134	MIB1	#856: MIB1
0.00111019	-1.95084	LY75	#857: LY75
0.00110837	-1.95034	AC010531.6	#858: AC010531.6
0.00110462	-1.94984	PROCR	#859: PROCR
0.00110126	-1.94934	JUN	#860: JUN
0.00110112	-1.94884	MTRNR2L8	#861: MTRNR2L8
0.00109989	-1.94834	KCNK17	#862: KCNK17
0.00109914	-1.94784	TUSC1	#863: TUSC1
0.00109804	-1.94734	LAPTM4A	#864: LAPTM4A
0.00109748	-1.94684	FMO4	#865: FMO4
0.0010974	-1.94635	AP003696.1	#866: AP003696.1
0.00109624	-1.94585	EGFR	#867: EGFR
0.00109355	-1.94535	CMTM4	#868: CMTM4
0.00108971	-1.94486	USP47	#869: USP47
0.00108856	-1.94436	AL136090.1	#870: AL136090.1
0.00107763	-1.94387	PDK4	#871: PDK4
0.00107452	-1.94337	B3GALNT2	#872: B3GALNT2
0.00107349	-1.94288	CPM	#873: CPM
0.00107333	-1.94239	TRPC1	#874: TRPC1
0.00107295	-1.9419	HEYL	#875: HEYL
0.00107265	-1.9414	APBA1	#876: APBA1
0.00107153	-1.94091	RGL1	#877: RGL1
0.00107006	-1.94042	TRIB1	#878: TRIB1
0.00106588	-1.93993	PHYHD1	#879: PHYHD1
0.00106585	-1.93944	EPHA3	#880: EPHA3
0.0010644	-1.93895	CAND1	#881: CAND1
0.00106435	-1.93846	BMP6	#882: BMP6
0.00106347	-1.93797	SLC24A3	#883: SLC24A3
0.00106309	-1.93748	ABL2	#884: ABL2
0.00106291	-1.93699	GRB10	#885: GRB10
0.00106098	-1.93651	AC046168.2	#886: AC046168.2
0.00106093	-1.93602	HMGCS1	#887: HMGCS1
0.00105832	-1.93553	PPP1R3C	#888: PPP1R3C
0.00105678	-1.93505	PRRG1	#889: PRRG1
0.00105677	-1.93456	AHCYL1	#890: AHCYL1
0.00105663	-1.93407	PRSS23	#891: PRSS23
0.00105554	-1.93359	ZNF322	#892: ZNF322
0.00105506	-1.93311	CU638689.5	#893: CU638689.5
0.00105262	-1.93262	KCNE2	#894: KCNE2
0.00105139	-1.93214	MYOM1	#895: MYOM1
0.00105067	-1.93165	PIEZO1	#896: PIEZO1
0.00104898	-1.93117	HCAR2	#897: HCAR2
0.0010474	-1.93069	NTM	#898: NTM
0.00104684	-1.93021	COA1	#899: COA1
0.00104596	-1.92973	2025-12-01	#900: DEC1
0.00104444	-1.92925	TNFRSF1A	#901: TNFRSF1A
0.0010438	-1.92877	EGR1	#902: EGR1
0.00104025	-1.92829	AC017083.2	#903: AC017083.2
0.0010391	-1.92781	COL5A3	#904: COL5A3
0.0010389	-1.92733	2025-03-02	#905: MARC2
0.00103461	-1.92685	C1orf122	#906: C1orf122
0.00103395	-1.92637	DUSP14	#907: DUSP14
0.0010324	-1.92589	2025-03-06	#908: MARCH6
0.00103164	-1.92542	PMEPA1	#909: PMEPA1
0.00103087	-1.92494	FBXL7	#910: FBXL7
0.00103085	-1.92446	OSR2	#911: OSR2
0.00102896	-1.92399	RBM41	#912: RBM41
0.00102393	-1.92351	TMEM245	#913: TMEM245
0.00102258	-1.92304	CTNNAL1	#914: CTNNAL1
0.00102192	-1.92256	TMEM100	#915: TMEM100
0.0010217	-1.92209	GMDS	#916: GMDS
0.00102166	-1.92161	ANKFY1	#917: ANKFY1
0.00102078	-1.92114	SMOC2	#918: SMOC2
0.00102064	-1.92067	SLC5A3	#919: SLC5A3
0.00102001	-1.92019	CTNNB1	#920: CTNNB1
0.00101175	-1.91972	AL158211.3	#921: AL158211.3
0.00101032	-1.91925	NOTCH2	#922: NOTCH2
0.00100736	-1.91878	PDS5A	#923: PDS5A
0.00100599	-1.91831	HNMT	#924: HNMT
0.00100018	-1.91784	FKBP7	#925: FKBP7
0.000999346	-1.91737	MAP1LC3A	#926: MAP1LC3A
0.000999046	-1.9169	MICALL2	#927: MICALL2
0.000998984	-1.91643	PCSK6	#928: PCSK6
0.00099713	-1.91596	AKAP7	#929: AKAP7
0.000996749	-1.91549	CRYGS	#930: CRYGS
0.0009938	-1.91503	MLXIPL	#931: MLXIPL
0.000993176	-1.91456	IGSF10	#932: IGSF10
0.000992505	-1.91409	PIGF	#933: PIGF
0.000992328	-1.91362	LINC02210-CRHR1	#934: LINC02210-CRHR1
0.000992125	-1.91316	ATP1A2	#935: ATP1A2
0.000991062	-1.91269	RFLNB	#936: RFLNB
0.000986963	-1.91223	ST7-AS1	#937: ST7-AS1
0.000986175	-1.91176	U2AF1	#938: U2AF1
0.000984559	-1.9113	LEMD2	#939: LEMD2
0.000982082	-1.91083	PRTG	#940: PRTG
0.000980393	-1.91037	PDE4A	#941: PDE4A
0.000979544	-1.90991	MYO1B	#942: MYO1B
0.000976387	-1.90944	RAPGEF2	#943: RAPGEF2
0.000972527	-1.90898	DZIP3	#944: DZIP3
0.000971987	-1.90852	ATP2B4	#945: ATP2B4
0.000969953	-1.90806	GSTT2B	#946: GSTT2B
0.000969361	-1.9076	DGKH	#947: DGKH
0.000967488	-1.90714	COL11A1	#948: COL11A1
0.00096575	-1.90667	BNIP3	#949: BNIP3
0.000965297	-1.90621	CCNF	#950: CCNF
0.000964515	-1.90576	TMEM168	#951: TMEM168
0.0009639	-1.9053	TMEM50A	#952: TMEM50A
0.000961302	-1.90484	DVL3	#953: DVL3
0.000957681	-1.90438	NLGN4Y	#954: NLGN4Y
0.000957526	-1.90392	PXDC1	#955: PXDC1
0.000956864	-1.90346	EPB41L4A	#956: EPB41L4A
0.000955803	-1.90301	TRIP10	#957: TRIP10
0.000952592	-1.90255	FOXO3	#958: FOXO3
0.00095195	-1.90209	AC022400.7	#959: AC022400.7
0.000950322	-1.90164	RFX5	#960: RFX5
0.000949684	-1.90118	COL6A3	#961: COL6A3
0.000948697	-1.90073	RSU1	#962: RSU1
0.000946779	-1.90027	SOWAHC	#963: SOWAHC
0.000946339	-1.89982	ACSS3	#964: ACSS3
0.000945225	-1.89936	AP003119.2	#965: AP003119.2
0.000944764	-1.89891	NDNF	#966: NDNF
0.000943876	-1.89846	FRAS1	#967: FRAS1
0.000942637	-1.898	CCL19	#968: CCL19
0.000942458	-1.89755	AFDN-DT	#969: AFDN-DT
0.000940186	-1.8971	EXT1	#970: EXT1
0.000938929	-1.89665	ARHGAP12	#971: ARHGAP12
0.000938693	-1.89619	CBLB	#972: CBLB
0.000937429	-1.89574	TSC22D2	#973: TSC22D2
0.000936545	-1.89529	SH3RF3-AS1	#974: SH3RF3-AS1
0.000936301	-1.89484	GJC1	#975: GJC1
0.000935128	-1.89439	SHPRH	#976: SHPRH
0.000934895	-1.89394	GABPB1-AS1	#977: GABPB1-AS1
0.00093391	-1.89349	KLF6	#978: KLF6
0.000933501	-1.89305	HSPB1	#979: HSPB1
0.000931753	-1.8926	THBS1	#980: THBS1
0.000931649	-1.89215	NAV1	#981: NAV1
0.000930355	-1.8917	WDR75	#982: WDR75
0.000929247	-1.89126	CLEC14A	#983: CLEC14A
0.00092747	-1.89081	AKT3	#984: AKT3
0.000925833	-1.89036	LINC01515	#985: LINC01515
0.000925801	-1.88992	ERCC6	#986: ERCC6
0.000922914	-1.88947	FRMD4A	#987: FRMD4A
0.000921812	-1.88903	PLAGL1	#988: PLAGL1
0.000920727	-1.88858	NPTXR	#989: NPTXR
0.000915082	-1.88814	NECTIN2	#990: NECTIN2
0.00091489	-1.88769	PRDX4	#991: PRDX4
0.000914513	-1.88725	MINDY4	#992: MINDY4
0.00091232	-1.8868	NCAM1	#993: NCAM1
0.000912257	-1.88636	CRYGN	#994: CRYGN
0.000912115	-1.88592	GPR153	#995: GPR153
0.000911325	-1.88548	TCTN3	#996: TCTN3
0.000910907	-1.88503	BMI1	#997: BMI1
0.00090878	-1.88459	SPAG9	#998: SPAG9
0.000908595	-1.88415	UBQLN1	#999: UBQLN1
0.000908151	-1.88371	IL17RE	#1000: IL17RE
0.000907694	-1.88327	HRCT1	#1001: HRCT1
0.000907474	-1.88283	AC005899.7	#1002: AC005899.7
0.000906826	-1.88239	CYGB	#1003: CYGB
0.00090633	-1.88195	ZMIZ1	#1004: ZMIZ1
0.000905865	-1.88151	EFNA1	#1005: EFNA1
0.000905834	-1.88107	TNFRSF19	#1006: TNFRSF19
0.000904859	-1.88064	SMARCA1	#1007: SMARCA1
0.00090354	-1.8802	CTNNA1	#1008: CTNNA1
0.000903394	-1.87976	B4GALT4	#1009: B4GALT4
0.000903237	-1.87932	MYC	#1010: MYC
0.000902041	-1.87889	ANKRD28	#1011: ANKRD28
0.000901006	-1.87845	SLC7A5	#1012: SLC7A5
0.000900317	-1.87801	MCAM	#1013: MCAM
0.000898244	-1.87758	VPS11	#1014: VPS11
0.000895979	-1.87714	ZNF814	#1015: ZNF814
0.000894343	-1.87671	CD81	#1016: CD81
0.000893553	-1.87627	SLC18A2	#1017: SLC18A2
0.00089256	-1.87584	SLC19A2	#1018: SLC19A2
0.000892501	-1.8754	AC112220.4	#1019: AC112220.4
0.000892293	-1.87497	TSPAN15	#1020: TSPAN15
0.000891282	-1.87454	AASS	#1021: AASS
0.000890877	-1.8741	APBB2	#1022: APBB2
0.000890783	-1.87367	SLC44A5	#1023: SLC44A5
0.000890043	-1.87324	COL4A1	#1024: COL4A1
0.000889838	-1.87281	DYM	#1025: DYM
0.00088917	-1.87238	CD99	#1026: CD99
0.000888675	-1.87195	SERTAD3	#1027: SERTAD3
0.000888031	-1.87151	EFR3A	#1028: EFR3A
0.000887268	-1.87108	AC015813.3	#1029: AC015813.3
0.000887169	-1.87065	NFIC	#1030: NFIC
0.000887156	-1.87022	PSD3	#1031: PSD3
0.000887098	-1.86979	PLIN2	#1032: PLIN2
0.00088646	-1.86937	UTP23	#1033: UTP23
0.00088591	-1.86894	ARHGAP20	#1034: ARHGAP20
0.000884832	-1.86851	CNTNAP3B	#1035: CNTNAP3B
0.0008829	-1.86808	AC090680.1	#1036: AC090680.1
0.000882544	-1.86765	AC010542.2	#1037: AC010542.2
0.000882103	-1.86723	GUCY1B1	#1038: GUCY1B1
0.000880556	-1.8668	2025-09-10	#1039: SEPT10
0.000880555	-1.86637	PRDM5	#1040: PRDM5
0.000880099	-1.86595	MDC1	#1041: MDC1
0.000879105	-1.86552	AL023584.2	#1042: AL023584.2
0.00087431	-1.86509	HPS5	#1043: HPS5
0.000874226	-1.86467	APPL1	#1044: APPL1
0.000871699	-1.86424	LRRFIP1	#1045: LRRFIP1
0.0008708	-1.86382	PTEN	#1046: PTEN
0.000870412	-1.86339	AC116366.1	#1047: AC116366.1
0.00086634	-1.86297	TRAPPC8	#1048: TRAPPC8
0.000866265	-1.86255	CYB5R2	#1049: CYB5R2
0.000864574	-1.86212	AC016722.3	#1050: AC016722.3
0.000863782	-1.8617	ZBTB20	#1051: ZBTB20
0.000863174	-1.86128	SOX17	#1052: SOX17
0.000857883	-1.86086	NBPF15	#1053: NBPF15
0.000856988	-1.86043	AL078639.1	#1054: AL078639.1
0.000855625	-1.86001	ARHGEF12	#1055: ARHGEF12
0.000855569	-1.85959	DIXDC1	#1056: DIXDC1
0.000853641	-1.85917	PTGES2	#1057: PTGES2
0.000852215	-1.85875	SLC26A10	#1058: SLC26A10
0.000851271	-1.85833	ATN1	#1059: ATN1
0.000850969	-1.85791	UBE2G2	#1060: UBE2G2
0.000850103	-1.85749	FRMD4B	#1061: FRMD4B
0.000848103	-1.85707	CTSO	#1062: CTSO
0.000846413	-1.85665	TMEM189	#1063: TMEM189
0.000846215	-1.85623	NEAT1	#1064: NEAT1
0.000845421	-1.85581	CHRD	#1065: CHRD
0.000844209	-1.85539	TCF7L2	#1066: TCF7L2
0.000843204	-1.85498	EWSR1	#1067: EWSR1
0.000841821	-1.85456	SLC22A17	#1068: SLC22A17
0.000841443	-1.85414	ALDOA	#1069: ALDOA
0.00084075	-1.85373	LPIN2	#1070: LPIN2
0.000840472	-1.85331	RHBDL2	#1071: RHBDL2
0.00083965	-1.85289	TMTC1	#1072: TMTC1
0.000839118	-1.85248	LIMK1	#1073: LIMK1
0.000837129	-1.85206	DAZAP1	#1074: DAZAP1
0.000836876	-1.85165	PDGFC	#1075: PDGFC
0.000836112	-1.85123	PRKD2	#1076: PRKD2
0.000835358	-1.85082	THRB	#1077: THRB
0.000834958	-1.8504	MAFB	#1078: MAFB
0.000832442	-1.84999	RHOC	#1079: RHOC
0.000831655	-1.84958	SYNE1	#1080: SYNE1
0.0008294	-1.84916	TBC1D2B	#1081: TBC1D2B
0.000823668	-1.84875	FBXO32	#1082: FBXO32
0.000823161	-1.84834	SEMA4C	#1083: SEMA4C
0.000822157	-1.84792	FAM110B	#1084: FAM110B
0.00082109	-1.84751	RTN4	#1085: RTN4
0.000820311	-1.8471	SMO	#1086: SMO
0.000819258	-1.84669	ZNF676	#1087: ZNF676
0.000815991	-1.84628	ZNFX1	#1088: ZNFX1
0.000815419	-1.84587	AL592211.1	#1089: AL592211.1
0.000815129	-1.84546	EPB41L2	#1090: EPB41L2
0.00081488	-1.84505	ARHGAP21	#1091: ARHGAP21
0.000812876	-1.84464	PPP2R3A	#1092: PPP2R3A
0.000812347	-1.84423	ZDHHC14	#1093: ZDHHC14
0.000811452	-1.84382	BZW1	#1094: BZW1
0.000810953	-1.84341	GALNT1	#1095: GALNT1
0.000810497	-1.843	KIAA0232	#1096: KIAA0232
0.000809803	-1.84259	PTH1R	#1097: PTH1R
0.000808651	-1.84218	TMEM63A	#1098: TMEM63A
0.000808481	-1.84178	ZNF3	#1099: ZNF3
0.00080817	-1.84137	MVB12A	#1100: MVB12A
0.000808142	-1.84096	CREB3L1	#1101: CREB3L1
0.000807162	-1.84056	LMO4	#1102: LMO4
0.000804363	-1.84015	ANAPC13	#1103: ANAPC13
0.000803114	-1.83974	DIP2C	#1104: DIP2C
0.000802151	-1.83934	FLRT2	#1105: FLRT2
0.00080195	-1.83893	WDR61	#1106: WDR61
0.000800681	-1.83853	CEBPD	#1107: CEBPD
0.000800638	-1.83812	GNPNAT1	#1108: GNPNAT1
0.000800455	-1.83772	TMEM59	#1109: TMEM59
0.000799568	-1.83731	CRNDE	#1110: CRNDE
0.000798178	-1.83691	DDX28	#1111: DDX28
0.000797613	-1.8365	LRP6	#1112: LRP6
0.000797307	-1.8361	EIF4G3	#1113: EIF4G3
0.000796276	-1.8357	NEK7	#1114: NEK7
0.00079558	-1.8353	KDM5B	#1115: KDM5B
0.000795191	-1.83489	NRIP1	#1116: NRIP1
0.000794193	-1.83449	CYHR1	#1117: CYHR1
0.000794159	-1.83409	ABHD17C	#1118: ABHD17C
0.000793462	-1.83369	SPPL2A	#1119: SPPL2A
0.000792975	-1.83329	GPANK1	#1120: GPANK1
0.000792249	-1.83288	RHOB	#1121: RHOB
0.000792071	-1.83248	UFSP2	#1122: UFSP2
0.000790617	-1.83208	APPBP2	#1123: APPBP2
0.000788498	-1.83168	FOS	#1124: FOS
0.000787619	-1.83128	NCAPD3	#1125: NCAPD3
0.000785905	-1.83088	DSTN	#1126: DSTN
0.000784338	-1.83048	AC013652.1	#1127: AC013652.1
0.000783479	-1.83009	AC097359.2	#1128: AC097359.2
0.000781337	-1.82969	AC012360.1	#1129: AC012360.1
0.000780884	-1.82929	NFKBIB	#1130: NFKBIB
0.000780502	-1.82889	ACOX1	#1131: ACOX1
0.000779123	-1.82849	GPR176	#1132: GPR176
0.0007791	-1.82809	AC022390.1	#1133: AC022390.1
0.000778952	-1.8277	RUFY2	#1134: RUFY2
0.000778478	-1.8273	ARHGAP5	#1135: ARHGAP5
0.000777831	-1.8269	RDH10	#1136: RDH10
0.00077554	-1.82651	MINDY2	#1137: MINDY2
0.000774453	-1.82611	ACVRL1	#1138: ACVRL1
0.000774439	-1.82572	AC068491.3	#1139: AC068491.3
0.000773747	-1.82532	AFAP1L2	#1140: AFAP1L2
0.000773567	-1.82492	SULT1C4	#1141: SULT1C4
0.000773539	-1.82453	BACE2	#1142: BACE2
0.000772659	-1.82413	ZNF83	#1143: ZNF83
0.000771907	-1.82374	AC022364.1	#1144: AC022364.1
0.000771194	-1.82335	OR2A1-AS1	#1145: OR2A1-AS1
0.000769139	-1.82295	TLE3	#1146: TLE3
0.000768473	-1.82256	ACAP3	#1147: ACAP3
0.000768343	-1.82217	OPLAH	#1148: OPLAH
0.000767184	-1.82177	EDA	#1149: EDA
0.000766704	-1.82138	ANKH	#1150: ANKH
0.000765861	-1.82099	DOT1L	#1151: DOT1L
0.000765269	-1.8206	MORC4	#1152: MORC4
0.000765131	-1.8202	NEDD4L	#1153: NEDD4L
0.000764315	-1.81981	PLEKHA4	#1154: PLEKHA4
0.000764197	-1.81942	GLIS2	#1155: GLIS2
0.00076383	-1.81903	CYP4F12	#1156: CYP4F12
0.000763816	-1.81864	TMX4	#1157: TMX4
0.000762677	-1.81825	COPS7B	#1158: COPS7B
0.000761771	-1.81786	ZNF431	#1159: ZNF431
0.000761401	-1.81747	ANKIB1	#1160: ANKIB1
0.000760431	-1.81708	CSAD	#1161: CSAD
0.000760107	-1.81669	UGCG	#1162: UGCG
0.000759757	-1.8163	QKI	#1163: QKI
0.00075963	-1.81591	EEFSEC	#1164: EEFSEC
0.000758486	-1.81552	CD151	#1165: CD151
0.000758056	-1.81513	NFIX	#1166: NFIX
0.000755119	-1.81475	MARK1	#1167: MARK1
0.000753888	-1.81436	AC009542.1	#1168: AC009542.1
0.000753488	-1.81397	ATP13A3	#1169: ATP13A3
0.000753434	-1.81358	ENPP2	#1170: ENPP2
0.000752742	-1.8132	FAM239B	#1171: FAM239B
0.000752418	-1.81281	DHX33	#1172: DHX33
0.000751081	-1.81242	AC107959.1	#1173: AC107959.1
0.000750395	-1.81204	PBX3	#1174: PBX3
0.000749414	-1.81165	BBS10	#1175: BBS10
0.000747745	-1.81127	CADPS2	#1176: CADPS2
0.000746026	-1.81088	PCAT18	#1177: PCAT18
0.000745841	-1.8105	ARHGEF10	#1178: ARHGEF10
0.00074443	-1.81011	GXYLT2	#1179: GXYLT2
0.000742035	-1.80973	LOXL1	#1180: LOXL1
0.000741456	-1.80934	RCAN2	#1181: RCAN2
0.000741336	-1.80896	SDK1	#1182: SDK1
0.000740701	-1.80858	PID1	#1183: PID1
0.000739818	-1.80819	OPA1	#1184: OPA1
0.000739544	-1.80781	ZFP36	#1185: ZFP36
0.000737733	-1.80743	VPS37A	#1186: VPS37A
0.000733642	-1.80704	NENF	#1187: NENF
0.000733551	-1.80666	HSD11B2	#1188: HSD11B2
0.00073263	-1.80628	TMEM176B	#1189: TMEM176B
0.000732593	-1.8059	BTBD7	#1190: BTBD7
0.000732268	-1.80552	MAST4	#1191: MAST4
0.000732216	-1.80513	MARVELD1	#1192: MARVELD1
0.000732198	-1.80475	FAM27C	#1193: FAM27C
0.000731273	-1.80437	SSH3	#1194: SSH3
0.00073049	-1.80399	MIR22HG	#1195: MIR22HG
0.000729303	-1.80361	TSPAN12	#1196: TSPAN12
0.000727322	-1.80323	PANX1	#1197: PANX1
0.000727043	-1.80285	IMPACT	#1198: IMPACT
0.000724924	-1.80247	IL17RC	#1199: IL17RC
0.000724256	-1.80209	KDM2B	#1200: KDM2B
0.000723437	-1.80171	SERPINB9	#1201: SERPINB9
0.000722956	-1.80134	JUNB	#1202: JUNB
0.000722698	-1.80096	CEP112	#1203: CEP112
0.000722688	-1.80058	DLEU2	#1204: DLEU2
0.000722479	-1.8002	RNLS	#1205: RNLS
0.00072246	-1.79982	AC012510.1	#1206: AC012510.1
0.000721774	-1.79945	HEY1	#1207: HEY1
0.000721169	-1.79907	IFI44L	#1208: IFI44L
0.000719756	-1.79869	ALDH9A1	#1209: ALDH9A1
0.000719533	-1.79831	RPUSD3	#1210: RPUSD3
0.000719138	-1.79794	SPTY2D1	#1211: SPTY2D1
0.000718911	-1.79756	SLC44A2	#1212: SLC44A2
0.000718819	-1.79719	HEXIM1	#1213: HEXIM1
0.000717827	-1.79681	ARHGAP23	#1214: ARHGAP23
0.000717031	-1.79644	CRIP2	#1215: CRIP2
0.000716323	-1.79606	MTR	#1216: MTR
0.000716225	-1.79569	PPP3CA	#1217: PPP3CA
0.000715986	-1.79531	CMTR2	#1218: CMTR2
0.000715926	-1.79494	WIPI1	#1219: WIPI1
0.000715707	-1.79456	RNASEH2B-AS1	#1220: RNASEH2B-AS1
0.000715049	-1.79419	TRIP11	#1221: TRIP11
0.000715049	-1.79381	PER2	#1222: PER2
0.000714176	-1.79344	KIFAP3	#1223: KIFAP3
0.000713554	-1.79307	SOX5	#1224: SOX5
0.000712338	-1.7927	HK2	#1225: HK2
0.000712288	-1.79232	SAP30BP	#1226: SAP30BP
0.000712255	-1.79195	CLDN23	#1227: CLDN23
0.000711308	-1.79158	KBTBD2	#1228: KBTBD2
0.000711242	-1.79121	SREK1	#1229: SREK1
0.000710812	-1.79083	LRRC8A	#1230: LRRC8A
0.000709306	-1.79046	SEL1L	#1231: SEL1L
0.000708323	-1.79009	THOC1	#1232: THOC1
0.000707191	-1.78972	DLG5	#1233: DLG5
0.000704793	-1.78935	FAM72C	#1234: FAM72C
0.000704619	-1.78898	ATP9A	#1235: ATP9A
0.000704217	-1.78861	GADD45B	#1236: GADD45B
0.000703646	-1.78824	SACS	#1237: SACS
0.000703526	-1.78787	TRIP6	#1238: TRIP6
0.000701596	-1.7875	AC073575.2	#1239: AC073575.2
0.000701465	-1.78713	PAPSS2	#1240: PAPSS2
0.000701152	-1.78676	NUMB	#1241: NUMB
0.000700319	-1.78639	SLC17A7	#1242: SLC17A7
0.000700021	-1.78603	ZBTB46	#1243: ZBTB46
0.000698506	-1.78566	CDK17	#1244: CDK17
0.000696779	-1.78529	PRR14L	#1245: PRR14L
0.000695979	-1.78492	EVI5	#1246: EVI5
0.000695674	-1.78455	ZNF608	#1247: ZNF608
0.000695328	-1.78419	FAM241A	#1248: FAM241A
0.000695043	-1.78382	KLF9	#1249: KLF9
0.000694527	-1.78345	EBF1	#1250: EBF1
0.000694229	-1.78309	DYNC1I1	#1251: DYNC1I1
0.000693936	-1.78272	MAMLD1	#1252: MAMLD1
0.000693822	-1.78235	EIF4A1	#1253: EIF4A1
0.00069153	-1.78199	AEBP1	#1254: AEBP1
0.000691342	-1.78162	BRMS1L	#1255: BRMS1L
0.000691304	-1.78126	PSME4	#1256: PSME4
0.000691248	-1.78089	GNA11	#1257: GNA11
0.0006907	-1.78053	CYS1	#1258: CYS1
0.000690528	-1.78016	DAG1	#1259: DAG1
0.000690523	-1.7798	AC021351.1	#1260: AC021351.1
0.000690256	-1.77944	CHD7	#1261: CHD7
0.000690122	-1.77907	ARHGAP28	#1262: ARHGAP28
0.000690056	-1.77871	AC004943.2	#1263: AC004943.2
0.000689174	-1.77834	IFI44	#1264: IFI44
0.000689111	-1.77798	LRRC1	#1265: LRRC1
0.000688698	-1.77762	AC002070.1	#1266: AC002070.1
0.000688314	-1.77726	MPP6	#1267: MPP6
0.000687878	-1.77689	MYL3	#1268: MYL3
0.00068679	-1.77653	ITGB1	#1269: ITGB1
0.000686646	-1.77617	DMWD	#1270: DMWD
0.000686506	-1.77581	GPC6	#1271: GPC6
0.000686016	-1.77545	FSIP1	#1272: FSIP1
0.00068572	-1.77508	HSP90B1	#1273: HSP90B1
0.000685536	-1.77472	PTPRD-AS1	#1274: PTPRD-AS1
0.000685321	-1.77436	AC138696.2	#1275: AC138696.2
0.000684376	-1.774	ANGPT4	#1276: ANGPT4
0.000683636	-1.77364	CDC14B	#1277: CDC14B
0.000683473	-1.77328	UGGT2	#1278: UGGT2
0.00068269	-1.77292	SSTR2	#1279: SSTR2
0.000682674	-1.77256	MYL9	#1280: MYL9
0.000682439	-1.7722	ABL1	#1281: ABL1
0.000681951	-1.77184	PCDHB4	#1282: PCDHB4
0.000681714	-1.77148	BAIAP2	#1283: BAIAP2
0.000681332	-1.77112	SDF2	#1284: SDF2
0.000680093	-1.77077	SMAD4	#1285: SMAD4
0.00067922	-1.77041	MGA	#1286: MGA
0.000679194	-1.77005	DOCK7	#1287: DOCK7
0.00067904	-1.76969	HSD17B2	#1288: HSD17B2
0.000678342	-1.76933	MMD	#1289: MMD
0.000678161	-1.76898	ADARB1	#1290: ADARB1
0.000678122	-1.76862	DCBLD1	#1291: DCBLD1
0.000678034	-1.76826	MRPS6	#1292: MRPS6
0.000677929	-1.76791	AL391069.2	#1293: AL391069.2
0.000677502	-1.76755	CASD1	#1294: CASD1
0.000677081	-1.76719	PNMA1	#1295: PNMA1
0.00067679	-1.76684	HNRNPLL	#1296: HNRNPLL
0.000676373	-1.76648	PWRN3	#1297: PWRN3
0.000675886	-1.76612	SLC4A4	#1298: SLC4A4
0.000675795	-1.76577	SETD7	#1299: SETD7
0.000675192	-1.76541	HFE	#1300: HFE
0.000674833	-1.76506	HGSNAT	#1301: HGSNAT
0.000674312	-1.7647	ANTXR2	#1302: ANTXR2
0.000673051	-1.76435	HSPA1A	#1303: HSPA1A
0.000672918	-1.764	PRKAR1A	#1304: PRKAR1A
0.000671822	-1.76364	RBBP5	#1305: RBBP5
0.000671598	-1.76329	AC097534.2	#1306: AC097534.2
0.00067005	-1.76293	CEMIP	#1307: CEMIP
0.00066908	-1.76258	PLXNB1	#1308: PLXNB1
0.000667884	-1.76223	SH3D19	#1309: SH3D19
0.000666845	-1.76187	AP002884.1	#1310: AP002884.1
0.000666112	-1.76152	GAB1	#1311: GAB1
0.00066609	-1.76117	NOP16	#1312: NOP16
0.000665864	-1.76082	FBLN5	#1313: FBLN5
0.000665503	-1.76046	C2orf68	#1314: C2orf68
0.000664951	-1.76011	CYB5R3	#1315: CYB5R3
0.000663455	-1.75976	TRPC6	#1316: TRPC6
0.000662063	-1.75941	PEX11A	#1317: PEX11A
0.000660851	-1.75906	TRIO	#1318: TRIO
0.000660822	-1.75871	CDK4	#1319: CDK4
0.000659882	-1.75836	HOMER2	#1320: HOMER2
0.000658627	-1.75801	NBL1	#1321: NBL1
0.000657113	-1.75766	AC010207.1	#1322: AC010207.1
0.000656622	-1.75731	ACSF2	#1323: ACSF2
0.000656552	-1.75696	REV3L	#1324: REV3L
0.000655904	-1.75661	LINC00309	#1325: LINC00309
0.000655248	-1.75626	KCTD5	#1326: KCTD5
0.000654947	-1.75591	SIM2	#1327: SIM2
0.00065273	-1.75556	GAREM1	#1328: GAREM1
0.000651843	-1.75521	AGO1	#1329: AGO1
0.00065115	-1.75486	ZNF132	#1330: ZNF132
0.000650877	-1.75451	AFDN	#1331: AFDN
0.000649804	-1.75416	COL4A2	#1332: COL4A2
0.000649333	-1.75382	LINC00538	#1333: LINC00538
0.000648024	-1.75347	FRMD6-AS1	#1334: FRMD6-AS1
0.000646529	-1.75312	RPL7L1	#1335: RPL7L1
0.000646525	-1.75277	LRRC17	#1336: LRRC17
0.000646448	-1.75243	LRFN3	#1337: LRFN3
0.000645978	-1.75208	ATF7	#1338: ATF7
0.000645674	-1.75173	POLM	#1339: POLM
0.00064546	-1.75139	RRN3	#1340: RRN3
0.000645124	-1.75104	POM121	#1341: POM121
0.000645066	-1.75069	LINC01503	#1342: LINC01503
0.000644788	-1.75035	RSF1	#1343: RSF1
0.000644671	-1.75	ZNF518A	#1344: ZNF518A
0.000644666	-1.74966	FZD5	#1345: FZD5
0.000643613	-1.74931	MTURN	#1346: MTURN
0.000643225	-1.74897	SFPQ	#1347: SFPQ
0.00064274	-1.74862	AL512274.1	#1348: AL512274.1
0.000642491	-1.74828	RRP9	#1349: RRP9
0.000642206	-1.74793	AL162311.3	#1350: AL162311.3
0.000642041	-1.74759	MFSD14C	#1351: MFSD14C
0.000641461	-1.74724	AKAP9	#1352: AKAP9
0.000637679	-1.7469	ITM2B	#1353: ITM2B
0.000637435	-1.74656	LGI4	#1354: LGI4
0.000637278	-1.74621	SNED1	#1355: SNED1
0.000636051	-1.74587	ST3GAL1	#1356: ST3GAL1
0.000635607	-1.74553	ZNF292	#1357: ZNF292
0.000635597	-1.74518	CDV3	#1358: CDV3
0.000634107	-1.74484	ODF2L	#1359: ODF2L
0.000634058	-1.7445	ATP9B	#1360: ATP9B
0.000633719	-1.74416	CPXM1	#1361: CPXM1
0.000633585	-1.74381	SEPT4-AS1	#1362: SEPT4-AS1
0.000633446	-1.74347	ARHGAP10	#1363: ARHGAP10
0.000633358	-1.74313	C1RL-AS1	#1364: C1RL-AS1
0.000633347	-1.74279	ADK	#1365: ADK
0.000633274	-1.74245	SBDS	#1366: SBDS
0.000632666	-1.74211	AIG1	#1367: AIG1
0.000632601	-1.74177	KCNJ2-AS1	#1368: KCNJ2-AS1
0.000632555	-1.74143	BAG3	#1369: BAG3
0.00063091	-1.74109	SRSF10	#1370: SRSF10
0.000629956	-1.74075	DLC1	#1371: DLC1
0.000628999	-1.74041	CD300LG	#1372: CD300LG
0.000627066	-1.74007	SMAD7	#1373: SMAD7
0.000626669	-1.73973	B3GALNT1	#1374: B3GALNT1
0.00062598	-1.73939	GEM	#1375: GEM
0.00062589	-1.73905	PLA2G16	#1376: PLA2G16
0.000624777	-1.73871	RBP1	#1377: RBP1
0.000624686	-1.73837	NET1	#1378: NET1
0.000624352	-1.73803	USP28	#1379: USP28
0.000623683	-1.73769	CUBN	#1380: CUBN
0.000623644	-1.73736	TWSG1	#1381: TWSG1
0.000623318	-1.73702	ABCA9	#1382: ABCA9
0.000623315	-1.73668	CTSF	#1383: CTSF
0.000623163	-1.73634	TBX15	#1384: TBX15
0.000622665	-1.736	MALAT1	#1385: MALAT1
0.000622573	-1.73567	AC026254.2	#1386: AC026254.2
0.000621649	-1.73533	ACTN1	#1387: ACTN1
0.000620598	-1.73499	TCEAL4	#1388: TCEAL4
0.000619695	-1.73466	CABLES1	#1389: CABLES1
0.000619044	-1.73432	TMEM158	#1390: TMEM158
0.000618856	-1.73398	PYROXD1	#1391: PYROXD1
0.000618426	-1.73365	CTNNBIP1	#1392: CTNNBIP1
0.000618111	-1.73331	DUSP5	#1393: DUSP5
0.000615815	-1.73298	WDR43	#1394: WDR43
0.000615661	-1.73264	NLGN2	#1395: NLGN2
0.000615298	-1.73231	AP003059.1	#1396: AP003059.1
0.000615296	-1.73197	STAT5A	#1397: STAT5A
0.000615024	-1.73164	CORO2B	#1398: CORO2B
0.000614395	-1.7313	LRRC10B	#1399: LRRC10B
0.000614159	-1.73097	PAIP1	#1400: PAIP1
0.000613683	-1.73063	PPP1R9B	#1401: PPP1R9B
0.000613593	-1.7303	C21orf91	#1402: C21orf91
0.00061309	-1.72997	FARP2	#1403: FARP2
0.000612781	-1.72963	FXYD1	#1404: FXYD1
0.000612651	-1.7293	2025-09-08	#1405: SEPT8
0.000612184	-1.72896	TEAD3	#1406: TEAD3
0.000611983	-1.72863	AC116667.1	#1407: AC116667.1
0.000611425	-1.7283	ZNF783	#1408: ZNF783
0.000611393	-1.72797	CEBPB	#1409: CEBPB
0.000608387	-1.72763	LCAT	#1410: LCAT
0.000608181	-1.7273	IGDCC4	#1411: IGDCC4
0.000607789	-1.72697	EFNA5	#1412: EFNA5
0.000607037	-1.72664	ABCA5	#1413: ABCA5
0.000606983	-1.72631	ACACB	#1414: ACACB
0.000605784	-1.72597	YIF1B	#1415: YIF1B
0.000604781	-1.72564	TSPAN3	#1416: TSPAN3
0.000604738	-1.72531	SPIN1	#1417: SPIN1
0.00060361	-1.72498	CNKSR3	#1418: CNKSR3
0.000603435	-1.72465	DUSP1	#1419: DUSP1
0.000603004	-1.72432	MGMT	#1420: MGMT
0.000602413	-1.72399	RNPC3	#1421: RNPC3
0.000601914	-1.72366	DOLK	#1422: DOLK
0.00060098	-1.72333	AIFM2	#1423: AIFM2
0.000600796	-1.723	CEBPA	#1424: CEBPA
0.000600516	-1.72267	ZDHHC9	#1425: ZDHHC9
0.000599613	-1.72234	VEZT	#1426: VEZT
0.00059958	-1.72201	DDX17	#1427: DDX17
0.000599529	-1.72168	TSPAN6	#1428: TSPAN6
0.000599244	-1.72135	PDLIM5	#1429: PDLIM5
0.000599197	-1.72102	ENPP5	#1430: ENPP5
0.000599146	-1.72069	NUDT4	#1431: NUDT4
0.000599029	-1.72037	ATP8A2	#1432: ATP8A2
0.000598109	-1.72004	LINC01142	#1433: LINC01142
0.00059797	-1.71971	SSH1	#1434: SSH1
0.000596978	-1.71938	ADPRH	#1435: ADPRH
0.000596279	-1.71905	CAMK2D	#1436: CAMK2D
0.000595816	-1.71873	USP35	#1437: USP35
0.000595483	-1.7184	EZH1	#1438: EZH1
0.00059456	-1.71807	EGR3	#1439: EGR3
0.000594395	-1.71775	PRKAR2B	#1440: PRKAR2B
0.000594258	-1.71742	RNF217	#1441: RNF217
0.000593619	-1.71709	AC109347.2	#1442: AC109347.2
0.000593601	-1.71677	RIC8A	#1443: RIC8A
0.0005935	-1.71644	DOCK1	#1444: DOCK1
0.000593271	-1.71611	RRP15	#1445: RRP15
0.000592846	-1.71579	CLCF1	#1446: CLCF1
0.000592263	-1.71546	ERBIN	#1447: ERBIN
0.000591302	-1.71514	FBXO36	#1448: FBXO36
0.000591151	-1.71481	TRAM1	#1449: TRAM1
0.000590667	-1.71449	MAT2A	#1450: MAT2A
0.000589845	-1.71416	PDZD8	#1451: PDZD8
0.000589621	-1.71384	MYH10	#1452: MYH10
0.000589506	-1.71351	CHTOP	#1453: CHTOP
0.00058878	-1.71319	CCAR1	#1454: CCAR1
0.00058853	-1.71286	STARD8	#1455: STARD8
0.000588455	-1.71254	NSL1	#1456: NSL1
0.000588011	-1.71222	EMID1	#1457: EMID1
0.000586454	-1.71189	JAM3	#1458: JAM3
0.000586322	-1.71157	AC084782.2	#1459: AC084782.2
0.000585969	-1.71125	PLEKHA5	#1460: PLEKHA5
0.000585854	-1.71092	ZNF708	#1461: ZNF708
0.000585713	-1.7106	PLPP5	#1462: PLPP5
0.000585404	-1.71028	HIPK3	#1463: HIPK3
0.000585011	-1.70996	SELENBP1	#1464: SELENBP1
0.000584906	-1.70963	MRPS11	#1465: MRPS11
0.000584256	-1.70931	LRRN3	#1466: LRRN3
0.000584218	-1.70899	TBRG1	#1467: TBRG1
0.000582768	-1.70867	FGFRL1	#1468: FGFRL1
0.000582726	-1.70835	NAA50	#1469: NAA50
0.000582019	-1.70802	ENTPD7	#1470: ENTPD7
0.00058167	-1.7077	SELENOI	#1471: SELENOI
0.00058108	-1.70738	STOM	#1472: STOM
0.000580319	-1.70706	TXNDC5	#1473: TXNDC5
0.000579994	-1.70674	HNRNPU	#1474: HNRNPU
0.000577938	-1.70642	NBPF14	#1475: NBPF14
0.000577464	-1.7061	C1orf74	#1476: C1orf74
0.000577399	-1.70578	KIF13B	#1477: KIF13B
0.000576763	-1.70546	CCDC170	#1478: CCDC170
0.000576665	-1.70514	AL450306.1	#1479: AL450306.1
0.000576632	-1.70482	2025-09-11	#1480: SEPT11
0.000575957	-1.7045	ZNF529-AS1	#1481: ZNF529-AS1
0.000575655	-1.70418	RUFY3	#1482: RUFY3
0.000575317	-1.70386	GSTM3	#1483: GSTM3
0.000575268	-1.70354	AC098650.1	#1484: AC098650.1
0.000574805	-1.70322	NGFR	#1485: NGFR
0.000574509	-1.7029	DENND5B	#1486: DENND5B
0.000574181	-1.70259	UBE2H	#1487: UBE2H
0.000574161	-1.70227	PPP1R15A	#1488: PPP1R15A
0.000572491	-1.70195	FAM43A	#1489: FAM43A
0.000572449	-1.70163	ZNF790	#1490: ZNF790
0.000572332	-1.70131	NECTIN3	#1491: NECTIN3
0.000571503	-1.701	YES1	#1492: YES1
0.000570738	-1.70068	SPIN3	#1493: SPIN3
0.000570668	-1.70036	CORO6	#1494: CORO6
0.000570653	-1.70004	ZFPL1	#1495: ZFPL1
0.000570103	-1.69973	HOXB-AS1	#1496: HOXB-AS1
0.000569336	-1.69941	NME5	#1497: NME5
0.000569201	-1.69909	LPIN3	#1498: LPIN3
0.000569042	-1.69878	RPS6KA3	#1499: RPS6KA3
0.000568717	-1.69846	NEK11	#1500: NEK11
0.000568602	-1.69814	METRN	#1501: METRN
0.00056841	-1.69783	POU6F1	#1502: POU6F1
0.000568142	-1.69751	AL731569.1	#1503: AL731569.1
0.000567135	-1.6972	MRPS34	#1504: MRPS34
0.000566879	-1.69688	LYRM4	#1505: LYRM4
0.00056664	-1.69657	C9orf47	#1506: C9orf47
0.000566409	-1.69625	PDE8A	#1507: PDE8A
0.000565334	-1.69594	FAM171A1	#1508: FAM171A1
0.00056528	-1.69562	AC107081.2	#1509: AC107081.2
0.000565253	-1.69531	SH3BP1	#1510: SH3BP1
0.000565155	-1.69499	GULP1	#1511: GULP1
0.000565057	-1.69468	ID3	#1512: ID3
0.000564366	-1.69436	SLC16A1	#1513: SLC16A1
0.00056398	-1.69405	CLIC4	#1514: CLIC4
0.000563647	-1.69374	TIAM2	#1515: TIAM2
0.000563362	-1.69342	SH3PXD2A	#1516: SH3PXD2A
0.000563026	-1.69311	DSEL	#1517: DSEL
0.000562753	-1.6928	RYBP	#1518: RYBP
0.000562219	-1.69248	ATP1B1	#1519: ATP1B1
0.000560146	-1.69217	FAM57A	#1520: FAM57A
0.000558985	-1.69186	SKI	#1521: SKI
0.000558138	-1.69154	LGR4	#1522: LGR4
0.000557247	-1.69123	EPS8L1	#1523: EPS8L1
0.000557101	-1.69092	RREB1	#1524: RREB1
0.000557049	-1.69061	PIWIL4	#1525: PIWIL4
0.000556865	-1.6903	KIF7	#1526: KIF7
0.000556813	-1.68998	AC121761.1	#1527: AC121761.1
0.000556776	-1.68967	SEC22B	#1528: SEC22B
0.000556488	-1.68936	PGM5-AS1	#1529: PGM5-AS1
0.000554674	-1.68905	DYNC2H1	#1530: DYNC2H1
0.000554255	-1.68874	AC093525.3	#1531: AC093525.3
0.000553211	-1.68843	VEZF1	#1532: VEZF1
0.000552476	-1.68812	AQP7	#1533: AQP7
0.000552239	-1.68781	AC022098.4	#1534: AC022098.4
0.000552156	-1.6875	GRPEL2	#1535: GRPEL2
0.000551862	-1.68719	ACSS1	#1536: ACSS1
0.000551792	-1.68687	EVA1B	#1537: EVA1B
0.000551699	-1.68656	THBD	#1538: THBD
0.000551482	-1.68626	TEAD2	#1539: TEAD2
0.000550508	-1.68595	SLC27A3	#1540: SLC27A3
0.000550122	-1.68564	PLEKHH3	#1541: PLEKHH3
0.000549953	-1.68533	SON	#1542: SON
0.000549908	-1.68502	LCA5	#1543: LCA5
0.000549776	-1.68471	MDGA1	#1544: MDGA1
0.00054941	-1.6844	ACER3	#1545: ACER3
0.000548919	-1.68409	ARRDC3	#1546: ARRDC3
0.000548744	-1.68378	PRELID3A	#1547: PRELID3A
0.000548602	-1.68347	AC053503.5	#1548: AC053503.5
0.000547951	-1.68317	ASH1L	#1549: ASH1L
0.000547923	-1.68286	STK39	#1550: STK39
0.00054791	-1.68255	SMAD5	#1551: SMAD5
0.000547672	-1.68224	CKAP4	#1552: CKAP4
0.000547623	-1.68193	FZD3	#1553: FZD3
0.000547384	-1.68163	FGFR2	#1554: FGFR2
0.000547181	-1.68132	TP53INP2	#1555: TP53INP2
0.000546477	-1.68101	THUMPD3-AS1	#1556: THUMPD3-AS1
0.000545059	-1.68071	CHUK	#1557: CHUK
0.000544351	-1.6804	MAEL	#1558: MAEL
0.000543917	-1.68009	SPATA18	#1559: SPATA18
0.000543707	-1.67979	CAPRIN1	#1560: CAPRIN1
0.000543251	-1.67948	SLC39A13	#1561: SLC39A13
0.000543169	-1.67917	SRFBP1	#1562: SRFBP1
0.000542995	-1.67887	ZCCHC14	#1563: ZCCHC14
0.000542883	-1.67856	PROS1	#1564: PROS1
0.000542612	-1.67826	LRIT3	#1565: LRIT3
0.000542108	-1.67795	KL	#1566: KL
0.000541459	-1.67764	AC016876.1	#1567: AC016876.1
0.000538934	-1.67734	KLF2	#1568: KLF2
0.000537978	-1.67703	HAAO	#1569: HAAO
0.000537926	-1.67673	INSIG2	#1570: INSIG2
0.000536488	-1.67643	AGAP1	#1571: AGAP1
0.000535937	-1.67612	AC020916.1	#1572: AC020916.1
0.000534512	-1.67582	PGM3	#1573: PGM3
0.000533869	-1.67551	HIST2H2BE	#1574: HIST2H2BE
0.000533746	-1.67521	OASL	#1575: OASL
0.000532371	-1.6749	RGMA	#1576: RGMA
0.000532137	-1.6746	LTBR	#1577: LTBR
0.000531136	-1.6743	CLK4	#1578: CLK4
0.000530611	-1.67399	VEGFA	#1579: VEGFA
0.000530376	-1.67369	MSI1	#1580: MSI1
0.000530263	-1.67339	MED17	#1581: MED17
0.000529315	-1.67308	BAZ2B	#1582: BAZ2B
0.000529174	-1.67278	KIF1C	#1583: KIF1C
0.000527928	-1.67248	TXLNA	#1584: TXLNA
0.00052768	-1.67217	TNFAIP8L3	#1585: TNFAIP8L3
0.000527245	-1.67187	LPP	#1586: LPP
0.000527164	-1.67157	GRIPAP1	#1587: GRIPAP1
0.000526889	-1.67127	SLC13A3	#1588: SLC13A3
0.000526358	-1.67097	DDX3Y	#1589: DDX3Y
0.00052618	-1.67066	RGCC	#1590: RGCC
0.000526157	-1.67036	MSC-AS1	#1591: MSC-AS1
0.000525828	-1.67006	RORB	#1592: RORB
0.000525498	-1.66976	TUBD1	#1593: TUBD1
0.00052529	-1.66946	IPO9-AS1	#1594: IPO9-AS1
0.000524983	-1.66916	ZFP36L2	#1595: ZFP36L2
0.000524882	-1.66886	ECI1	#1596: ECI1
0.000524864	-1.66856	DNAJA1	#1597: DNAJA1
0.00052469	-1.66826	EEA1	#1598: EEA1
0.000524264	-1.66795	AC090578.1	#1599: AC090578.1
0.000523982	-1.66765	TOMM34	#1600: TOMM34
0.000523732	-1.66735	ACVR2A	#1601: ACVR2A
0.000523459	-1.66705	SOCS6	#1602: SOCS6
0.000523356	-1.66675	MIR503HG	#1603: MIR503HG
0.000523036	-1.66645	TXNDC11	#1604: TXNDC11
0.000521824	-1.66616	DNAJB5	#1605: DNAJB5
0.000521148	-1.66586	SCGN	#1606: SCGN
0.000520387	-1.66556	PKNOX1	#1607: PKNOX1
0.000519871	-1.66526	PTPRK	#1608: PTPRK
0.000518741	-1.66496	CYB5A	#1609: CYB5A
0.000518588	-1.66466	IFITM2	#1610: IFITM2
0.000518526	-1.66436	GPR157	#1611: GPR157
0.000517966	-1.66406	AC012615.2	#1612: AC012615.2
0.000517539	-1.66376	EGLN2	#1613: EGLN2
0.000517365	-1.66347	NAA25	#1614: NAA25
0.000516969	-1.66317	MT-ND4L	#1615: MT-ND4L
0.000516922	-1.66287	TPST1	#1616: TPST1
0.000516127	-1.66257	FOXO1	#1617: FOXO1
0.000516052	-1.66227	AHR	#1618: AHR
0.000516046	-1.66198	NFATC2	#1619: NFATC2
0.000515757	-1.66168	HPCAL1	#1620: HPCAL1
0.000514937	-1.66138	CDC42BPB	#1621: CDC42BPB
0.000514285	-1.66109	AC087623.4	#1622: AC087623.4
0.000513946	-1.66079	ATR	#1623: ATR
0.000513594	-1.66049	GAS8	#1624: GAS8
0.000513496	-1.6602	IFI16	#1625: IFI16
0.000513004	-1.6599	RABGGTB	#1626: RABGGTB
0.000512911	-1.6596	KLF5	#1627: KLF5
0.000512383	-1.65931	FEM1C	#1628: FEM1C
0.000512131	-1.65901	SEC14L1	#1629: SEC14L1
0.000511483	-1.65871	ZNF703	#1630: ZNF703
0.000510441	-1.65842	EDNRA	#1631: EDNRA
0.000509343	-1.65812	TIPARP	#1632: TIPARP
0.000509199	-1.65783	SH3BP5	#1633: SH3BP5
0.000509046	-1.65753	PTCH1	#1634: PTCH1
0.000508885	-1.65724	RNF4	#1635: RNF4
0.000508695	-1.65694	INPP1	#1636: INPP1
0.000508246	-1.65665	USP6	#1637: USP6
0.000508125	-1.65635	AC008074.3	#1638: AC008074.3
0.000506983	-1.65606	DEGS1	#1639: DEGS1
0.000506434	-1.65576	RHEB	#1640: RHEB
0.000506063	-1.65547	WSB1	#1641: WSB1
0.000505615	-1.65518	AVPI1	#1642: AVPI1
0.00050515	-1.65488	CHD8	#1643: CHD8
0.000504918	-1.65459	SNX9	#1644: SNX9
0.000504911	-1.65429	MN1	#1645: MN1
0.000504354	-1.654	TXN	#1646: TXN
0.000503986	-1.65371	DNAAF4	#1647: DNAAF4
0.000503884	-1.65341	GSTO2	#1648: GSTO2
0.000503879	-1.65312	PUS7	#1649: PUS7
0.000503411	-1.65283	SPSB1	#1650: SPSB1
0.000503208	-1.65253	DUSP4	#1651: DUSP4
0.000502825	-1.65224	TAF1A	#1652: TAF1A
0.000501427	-1.65195	C1orf115	#1653: C1orf115
0.000501055	-1.65166	NID2	#1654: NID2
0.000500909	-1.65136	EVC	#1655: EVC
0.000500866	-1.65107	WASL	#1656: WASL
0.000500431	-1.65078	YME1L1	#1657: YME1L1
0.000499967	-1.65049	SOCS2	#1658: SOCS2
0.000499939	-1.6502	KDSR	#1659: KDSR
0.000499537	-1.6499	SLC12A2	#1660: SLC12A2
0.00049894	-1.64961	TBC1D12	#1661: TBC1D12
0.000498462	-1.64932	LHFPL2	#1662: LHFPL2
0.000498213	-1.64903	ETS1	#1663: ETS1
0.000497727	-1.64874	FBLL1	#1664: FBLL1
0.000497352	-1.64845	PGAP1	#1665: PGAP1
0.000497174	-1.64816	PEX19	#1666: PEX19
0.000497071	-1.64787	KIFC3	#1667: KIFC3
0.000496792	-1.64758	SURF1	#1668: SURF1
0.000496746	-1.64729	CA13	#1669: CA13
0.000496622	-1.647	C2CD3	#1670: C2CD3
0.000496371	-1.64671	MEX3D	#1671: MEX3D
0.000496135	-1.64642	CHST8	#1672: CHST8
0.00049605	-1.64613	PLK2	#1673: PLK2
0.000493482	-1.64584	FABP4	#1674: FABP4
0.000492774	-1.64555	NPB	#1675: NPB
0.000492644	-1.64526	SLC39A1	#1676: SLC39A1
0.000492629	-1.64497	CHADL	#1677: CHADL
0.000492229	-1.64468	NORAD	#1678: NORAD
0.000491975	-1.64439	ISG20L2	#1679: ISG20L2
0.000491865	-1.6441	NSFL1C	#1680: NSFL1C
0.000491418	-1.64381	JHY	#1681: JHY
0.00049034	-1.64353	PIP4K2B	#1682: PIP4K2B
0.000490159	-1.64324	GPS1	#1683: GPS1
0.0004901	-1.64295	ARSG	#1684: ARSG
0.000490016	-1.64266	LRIG1	#1685: LRIG1
0.000489717	-1.64237	MARK3	#1686: MARK3
0.0004892	-1.64208	PSMD14	#1687: PSMD14
0.000489177	-1.6418	TFAM	#1688: TFAM
0.00048867	-1.64151	PDE12	#1689: PDE12
0.000488078	-1.64122	ESF1	#1690: ESF1
0.000487232	-1.64093	SYNCRIP	#1691: SYNCRIP
0.000486954	-1.64065	LZTS2	#1692: LZTS2
0.000486859	-1.64036	BTG3	#1693: BTG3
0.000486228	-1.64007	SESTD1	#1694: SESTD1
0.00048552	-1.63979	CDC42EP1	#1695: CDC42EP1
0.000484871	-1.6395	NANOS1	#1696: NANOS1
0.000484369	-1.63921	ABCA2	#1697: ABCA2
0.000484278	-1.63893	TOPBP1	#1698: TOPBP1
0.000484195	-1.63864	ZNF593	#1699: ZNF593
0.000484149	-1.63835	HSPA1B	#1700: HSPA1B
0.000484131	-1.63807	DCAF4	#1701: DCAF4
0.000484113	-1.63778	CDKL1	#1702: CDKL1
0.000483975	-1.6375	WWOX	#1703: WWOX
0.000483929	-1.63721	FBN2	#1704: FBN2
0.000483925	-1.63693	SLC25A11	#1705: SLC25A11
0.000483485	-1.63664	NUFIP2	#1706: NUFIP2
0.000483438	-1.63636	ZMYND15	#1707: ZMYND15
0.000483306	-1.63607	SMC5	#1708: SMC5
0.000483244	-1.63579	AC004839.1	#1709: AC004839.1
0.000482307	-1.6355	NUDT5	#1710: NUDT5
0.000481697	-1.63522	C1orf54	#1711: C1orf54
0.000481515	-1.63493	MAP3K5	#1712: MAP3K5
0.000480762	-1.63465	VKORC1L1	#1713: VKORC1L1
0.000480756	-1.63436	LGMN	#1714: LGMN
0.000480639	-1.63408	DDX5	#1715: DDX5
0.000480203	-1.6338	SAMD4A	#1716: SAMD4A
0.00048003	-1.63351	FBXO31	#1717: FBXO31
0.000479654	-1.63323	C19orf12	#1718: C19orf12
0.000479559	-1.63294	FAM86B1	#1719: FAM86B1
0.000479193	-1.63266	PPIG	#1720: PPIG
0.000479015	-1.63238	HNRNPA0	#1721: HNRNPA0
0.00047769	-1.63209	ITPKC	#1722: ITPKC
0.000477679	-1.63181	PPP4R2	#1723: PPP4R2
0.000477486	-1.63153	FAM198B	#1724: FAM198B
0.000476931	-1.63125	FLRT3	#1725: FLRT3
0.00047665	-1.63096	SCRIB	#1726: SCRIB
0.000476553	-1.63068	SCHIP1	#1727: SCHIP1
0.000476113	-1.6304	CXCL2	#1728: CXCL2
0.000476089	-1.63012	ZMYND8	#1729: ZMYND8
0.000475428	-1.62983	CDC42BPG	#1730: CDC42BPG
0.000474325	-1.62955	HHIPL1	#1731: HHIPL1
0.000474231	-1.62927	MT1E	#1732: MT1E
0.000472909	-1.62899	EHD2	#1733: EHD2
0.000472845	-1.62871	B4GAT1	#1734: B4GAT1
0.000472822	-1.62842	SHROOM1	#1735: SHROOM1
0.000472611	-1.62814	LINC02541	#1736: LINC02541
0.000472506	-1.62786	MIR155HG	#1737: MIR155HG
0.000471381	-1.62758	THAP2	#1738: THAP2
0.000471313	-1.6273	PAM	#1739: PAM
0.000471263	-1.62702	RUVBL1	#1740: RUVBL1
0.000470814	-1.62674	TRIM56	#1741: TRIM56
0.000470008	-1.62646	PAFAH1B2	#1742: PAFAH1B2
0.000469578	-1.62618	ITPK1-AS1	#1743: ITPK1-AS1
0.00046946	-1.6259	CALU	#1744: CALU
0.00046872	-1.62562	TRIM8	#1745: TRIM8
0.000468492	-1.62534	AQP11	#1746: AQP11
0.000468048	-1.62506	DTNA	#1747: DTNA
0.000468031	-1.62478	TMEM43	#1748: TMEM43
0.000467593	-1.6245	KIAA1614	#1749: KIAA1614
0.000467512	-1.62422	SCAF4	#1750: SCAF4
0.00046739	-1.62394	DDX52	#1751: DDX52
0.000466545	-1.62366	RAB11FIP5	#1752: RAB11FIP5
0.000465925	-1.62338	SERINC3	#1753: SERINC3
0.000465616	-1.6231	RNASEH1	#1754: RNASEH1
0.000465571	-1.62282	NELFE	#1755: NELFE
0.000465569	-1.62254	MMP19	#1756: MMP19
0.000465093	-1.62226	CMYA5	#1757: CMYA5
0.000464284	-1.62199	VARS	#1758: VARS
0.000464278	-1.62171	NCS1	#1759: NCS1
0.000464262	-1.62143	FJX1	#1760: FJX1
0.00046411	-1.62115	ADGRA3	#1761: ADGRA3
0.000464018	-1.62087	CEP350	#1762: CEP350
0.000463899	-1.62059	FOXN3	#1763: FOXN3
0.000463585	-1.62032	ZFAND3	#1764: ZFAND3
0.00046316	-1.62004	YPEL2	#1765: YPEL2
0.000462631	-1.61976	ZNF35	#1766: ZNF35
0.000462282	-1.61948	SOD2	#1767: SOD2
0.000462	-1.61921	KLF7	#1768: KLF7
0.000461479	-1.61893	MRPL2	#1769: MRPL2
0.000461372	-1.61865	TENM2	#1770: TENM2
0.000461271	-1.61838	FAM13B	#1771: FAM13B
0.000461157	-1.6181	AFAP1	#1772: AFAP1
0.000460953	-1.61782	PDLIM7	#1773: PDLIM7
0.000460478	-1.61755	DYNC2LI1	#1774: DYNC2LI1
0.00046041	-1.61727	AC132807.2	#1775: AC132807.2
0.000460137	-1.61699	RRP1	#1776: RRP1
0.000459963	-1.61672	SMG7	#1777: SMG7
0.000459144	-1.61644	PPP1R12B	#1778: PPP1R12B
0.000458984	-1.61616	ZNRF3	#1779: ZNRF3
0.00045887	-1.61589	RDX	#1780: RDX
0.000457581	-1.61561	NOP9	#1781: NOP9
0.000457519	-1.61534	GATC	#1782: GATC
0.000457052	-1.61506	SMURF2	#1783: SMURF2
0.000456474	-1.61479	UBXN2A	#1784: UBXN2A
0.000456395	-1.61451	GOLIM4	#1785: GOLIM4
0.000456282	-1.61424	OFD1	#1786: OFD1
0.000455816	-1.61396	CDC37L1	#1787: CDC37L1
0.000455288	-1.61369	NINL	#1788: NINL
0.000454929	-1.61341	SLC45A4	#1789: SLC45A4
0.000454925	-1.61314	HECTD2	#1790: HECTD2
0.000454881	-1.61286	CCDC68	#1791: CCDC68
0.000454822	-1.61259	MAN1C1	#1792: MAN1C1
0.000454799	-1.61231	SPTAN1	#1793: SPTAN1
0.000454619	-1.61204	C1RL	#1794: C1RL
0.000454596	-1.61177	TENT5A	#1795: TENT5A
0.000454559	-1.61149	EIF4E	#1796: EIF4E
0.00045391	-1.61122	TIMM23B	#1797: TIMM23B
0.000453471	-1.61094	RBM15B	#1798: RBM15B
0.000453334	-1.61067	ZNF575	#1799: ZNF575
0.000452777	-1.6104	LINC00882	#1800: LINC00882
0.000452116	-1.61012	SORBS2	#1801: SORBS2
0.000452065	-1.60985	MLLT10	#1802: MLLT10
0.000451556	-1.60958	ABCA1	#1803: ABCA1
0.000450648	-1.60931	MSANTD2	#1804: MSANTD2
0.000450376	-1.60903	CERCAM	#1805: CERCAM
0.000449711	-1.60876	RRAD	#1806: RRAD
0.000449627	-1.60849	GADD45A	#1807: GADD45A
0.000449144	-1.60821	ZNF846	#1808: ZNF846
0.000449086	-1.60794	HRASLS5	#1809: HRASLS5
0.000448993	-1.60767	RHOD	#1810: RHOD
0.000448985	-1.6074	CYP4X1	#1811: CYP4X1
0.000448766	-1.60713	SESN3	#1812: SESN3
0.000448222	-1.60685	MID1IP1	#1813: MID1IP1
0.00044755	-1.60658	INO80	#1814: INO80
0.000447239	-1.60631	DPCD	#1815: DPCD
0.000446912	-1.60604	AC092040.1	#1816: AC092040.1
0.000445843	-1.60577	FGF22	#1817: FGF22
0.000444968	-1.6055	CRIM1	#1818: CRIM1
0.000444152	-1.60523	DHX29	#1819: DHX29
0.000443092	-1.60495	DNAJC10	#1820: DNAJC10
0.000441977	-1.60468	SLC6A8	#1821: SLC6A8
0.000441262	-1.60441	ACBD3	#1822: ACBD3
0.000441055	-1.60414	ST6GAL2	#1823: ST6GAL2
0.000440737	-1.60387	EARS2	#1824: EARS2
0.00044073	-1.6036	SLC46A1	#1825: SLC46A1
0.000440594	-1.60333	ZFP37	#1826: ZFP37
0.000440585	-1.60306	YWHAE	#1827: YWHAE
0.000440358	-1.60279	RSRP1	#1828: RSRP1
0.000440331	-1.60252	OGFR	#1829: OGFR
0.000440271	-1.60225	FGFR3	#1830: FGFR3
0.000440007	-1.60198	SPRED2	#1831: SPRED2
0.000439886	-1.60171	IQSEC3	#1832: IQSEC3
0.000439881	-1.60144	PLXNA2	#1833: PLXNA2
0.000439803	-1.60117	TLN2	#1834: TLN2
0.00043949	-1.6009	IPO7	#1835: IPO7
0.000438966	-1.60063	UBE2N	#1836: UBE2N
0.000438949	-1.60037	AC058791.1	#1837: AC058791.1
0.000438603	-1.6001	PRDM6	#1838: PRDM6
0.000438587	-1.59983	VPS37D	#1839: VPS37D
0.000438541	-1.59956	AC027682.6	#1840: AC027682.6
0.000438175	-1.59929	IFNGR2	#1841: IFNGR2
0.000437544	-1.59902	AL118506.1	#1842: AL118506.1
0.000437313	-1.59875	RNASE4	#1843: RNASE4
0.000437198	-1.59849	MYDGF	#1844: MYDGF
0.000436153	-1.59822	GORASP1	#1845: GORASP1
0.000435348	-1.59795	HEBP1	#1846: HEBP1
0.000434991	-1.59768	IGF2R	#1847: IGF2R
0.000434884	-1.59741	KMT5A	#1848: KMT5A
0.000434064	-1.59715	UTP6	#1849: UTP6
0.00043382	-1.59688	TRPM3	#1850: TRPM3
0.000433015	-1.59661	LAMA5	#1851: LAMA5
0.000432918	-1.59634	SOBP	#1852: SOBP
0.000432911	-1.59608	ARMCX1	#1853: ARMCX1
0.000432636	-1.59581	TEF	#1854: TEF
0.000432081	-1.59554	YWHAB	#1855: YWHAB
0.0004317	-1.59528	PTK2	#1856: PTK2
0.000431543	-1.59501	PPA1	#1857: PPA1
0.000431139	-1.59474	PRKRA	#1858: PRKRA
0.000431092	-1.59448	HIVEP2	#1859: HIVEP2
0.000430895	-1.59421	MAN1A2	#1860: MAN1A2
0.000430741	-1.59394	TLR3	#1861: TLR3
0.000430626	-1.59368	EID1	#1862: EID1
0.000429768	-1.59341	SYNPO2	#1863: SYNPO2
0.000429323	-1.59314	AC005224.3	#1864: AC005224.3
0.000429092	-1.59288	USP46	#1865: USP46
0.000428672	-1.59261	ENC1	#1866: ENC1
0.000428541	-1.59235	BMPR1A	#1867: BMPR1A
0.000428202	-1.59208	TBX2	#1868: TBX2
0.000427093	-1.59182	RAB26	#1869: RAB26
0.000427083	-1.59155	PFKFB3	#1870: PFKFB3
0.000425325	-1.59129	ZNF280A	#1871: ZNF280A
0.000424966	-1.59102	C15orf40	#1872: C15orf40
0.000424924	-1.59076	H6PD	#1873: H6PD
0.000424812	-1.59049	PDAP1	#1874: PDAP1
0.000424714	-1.59023	GYG2	#1875: GYG2
0.000424623	-1.58996	TTC19	#1876: TTC19
0.000424447	-1.5897	AFF4	#1877: AFF4
0.000424333	-1.58943	GCC2	#1878: GCC2
0.000424187	-1.58917	STAT3	#1879: STAT3
0.000423997	-1.58891	AC011365.2	#1880: AC011365.2
0.000423668	-1.58864	LATS1	#1881: LATS1
0.000422882	-1.58838	AC010776.2	#1882: AC010776.2
0.00042261	-1.58811	HS3ST2	#1883: HS3ST2
0.000422118	-1.58785	FAM198A	#1884: FAM198A
0.000421724	-1.58759	CANT1	#1885: CANT1
0.000421395	-1.58732	PODXL	#1886: PODXL
0.000421208	-1.58706	ALKBH5	#1887: ALKBH5
0.000421175	-1.5868	SECISBP2L	#1888: SECISBP2L
0.00042106	-1.58653	TM9SF3	#1889: TM9SF3
0.000420812	-1.58627	SNN	#1890: SNN
0.000420262	-1.58601	N4BP2	#1891: N4BP2
0.000419565	-1.58574	PPT2-EGFL8	#1892: PPT2-EGFL8
0.000419422	-1.58548	TRIM3	#1893: TRIM3
0.000419362	-1.58522	GINM1	#1894: GINM1
0.000418415	-1.58496	RSBN1	#1895: RSBN1
0.000418286	-1.58469	EHBP1	#1896: EHBP1
0.00041786	-1.58443	AC008972.2	#1897: AC008972.2
0.000417472	-1.58417	LIPE	#1898: LIPE
0.000416177	-1.58391	HLX-AS1	#1899: HLX-AS1
0.000416141	-1.58365	MCMBP	#1900: MCMBP
0.000415984	-1.58338	CPSF6	#1901: CPSF6
0.00041594	-1.58312	LMLN	#1902: LMLN
0.000415864	-1.58286	RLIM	#1903: RLIM
0.000415545	-1.5826	DCLK1	#1904: DCLK1
0.00041537	-1.58234	C17orf82	#1905: C17orf82
0.000415342	-1.58208	LOXL3	#1906: LOXL3
0.000415112	-1.58181	KLF15	#1907: KLF15
0.000414873	-1.58155	SLC17A8	#1908: SLC17A8
0.000414868	-1.58129	RNF168	#1909: RNF168
0.000413976	-1.58103	UBE2R2	#1910: UBE2R2
0.000413832	-1.58077	KHDRBS3	#1911: KHDRBS3
0.00041374	-1.58051	TAF1B	#1912: TAF1B
0.00041344	-1.58025	AC019131.2	#1913: AC019131.2
0.000413416	-1.57999	LRRC75B	#1914: LRRC75B
0.000413314	-1.57973	ISYNA1	#1915: ISYNA1
0.000413146	-1.57947	SREBF1	#1916: SREBF1
0.000413103	-1.57921	AC083880.1	#1917: AC083880.1
0.000412853	-1.57895	EIF5	#1918: EIF5
0.000411761	-1.57869	ALX1	#1919: ALX1
0.000411672	-1.57843	CDKN1A	#1920: CDKN1A
0.000411584	-1.57817	SCP2	#1921: SCP2
0.000411576	-1.57791	NAB1	#1922: NAB1
0.000411477	-1.57765	AC245297.3	#1923: AC245297.3
0.000410383	-1.57739	DENND5A	#1924: DENND5A
0.00041025	-1.57713	ELOVL3	#1925: ELOVL3
0.000409816	-1.57687	AXL	#1926: AXL
0.000409506	-1.57661	HOXA11-AS	#1927: HOXA11-AS
0.000408872	-1.57635	BLZF1	#1928: BLZF1
0.000408815	-1.5761	CADM4	#1929: CADM4
0.00040867	-1.57584	SGCE	#1930: SGCE
0.000408624	-1.57558	CHSY1	#1931: CHSY1
0.000408221	-1.57532	LGALSL	#1932: LGALSL
0.000408124	-1.57506	FAM208A	#1933: FAM208A
0.00040809	-1.5748	TPD52L1	#1934: TPD52L1
0.000408022	-1.57454	ELMSAN1	#1935: ELMSAN1
0.000407336	-1.57429	COL18A1	#1936: COL18A1
0.000407014	-1.57403	NUP50	#1937: NUP50
[truncated: 31,601 more rows]

## Sheet: Fig. S1a, j, l
Figure S1a
Log[Drug]nM	KELLY			GIMEN			NGP			MHHNB11			TGW
	Avg (%)	SEM		Avg (%)	SEM		Avg (%)	SEM		Avg (%)	SEM		Avg (%)	SEM
5	100.073	0.090181		83.1076	3.78262		89.1783	5.56873		81.5354	17.3549		98.2483	0.876552
4.77815	96.3274	1.04678		76.9342	6.17227		91.0037	4.83225		71.3893	8.09367		94.4774	0.422105
4.30103	55.2923	4.38729		47.0771	2.82594		82.5179	17.399		70.8121	4.35473		94.1659	0.75992
3.77815	83.2474	0.348027		42.2913	9.96367		80.2603	10.3802		78.4937	4.45336		94.1673	0.130194
3.30103	72.0874	4.87771		35.1046	1.83871		79.007	18.982		74.2484	1.62722		94.4024	0.715757
2.77815	44.9464	2.8052		34.6696	9.3019		38.234	10.1511		67.7338	6.08854		86.5861	2.41029
2.30103	24.584	3.38528		18.4619	3.00118		24.6027	2.58094		48.4189	7.87134		44.28	17.3222
1.77815	17.5735	14.8896		17.4108	4.74259		23.3405	9.19557		50.3934	7.43637		71.3746	7.58659
1.30103	9.34631	5.31687		3.8375	1.04909		5.18356	3.01282		46.2109	2.3825		24.1747	12.6883
0.778151	6.11871	21.5776		10.132	5.52562		11.9412	13.9483		42.5957	10.8141		11.3985	7.24239
0.30103	-4.14206	7.10632		1.28753	1.14092		2.8985	3.761		21.4656	12.3406		8.88385	2.13398
Log[Drug]nM	SKNAS			SKNSH			SKNFI			BE2C			CHP212
	Avg (%)	SEM		Avg (%)	SEM		Avg (%)	SEM		Avg (%)	SEM		Avg (%)	SEM
5	94.77	0.511		91.5344	0.455565		79.4962	6.6973		88.98	4.498		66.3994	9.93539
4.77815	89.29	1.351		89.8613	0.48514		73.57	1.02746		56.81	5.935		64.3907	1.1089
4.30103	83.52	2.114		87.084	0.561378		54.6394	1.21371		38.94	7.664		44.6465	2.36564
3.77815	56.07	7.134		88.033	0.195312		56.8073	1.8722		27.62	1.613		48.8183	3.20252
3.30103	49.67	7.426		87.2999	1.24415		39.6861	0.145216		27.16	6.524		49.0968	5.07714
2.77815	46.05	6.769		78.3011	2.1798		34.9122	5.226		4.341	2.617		49.428	5.25997
2.30103	38.96	4.978		54.8046	0.933127		26.3074	0.86227		7.043	9.94		39.8171	11.9124
1.77815	14.01	1.466		70.4141	1.17626		22.4737	0.84591		-7.86	2.942		43.5599	5.22452
1.30103	36.65	16.48		50.3418	14.9239		13.6802	7.45093		4.745	9.889		40.1389	11.3288
0.778151	7.121	1.833		24.2171	3.59217		16.5354	2.26456		-2.11	2.381		27.7731	4.79377
0.30103	10.73	14.29		3.00068	4.08714		5.12914	1.82124		-0.7	12.92		12.6103	6.34804
Log[Drug]nM	SKES1			SKMEL2			HCT116
	Avg (%)	SEM		Avg (%)	SEM		Avg (%)	SEM
[truncated: 48 more rows]

## Sheet: Fig.S2a-c
Figure S2a				Figure S2b						Figure S2c
[truncated: 1,351 more rows]

[truncated: 12 more sheets: Fig. S2g, h, j, Fig. S3e, Fig. S4a-d, Fig. S5b-e,g-i,l, Fig. S5f, Fig. S6c-e, Fig. S7c-e, Fig. S8c, d,j-l, Fig.S8e-i, Fig. S9, Fig. S10b, c, Blots]
